# Supplementary material for: Effects of enhanced insect feeding on the faecal microbiota and transcriptome of a family of captive common marmosets (Callithrix jacchus)
Source: PLoS One. 2022 Dec 22;17(12):e0279380. doi: 10.1371/journal.pone.0279380 (PMC9779035; doi:10.1371/journal.pone.0279380)
Supplement: S1 Table — (XLSX) [file pone.0279380.s001.xlsx]

## Sheet: ssrRNA
Supporting information of the paper “Effects of enhanced insect feeding on the faecal microbiota and transcriptome of a family of captive common marmosets (Callithrix jacchus)” by Yumiko Yamazaki, Shigeharu Moriya, Shinpei Kawarai, Hidetoshi Morita, Takefumi Kikusui, and Atsushi Iriki
S1 Table. Normalized counts of microbes annotated by QIIME 2 vsearch for Groups C and IF.
	Normalized counts
	Pre						Post						Follow_up
	Group C			Group IF			Group C			Group IF			Group C			Group IF
Taxon description by qiime 2 vsearch	Pre1	Pre2	Pre3	Pre1	Pre2	Pre3	Post1	Post2	Post3	Post1	Post2	Post3	Follow_up1	Follow_up2	Follow_up3	Follow_up1	Follow_up2	Follow_up3
D_0__Bacteria;D_1__Firmicutes;D_2__Negativicutes;D_3__Selenomonadales	133.774	180.292	163.581	179.309	142.769	194.406	174.576	120.098	118.016	186.696	227.243	164.105	170.107	173.364	195.928	266.271	180.811	193.196
D_0__Bacteria;D_1__Actinobacteria;D_2__Actinobacteria;D_3__Bifidobacteriales;D_4__Bifidobacteriaceae;D_5__Bifidobacterium	254.067	174.394	169.158	219.453	222.66	192.87	161.802	280.694	248.985	168.875	153.321	163.178	174.133	185.684	164.287	75.5097	164.668	211.675
D_0__Bacteria;D_1__Firmicutes;D_2__Negativicutes;D_3__Selenomonadales;D_4__Veillonellaceae;D_5__Megamonas;D_6__uncultured bacterium	254.067	303.294	250.019	424.989	369.128	411.865	535.082	282.09	307.993	375.09	558.525	270.726	423.758	432.09	390.639	226.529	481.088	500.629
D_0__Bacteria;D_1__Actinobacteria;D_2__Actinobacteria;D_3__Bifidobacteriales;D_4__Bifidobacteriaceae;D_5__Bifidobacterium	292.436	205.566	219.347	217.312	241.154	275.089	193.027	304.434	261.938	201.123	201.918	203.045	182.186	216.485	226.352	43.7161	201.798	238.555
D_0__Bacteria;D_1__Actinobacteria;D_2__Actinobacteria;D_3__Bifidobacteriales;D_4__Bifidobacteriaceae;D_5__Bifidobacterium	409.618	279.705	318.797	272.978	276.661	371.908	198.704	293.262	325.263	293.623	263.52	270.726	246.605	337.047	307.887	127.174	263.145	315.833
D_0__Bacteria;D_1__Bacteroidetes;D_2__Bacteroidia;D_3__Bacteroidales;D_4__Prevotellaceae;D_5__Prevotella 9;D_6__uncultured bacterium	173.18	67.3987	105.956	131.672	132.413	92.2086	103.61	166.182	139.604	134.931	168.379	113.112	57.3734	10.5602	31.6405	43.7161	58.118	48.719
D_0__Bacteria;D_1__Firmicutes;D_2__Negativicutes;D_3__Selenomonadales;D_4__Veillonellaceae;D_5__Megamonas;D_6__uncultured bacterium	546.503	572.047	548.368	354.871	317.347	646.229	493.922	607.471	651.966	417.521	667.356	499.731	692.508	495.451	563.445	198.71	427.813	482.15
D_0__Bacteria;D_1__Actinobacteria;D_2__Actinobacteria;D_3__Bifidobacteriales;D_4__Bifidobacteriaceae;D_5__Bifidobacterium	172.143	118.79	111.533	68.5121	76.9325	131.397	72.3851	125.684	99.306	97.5913	104.723	107.549	79.5176	84.4819	85.1861	63.5871	71.0331	97.4379
D_0__Bacteria;D_1__Bacteroidetes;D_2__Bacteroidia;D_3__Bacteroidales;D_4__Prevotellaceae;D_5__Prevotella 9;D_6__uncultured bacterium	107.849	82.5635	81.7905	87.7811	79.1517	82.9877	66.7078	108.926	119.455	106.078	125.258	114.039	51.3341	19.3604	24.3389	31.7936	35.5165	48.719
D_0__Bacteria;D_1__Actinobacteria;D_2__Actinobacteria;D_3__Bifidobacteriales;D_4__Bifidobacteriaceae;D_5__Bifidobacterium	290.362	170.182	217.488	224.805	225.619	264.331	190.188	272.315	241.789	201.972	208.078	199.336	188.225	196.244	183.759	79.4839	159.824	278.874
D_0__Bacteria;D_1__Actinobacteria;D_2__Coriobacteriia;D_3__Coriobacteriales;D_4__Coriobacteriaceae;D_5__Collinsella	50.8134	66.5563	49.2602	23.0158	24.4113	30.7362	24.1284	51.67	50.3726	52.6145	39.0146	44.503	44.2883	37.8408	27.9897	7.94839	17.7583	31.9193
D_0__Bacteria;D_1__Firmicutes;D_2__Clostridia;D_3__Clostridiales;D_4__Lachnospiraceae	59.1094	56.4464	64.1312	29.4388	28.8497	51.4831	35.4829	50.2735	34.5412	44.1283	45.1748	39.8672	40.2621	43.1209	36.5083	35.7678	29.059	41.9991
D_0__Bacteria;D_1__Firmicutes;D_2__Negativicutes;D_3__Selenomonadales;D_4__Veillonellaceae;D_5__Megamonas;D_6__uncultured bacterium	292.436	348.789	323.444	487.613	389.841	477.179	545.017	270.918	388.589	393.76	593.433	318.011	480.125	480.491	455.137	127.174	532.748	480.47
D_0__Bacteria;D_1__Actinobacteria;D_2__Coriobacteriia;D_3__Coriobacteriales;D_4__Coriobacteriaceae;D_5__Collinsella	52.8874	69.0837	64.1312	69.5826	63.6173	69.1564	113.545	62.8419	60.4471	67.041	86.9273	58.4102	68.4455	97.6822	82.7522	83.4581	90.4057	65.5186
D_0__Bacteria;D_1__Firmicutes;D_2__Negativicutes;D_3__Selenomonadales;D_4__Veillonellaceae;D_5__Megamonas;D_6__uncultured bacterium	149.329	216.518	154.287	221.594	207.126	216.69	285.282	150.82	181.341	180.756	319.646	172.449	334.175	304.487	275.029	226.529	295.433	280.554
D_0__Bacteria;D_1__Firmicutes	101.627	139.852	120.827	138.63	120.577	153.681	214.317	100.547	138.165	137.476	232.719	120.529	202.317	183.924	217.833	143.071	229.243	209.996
D_0__Bacteria;D_1__Firmicutes;D_2__Clostridia;D_3__Clostridiales;D_4__Lachnospiraceae	98.5157	85.9334	92.9438	94.2041	96.9054	72.2301	85.1589	79.5997	79.157	100.986	101.301	73.2445	85.5569	75.6817	68.1488	154.994	87.1769	78.9583
D_0__Bacteria;D_1__Actinobacteria;D_2__Coriobacteriia;D_3__Coriobacteriales;D_4__Coriobacteriaceae;D_5__Collinsella	35.2583	47.1791	47.4013	8.02876	10.3563	29.1994	12.7738	20.9473	17.2706	23.7614	31.4855	34.3044	39.2555	13.2003	30.4236	11.9226	19.3727	28.5594
D_0__Bacteria;D_1__Firmicutes;D_2__Negativicutes;D_3__Selenomonadales;D_4__Veillonellaceae;D_5__Megamonas;D_6__uncultured bacterium	46.6654	69.9262	54.8368	59.4128	55.4802	80.6825	70.9658	51.67	48.9334	59.4034	68.4467	53.7744	73.4783	51.9211	77.8844	55.6387	45.2029	60.4787
D_0__Bacteria;D_1__Firmicutes	30.0732	41.2817	46.4719	27.833	22.9318	39.9571	39.7408	32.1192	31.6628	31.3989	43.8059	39.8672	43.2817	33.4407	35.2914	39.742	37.1309	26.8794
D_0__Bacteria;D_1__Firmicutes;D_2__Clostridia;D_3__Clostridiales;D_4__Lachnospiraceae	165.921	144.065	149.639	65.3006	88.7683	104.503	61.0306	101.943	106.502	117.958	143.738	108.476	111.727	76.5617	86.403	39.742	54.8892	45.359
D_0__Bacteria;D_1__Firmicutes;D_2__Negativicutes;D_3__Selenomonadales;D_4__Veillonellaceae;D_5__Megamonas;D_6__uncultured bacterium	375.397	472.634	384.787	564.154	453.458	503.305	625.918	296.055	377.075	454.86	776.87	398.672	601.918	643.294	589.001	317.936	692.572	594.707
D_0__Bacteria;D_1__Bacteroidetes;D_2__Bacteroidia;D_3__Bacteroidales;D_4__Tannerellaceae;D_5__Parabacteroides;D_6__uncultured organism	4.14803	5.05491	5.57663	5.35251	5.17815	0.768405	2.83863	5.58594	2.87844	5.94034	6.16021	3.70858	4.02621	6.16014	2.43389	3.9742	4.84316	1.67996
D_0__Bacteria;D_1__Actinobacteria;D_2__Actinobacteria;D_3__Bifidobacteriales;D_4__Bifidobacteriaceae;D_5__Bifidobacterium	216.735	224.101	204.476	193.761	190.112	245.121	276.767	178.75	228.836	215.55	311.433	219.733	276.802	265.766	257.992	182.813	285.747	243.595
D_0__Bacteria;D_1__Actinobacteria;D_2__Actinobacteria;D_3__Bifidobacteriales;D_4__Bifidobacteriaceae;D_5__Bifidobacterium	304.88	261.17	295.561	314.727	339.539	277.394	275.347	344.932	320.946	247.797	277.209	254.038	265.73	303.607	278.68	151.019	309.962	307.433
D_0__Bacteria;D_1__Actinobacteria;D_2__Actinobacteria;D_3__Bifidobacteriales;D_4__Bifidobacteriaceae;D_5__Bifidobacterium	234.364	166.812	194.252	189.479	226.359	183.649	140.512	245.782	238.91	186.696	148.529	178.012	188.225	166.324	183.759	27.8194	171.125	230.155
D_0__Bacteria;D_1__Firmicutes;D_2__Negativicutes;D_3__Selenomonadales;D_4__Veillonellaceae;D_5__Megamonas;D_6__uncultured bacterium	314.213	320.987	322.515	522.94	410.553	527.126	589.016	297.452	381.393	430.25	622.181	330.991	429.798	446.17	390.639	258.323	542.434	589.667
D_0__Bacteria;D_1__Actinobacteria;D_2__Actinobacteria;D_3__Bifidobacteriales;D_4__Bifidobacteriaceae;D_5__Bifidobacterium	325.62	280.547	292.773	347.913	322.525	282.005	272.509	361.69	325.263	274.104	304.588	274.435	300.959	293.926	276.246	111.277	329.335	383.032
D_0__Bacteria;D_1__Firmicutes;D_2__Negativicutes;D_3__Selenomonadales;D_4__Veillonellaceae;D_5__Megamonas;D_6__uncultured bacterium	380.582	503.806	396.87	702.784	588.83	714.617	835.977	397.998	535.389	579.608	902.128	452.447	676.403	723.376	665.668	349.729	774.906	761.024
D_0__Bacteria;D_1__Actinobacteria;D_2__Actinobacteria;D_3__Bifidobacteriales;D_4__Bifidobacteriaceae;D_5__Bifidobacterium	529.911	374.063	374.563	659.429	815.189	323.498	435.73	775.05	800.205	559.241	488.71	539.599	418.725	441.77	449.052	401.394	545.663	772.784
D_0__Bacteria;D_1__Firmicutes;D_2__Negativicutes;D_3__Selenomonadales;D_4__Veillonellaceae;D_5__Megamonas	123.404	151.647	137.557	151.476	133.892	146.765	231.348	104.736	125.212	146.811	246.408	123.31	248.618	203.284	222.701	154.994	219.557	196.556
D_0__Bacteria;D_1__Firmicutes;D_2__Negativicutes;D_3__Selenomonadales;D_4__Veillonellaceae;D_5__Megamonas	70.5165	123.003	98.5204	123.108	88.7683	128.324	187.35	72.6173	105.063	110.321	199.18	114.966	192.251	179.524	186.192	131.148	205.027	186.476
D_0__Bacteria;D_1__Firmicutes;D_2__Negativicutes;D_3__Selenomonadales;D_4__Veillonellaceae;D_5__Megamonas;D_6__uncultured bacterium	309.028	369.851	288.126	544.35	449.759	518.673	628.757	329.571	421.691	381.879	711.161	350.461	511.328	553.532	514.767	484.852	632.84	557.748
D_0__Bacteria;D_1__Firmicutes;D_2__Negativicutes;D_3__Selenomonadales;D_4__Veillonellaceae;D_5__Megamonas;D_6__uncultured bacterium	340.139	364.796	333.668	544.885	487.486	629.324	618.822	294.659	390.028	452.315	648.19	390.328	432.817	474.33	429.581	230.503	545.663	572.868
Unassigned	120.293	149.12	111.533	235.51	187.893	197.48	163.221	177.354	191.416	159.541	253.253	134.436	124.812	144.323	237.304	47.6903	185.655	236.875
Unassigned	1.03701	3.36994	3.71775	0	0.739736	0.768405	2.83863	1.39649	0	1.69724	2.0534	0.927145	2.0131	5.28012	2.43389	0	1.61439	0
D_0__Bacteria;D_1__Actinobacteria;D_2__Coriobacteriia;D_3__Coriobacteriales;D_4__Coriobacteriaceae	14.5181	18.5347	15.8004	3.74676	6.65762	15.3681	7.09658	12.5684	17.2706	12.7293	10.9515	14.8343	8.05241	14.0803	6.08472	3.9742	3.22878	8.39982
D_0__Bacteria;D_1__Actinobacteria;D_2__Coriobacteriia;D_3__Coriobacteriales;D_4__Eggerthellaceae	7.25905	6.73987	9.29438	6.42301	3.69868	11.5261	7.09658	1.39649	7.19609	11.0321	6.84467	7.41716	10.0655	7.04016	6.08472	3.9742	1.61439	5.03989
D_0__Bacteria;D_1__Actinobacteria;D_2__Coriobacteriia;D_3__Coriobacteriales	18.6661	20.2196	16.7299	16.0575	12.5755	21.5153	7.09658	22.3438	24.4667	22.0641	26.0098	41.7215	39.2555	19.3604	23.1219	19.871	19.3727	20.1596
Unassigned	0	5.05491	0.929438	1.60575	1.47947	3.84202	1.41932	1.39649	1.43922	0.84862	2.73787	0.927145	0	3.52008	1.21694	0	0	1.67996
Unassigned	1.03701	1.68497	0.929438	0	0.739736	0	0	0	0	0	0.684467	0.927145	1.00655	0	0	0	3.22878	0
D_0__Bacteria;D_1__Firmicutes;D_2__Clostridia;D_3__Clostridiales;D_4__Ruminococcaceae;D_5__Anaerotruncus	149.329	124.688	151.498	72.7941	69.5352	184.417	140.512	90.7716	80.5962	105.229	111.568	151.125	122.799	127.603	139.949	111.277	116.236	77.2784
D_0__Bacteria;D_1__Fusobacteria;D_2__Fusobacteriia;D_3__Fusobacteriales;D_4__Fusobacteriaceae;D_5__Fusobacterium	26.9622	48.0216	26.9537	1.0705	2.21921	0.768405	2.83863	5.58594	1.43922	38.1879	17.1117	11.1257	30.1966	32.5607	4.86777	3.9742	1.61439	0
Unassigned	3.11102	4.21242	4.64719	7.49351	6.65762	16.1365	8.51589	6.98243	2.87844	12.7293	8.21361	3.70858	4.02621	1.76004	2.43389	3.9742	0	5.03989
Unassigned	3.11102	4.21242	2.78831	5.88776	4.43841	4.61043	5.67726	1.39649	0	2.54586	2.0534	0.927145	2.0131	0.880019	2.43389	0	6.45755	0
Unassigned	4.14803	4.21242	0.929438	4.28201	0.739736	2.30521	1.41932	1.39649	1.43922	2.54586	2.0534	0.927145	2.0131	1.76004	1.21694	11.9226	1.61439	1.67996
D_0__Bacteria;D_1__Bacteroidetes;D_2__Bacteroidia;D_3__Bacteroidales;D_4__Rikenellaceae;D_5__Alistipes	9.33307	18.5347	13.9416	6.95826	8.13709	9.98926	9.93521	20.9473	8.63531	16.9724	19.1651	18.5429	15.0983	5.28012	12.1694	11.9226	8.07194	0
D_0__Bacteria;D_1__Bacteroidetes;D_2__Bacteroidia;D_3__Chitinophagales;D_4__Chitinophagaceae;D_5__Niabella	1.03701	5.05491	2.78831	1.0705	0.739736	0	4.25795	1.39649	0	2.54586	0	6.49002	4.02621	3.52008	1.21694	0	1.61439	1.67996
D_0__Bacteria;D_1__Bacteroidetes;D_2__Bacteroidia;D_3__Bacteroidales	5.18504	16.0072	8.36494	2.141	2.21921	7.68405	5.67726	4.18946	4.31765	5.94034	7.52914	12.0529	8.05241	3.52008	7.30166	3.9742	1.61439	5.03989
D_0__Bacteria;D_1__Bacteroidetes;D_2__Bacteroidia;D_3__Bacteroidales;D_4__Rikenellaceae;D_5__Alistipes;D_6__uncultured bacterium	3.11102	10.9523	4.64719	1.0705	1.47947	1.53681	0	4.18946	2.87844	5.09172	2.73787	11.1257	2.0131	1.76004	7.30166	0	0	1.67996
D_0__Bacteria;D_1__Proteobacteria;D_2__Deltaproteobacteria;D_3__Desulfovibrionales;D_4__Desulfovibrionaceae;D_5__Desulfovibrio;D_6__uncultured bacterium	7.25905	11.7948	12.0827	4.81726	2.95894	9.22086	4.25795	4.18946	4.31765	6.78896	4.1068	9.27145	6.03931	4.4001	7.30166	0	3.22878	1.67996
D_0__Bacteria;D_1__Proteobacteria;D_2__Deltaproteobacteria;D_3__Desulfovibrionales;D_4__Desulfovibrionaceae;D_5__Bilophila;D_6__uncultured bacterium	10.3701	10.9523	5.57663	1.60575	1.47947	7.68405	2.83863	6.98243	1.43922	0.84862	4.1068	4.63573	4.02621	2.64006	7.30166	0	1.61439	1.67996
D_0__Bacteria;D_1__Actinobacteria;D_2__Actinobacteria;D_3__Bifidobacteriales;D_4__Bifidobacteriaceae;D_5__Bifidobacterium	61.1835	64.0288	64.1312	102.768	100.604	33.0414	35.4829	54.463	50.3726	33.9448	42.437	31.5229	53.3472	70.4016	47.4608	31.7936	35.5165	40.3191
D_0__Bacteria;D_1__Actinobacteria;D_2__Actinobacteria;D_3__Bifidobacteriales;D_4__Bifidobacteriaceae;D_5__Bifidobacterium	96.4417	91.8308	111.533	85.6401	99.1246	87.5982	65.2885	104.736	102.184	93.3482	84.8739	101.986	109.714	86.2419	68.1488	47.6903	69.4187	82.3182
D_0__Bacteria;D_1__Firmicutes;D_2__Clostridia;D_3__Clostridiales;D_4__Eubacteriaceae;D_5__Acetobacterium	3.11102	9.26733	6.50606	5.88776	4.43841	5.37883	1.41932	5.58594	2.87844	5.09172	10.9515	5.56287	12.0786	2.64006	9.73555	0	8.07194	5.03989
D_0__Bacteria;D_1__Actinobacteria;D_2__Actinobacteria;D_3__Bifidobacteriales;D_4__Bifidobacteriaceae;D_5__Bifidobacterium	20.7402	8.42484	14.871	6.95826	3.69868	19.9785	9.93521	16.7578	10.0745	4.2431	4.79127	3.70858	6.03931	20.2404	10.9525	0	4.84316	13.4397
D_0__Bacteria;D_1__Actinobacteria;D_2__Actinobacteria;D_3__Bifidobacteriales;D_4__Bifidobacteriaceae;D_5__Bifidobacterium	22.8142	8.42484	13.0121	5.35251	9.61656	19.2101	11.3545	13.9649	8.63531	5.94034	4.1068	0.927145	10.0655	18.4804	12.1694	3.9742	16.1439	13.4397
D_0__Bacteria;D_1__Actinobacteria;D_2__Actinobacteria;D_3__Bifidobacteriales;D_4__Bifidobacteriaceae;D_5__Bifidobacterium	12.4441	9.26733	10.2238	3.74676	3.69868	18.4417	12.7738	4.18946	7.19609	4.2431	6.84467	3.70858	13.0852	14.0803	13.3864	7.94839	8.07194	10.0798
D_0__Bacteria;D_1__Actinobacteria;D_2__Actinobacteria;D_3__Bifidobacteriales;D_4__Bifidobacteriaceae;D_5__Bifidobacterium	18.6661	9.26733	5.57663	7.49351	8.13709	16.1365	9.93521	11.1719	5.75687	6.78896	8.89807	3.70858	7.04586	12.3203	18.2542	7.94839	12.9151	5.03989
D_0__Bacteria;D_1__Actinobacteria;D_2__Actinobacteria;D_3__Bifidobacteriales;D_4__Bifidobacteriaceae;D_5__Bifidobacterium	20.7402	5.89739	6.50606	3.74676	7.39736	16.1365	12.7738	5.58594	7.19609	5.09172	3.42234	4.63573	8.05241	11.4403	4.86777	7.94839	17.7583	10.0798
D_0__Bacteria;D_1__Actinobacteria;D_2__Actinobacteria;D_3__Bifidobacteriales;D_4__Bifidobacteriaceae;D_5__Bifidobacterium	13.4811	10.1098	14.871	7.49351	3.69868	17.6733	9.93521	9.7754	10.0745	2.54586	8.21361	3.70858	11.0721	14.9603	15.8203	3.9742	9.68633	10.0798
D_0__Bacteria;D_1__Firmicutes;D_2__Negativicutes;D_3__Selenomonadales;D_4__Veillonellaceae;D_5__Megasphaera	193.92	249.375	203.547	523.475	536.308	221.301	265.412	337.95	421.691	365.755	325.806	203.045	378.463	340.568	339.527	226.529	235.701	267.114
Unassigned	1.03701	0	0	0.535251	0	1.53681	0	1.39649	0	0	1.36893	0.927145	0	0.880019	0	0	0	1.67996
D_0__Bacteria;D_1__Proteobacteria;D_2__Gammaproteobacteria;D_3__Xanthomonadales;D_4__Xanthomonadaceae	5.18504	5.89739	11.1533	2.141	3.69868	1.53681	4.25795	15.3613	1.43922	5.94034	4.1068	7.41716	9.05897	5.28012	2.43389	15.8968	4.84316	5.03989
D_0__Bacteria;D_1__Proteobacteria;D_2__Gammaproteobacteria;D_3__Xanthomonadales	15.5551	11.7948	20.4476	3.2115	5.91789	4.61043	5.67726	13.9649	10.0745	12.7293	15.0583	12.0529	5.03276	8.80019	4.86777	0	20.987	10.0798
D_0__Bacteria;D_1__Firmicutes;D_2__Clostridia;D_3__Clostridiales;D_4__Clostridiaceae 1;D_5__Sarcina;D_6__uncultured bacterium	231.253	58.1314	80.8611	9.09926	8.13709	33.8098	42.5795	41.8946	73.4001	26.3072	15.0583	13.9072	13.0852	21.1205	20.688	15.8968	8.07194	15.1197
D_0__Bacteria;D_1__Firmicutes;D_2__Clostridia;D_3__Clostridiales;D_4__Clostridiaceae 1;D_5__Clostridium sensu stricto 1	9.33307	5.89739	12.0827	3.74676	0.739736	14.5997	17.0318	19.5508	14.3922	10.1834	10.267	22.2515	17.1114	7.92017	15.8203	15.8968	33.9021	18.4796
D_0__Bacteria;D_1__Firmicutes;D_2__Clostridia;D_3__Clostridiales;D_4__Clostridiaceae 1;D_5__Clostridium sensu stricto 1;D_6__uncultured bacterium	5.18504	3.36994	11.1533	4.28201	4.43841	4.61043	2.83863	4.18946	1.43922	7.63758	3.42234	7.41716	4.02621	2.64006	2.43389	15.8968	3.22878	6.71986
D_0__Bacteria;D_1__Firmicutes;D_2__Negativicutes;D_3__Selenomonadales;D_4__Acidaminococcaceae;D_5__Phascolarctobacterium;D_6__uncultured bacterium	157.625	210.621	176.593	210.889	193.811	139.85	187.35	142.442	174.145	189.242	223.136	155.76	170.107	152.243	172.806	214.607	169.511	186.476
D_0__Bacteria;D_1__Bacteroidetes;D_2__Bacteroidia;D_3__Bacteroidales;D_4__Bacteroidaceae;D_5__Bacteroides	3.11102	0.842484	0.929438	0	0	0	0	0	0	0.84862	0.684467	1.85429	2.0131	0	0	0	0	0
D_0__Bacteria;D_1__Firmicutes	32.1472	41.2817	38.1069	46.5668	58.4391	43.7991	42.5795	57.2559	31.6628	46.6741	39.6991	35.2315	34.2228	38.7209	37.7253	67.5613	40.3597	53.7589
D_0__Bacteria;D_1__Actinobacteria;D_2__Actinobacteria;D_3__Bifidobacteriales;D_4__Bifidobacteriaceae;D_5__Bifidobacterium	266.511	213.991	239.795	316.333	335.84	191.333	224.252	297.452	287.844	292.774	236.141	241.058	226.474	257.846	225.135	119.226	279.289	295.674
D_0__Bacteria;D_1__Bacteroidetes;D_2__Bacteroidia;D_3__Bacteroidales;D_4__Tannerellaceae;D_5__Parabacteroides	24.8882	25.2745	26.9537	12.846	7.39736	19.9785	9.93521	20.9473	10.0745	8.4862	8.89807	26.8872	27.1769	18.4804	25.5558	23.8452	4.84316	11.7597
D_0__Bacteria;D_1__Bacteroidetes;D_2__Bacteroidia;D_3__Bacteroidales;D_4__Prevotellaceae;D_5__Prevotella 9	41.4803	22.7471	27.8831	39.6086	33.2881	22.2837	24.1284	61.4454	50.3726	50.9172	50.6506	49.1387	32.2097	21.1205	12.1694	35.7678	17.7583	25.1995
D_0__Bacteria;D_1__Bacteroidetes;D_2__Bacteroidia;D_3__Bacteroidales;D_4__Tannerellaceae;D_5__Parabacteroides	3.11102	10.1098	5.57663	2.141	2.95894	4.61043	0	1.39649	4.31765	1.69724	4.1068	6.49002	15.0983	5.28012	10.9525	15.8968	1.61439	1.67996
D_0__Bacteria;D_1__Bacteroidetes;D_2__Bacteroidia;D_3__Bacteroidales;D_4__Prevotellaceae	7.25905	11.7948	3.71775	10.1698	9.61656	2.30521	5.67726	5.58594	11.5137	5.09172	7.52914	8.34431	11.0721	17.6004	17.0372	27.8194	4.84316	13.4397
D_0__Bacteria;D_1__Bacteroidetes;D_2__Bacteroidia;D_3__Bacteroidales;D_4__Bacteroidaceae;D_5__Bacteroides	13.4811	44.6517	21.3771	8.02876	7.39736	10.7577	8.51589	6.98243	11.5137	15.2752	19.1651	20.3972	44.2883	38.7209	18.2542	19.871	8.07194	5.03989
D_0__Bacteria;D_1__Bacteroidetes;D_2__Bacteroidia;D_3__Bacteroidales;D_4__Prevotellaceae	12.4441	10.9523	5.57663	42.2848	42.9047	30.7362	21.2897	15.3613	21.5883	20.3669	13.6893	6.49002	42.2752	58.9613	47.4608	23.8452	50.046	41.9991
D_0__Bacteria;D_1__Bacteroidetes;D_2__Bacteroidia;D_3__Bacteroidales;D_4__Prevotellaceae	21.7772	13.4797	17.6593	23.551	17.7537	26.1258	15.6125	18.1543	17.2706	28.0045	27.3787	17.6158	16.1048	10.5602	15.8203	11.9226	12.9151	13.4397
D_0__Bacteria;D_1__Proteobacteria;D_2__Gammaproteobacteria;D_3__Betaproteobacteriales;D_4__Burkholderiaceae;D_5__Sutterella;D_6__uncultured organism	121.33	91.8308	84.5788	72.2589	103.563	52.2515	83.7396	121.494	125.212	157.843	127.995	135.363	86.5634	78.3217	63.2811	23.8452	61.3467	95.758
D_0__Bacteria;D_1__Actinobacteria;D_2__Actinobacteria;D_3__Bifidobacteriales;D_4__Bifidobacteriaceae;D_5__Bifidobacterium	625.316	487.798	515.838	368.788	417.211	573.23	383.215	544.63	469.185	409.035	391.515	466.354	369.404	442.65	405.242	349.729	435.885	532.549
Unassigned	82.9606	53.919	49.2602	43.3553	51.0418	36.8834	41.1602	76.8067	53.2511	76.3758	53.3884	45.4301	60.3931	43.1209	34.0744	79.4839	33.9021	38.6392
D_0__Bacteria;D_1__Firmicutes;D_2__Negativicutes;D_3__Selenomonadales;D_4__Veillonellaceae	159.699	120.475	136.627	169.139	194.55	162.133	183.092	106.133	132.408	155.298	173.855	146.489	77.5045	110.882	90.0538	238.452	140.452	149.517
D_0__Bacteria;D_1__Firmicutes;D_2__Negativicutes;D_3__Selenomonadales;D_4__Veillonellaceae;D_5__Megasphaera;D_6__uncultured bacterium	178.365	208.936	181.24	346.307	392.06	173.66	208.639	213.662	191.416	294.471	225.19	175.23	219.428	171.604	217.833	186.787	187.269	156.237
D_0__Bacteria;D_1__Firmicutes;D_2__Negativicutes;D_3__Selenomonadales;D_4__Veillonellaceae;D_5__Allisonella	126.515	106.153	116.18	138.63	144.248	142.155	177.414	93.5646	97.8668	144.265	147.845	133.509	40.2621	69.5215	54.7625	306.013	130.765	142.797
D_0__Bacteria;D_1__Proteobacteria;D_2__Deltaproteobacteria;D_3__Desulfovibrionales;D_4__Desulfovibrionaceae;D_5__Bilophila;D_6__uncultured bacterium	9.33307	30.3294	9.29438	8.56401	10.3563	6.91564	7.09658	6.98243	5.75687	1.69724	8.89807	6.49002	6.03931	7.04016	7.30166	7.94839	14.5295	1.67996
D_0__Bacteria;D_1__Firmicutes;D_2__Clostridia;D_3__Clostridiales;D_4__Lachnospiraceae	15.5551	21.9046	17.6593	2.67625	8.13709	6.91564	11.3545	12.5684	7.19609	11.0321	19.8495	10.1986	13.0852	5.28012	8.51861	3.9742	1.61439	8.39982
D_0__Bacteria;D_1__Proteobacteria;D_2__Gammaproteobacteria;D_3__Enterobacteriales;D_4__Enterobacteriaceae;D_5__Escherichia-Shigella	68.4425	66.5563	59.484	56.2013	57.6994	54.5568	45.4181	65.6348	59.0079	66.1924	84.1895	86.2245	59.3865	66.8815	69.3658	131.148	66.1899	58.7987
D_0__Bacteria;D_1__Proteobacteria;D_2__Gammaproteobacteria;D_3__Enterobacteriales;D_4__Enterobacteriaceae;D_5__Escherichia-Shigella	89.1827	65.7138	59.484	57.8071	62.8775	76.8405	73.8044	78.2032	66.204	96.7427	80.7671	84.3702	68.4455	71.2816	64.498	139.097	82.3338	87.3581
D_0__Bacteria;D_1__Fusobacteria;D_2__Fusobacteriia;D_3__Fusobacteriales;D_4__Fusobacteriaceae;D_5__Fusobacterium	50.8134	66.5563	37.1775	2.67625	4.43841	2.30521	4.25795	18.1543	10.0745	72.9813	30.1166	23.1786	54.3538	25.5206	14.6033	3.9742	14.5295	8.39982
D_0__Bacteria;D_1__Proteobacteria;D_2__Gammaproteobacteria;D_3__Enterobacteriales;D_4__Enterobacteriaceae	18.6661	23.5896	24.1654	6.95826	5.91789	17.6733	21.2897	11.1719	12.953	25.4586	21.2185	8.34431	22.1441	22.8805	40.1591	11.9226	22.6014	28.5594
D_0__Bacteria;D_1__Fusobacteria;D_2__Fusobacteriia;D_3__Fusobacteriales;D_4__Fusobacteriaceae;D_5__Fusobacterium	6.22205	11.7948	5.57663	3.2115	1.47947	0.768405	4.25795	4.18946	0	7.63758	7.52914	7.41716	4.02621	7.04016	6.08472	7.94839	3.22878	0
D_0__Bacteria;D_1__Fusobacteria;D_2__Fusobacteriia;D_3__Fusobacteriales;D_4__Fusobacteriaceae;D_5__Fusobacterium	17.6291	31.1719	13.9416	1.0705	0	2.30521	1.41932	5.58594	1.43922	10.1834	15.0583	6.49002	32.2097	43.1209	12.1694	0	0	0
D_0__Bacteria;D_1__Actinobacteria;D_2__Actinobacteria;D_3__Bifidobacteriales;D_4__Bifidobacteriaceae;D_5__Bifidobacterium	117.182	80.8785	95.7321	127.925	158.303	76.8405	92.2555	128.477	96.4276	106.926	97.1943	108.476	95.6224	97.6822	132.647	27.8194	156.596	115.918
D_0__Bacteria;D_1__Actinobacteria;D_2__Actinobacteria;D_3__Bifidobacteriales;D_4__Bifidobacteriaceae;D_5__Bifidobacterium	132.737	96.0432	113.391	138.095	111.7	91.4402	106.449	106.133	77.7178	89.1051	72.5535	93.6417	75.4914	78.3217	115.61	47.6903	129.151	99.1179
D_0__Bacteria;D_1__Proteobacteria;D_2__Gammaproteobacteria;D_3__Betaproteobacteriales;D_4__Burkholderiaceae	8.29606	13.4797	5.57663	5.88776	8.13709	5.37883	7.09658	9.7754	12.953	11.0321	20.534	27.8144	13.0852	12.3203	6.08472	3.9742	4.84316	13.4397
D_0__Bacteria;D_1__Proteobacteria;D_2__Gammaproteobacteria;D_3__Betaproteobacteriales;D_4__Burkholderiaceae;D_5__Pigmentiphaga	9.33307	6.73987	5.57663	3.74676	7.39736	5.37883	4.25795	6.98243	4.31765	5.09172	14.3738	13.9072	6.03931	4.4001	2.43389	7.94839	1.61439	0
D_0__Bacteria;D_1__Firmicutes;D_2__Clostridia;D_3__Clostridiales;D_4__Lachnospiraceae;D_5__Oribacterium;D_6__uncultured bacterium	174.217	152.49	136.627	138.095	154.605	141.387	141.932	167.578	145.361	156.995	149.214	140.926	152.996	110.002	98.5724	103.329	119.465	97.4379
D_0__Bacteria;D_1__Firmicutes;D_2__Clostridia;D_3__Clostridiales;D_4__Lachnospiraceae;D_5__Oribacterium;D_6__uncultured bacterium	90.2197	77.5086	50.1896	20.8748	20.7126	39.9571	34.0636	32.1192	38.8589	57.7062	85.5584	51.9201	42.2752	21.1205	31.6405	39.742	43.5885	21.8395
D_0__Bacteria;D_1__Firmicutes;D_2__Clostridia;D_3__Clostridiales;D_4__Lachnospiraceae;D_5__Oribacterium	116.145	83.4059	95.7321	33.7208	35.5073	52.2515	65.2885	72.6173	59.0079	101.834	104.039	76.0259	41.2686	36.0808	31.6405	23.8452	25.8302	62.1587
D_0__Bacteria;D_1__Proteobacteria;D_2__Gammaproteobacteria;D_3__Betaproteobacteriales;D_4__Burkholderiaceae;D_5__Sutterella;D_6__uncultured bacterium	49.7764	28.6445	39.0364	9.63451	26.6305	6.91564	9.93521	19.5508	30.2236	41.5824	39.0146	42.6487	35.2293	16.7204	9.73555	0	9.68633	25.1995
D_0__Bacteria;D_1__Proteobacteria;D_2__Gammaproteobacteria;D_3__Betaproteobacteriales;D_4__Burkholderiaceae;D_5__Sutterella	47.7024	33.6994	22.3065	16.0575	19.9729	9.22086	24.1284	22.3438	35.9804	28.0045	36.2768	45.4301	29.19	23.7605	12.1694	11.9226	14.5295	26.8794
D_0__Bacteria;D_1__Actinobacteria;D_2__Coriobacteriia;D_3__Coriobacteriales;D_4__Atopobiaceae	17.6291	5.05491	16.7299	8.02876	12.5755	11.5261	4.25795	8.37892	7.19609	5.94034	6.84467	19.4701	12.0786	7.04016	10.9525	3.9742	14.5295	3.35993
D_0__Bacteria;D_1__Actinobacteria;D_2__Coriobacteriia;D_3__Coriobacteriales;D_4__Atopobiaceae	91.2567	52.234	78.0728	34.7913	29.5894	135.239	58.1919	103.34	93.5491	54.3117	60.2331	109.403	64.4193	49.2811	35.2914	39.742	50.046	40.3191
D_0__Bacteria;D_1__Actinobacteria;D_2__Coriobacteriia;D_3__Coriobacteriales;D_4__Atopobiaceae	9.33307	5.89739	7.4355	6.42301	11.096	5.37883	15.6125	9.7754	4.31765	5.09172	6.16021	0	8.05241	4.4001	8.51861	23.8452	12.9151	6.71986
D_0__Bacteria;D_1__Actinobacteria;D_2__Coriobacteriia;D_3__Coriobacteriales;D_4__Atopobiaceae	17.6291	8.42484	8.36494	15.5223	26.6305	7.68405	8.51589	29.3262	15.8314	11.8807	3.42234	16.6886	14.0917	6.16014	8.51861	3.9742	9.68633	6.71986
Unassigned	4.14803	0.842484	2.78831	4.28201	2.95894	4.61043	4.25795	2.79297	4.31765	4.2431	6.16021	4.63573	4.02621	3.52008	1.21694	3.9742	1.61439	6.71986
Unassigned	1.03701	2.52745	0.929438	3.74676	2.95894	3.07362	2.83863	1.39649	0	3.39448	3.42234	1.85429	1.00655	2.64006	1.21694	0	0	0
Unassigned	0	0	0.929438	0.535251	2.21921	0.768405	0	2.79297	0	1.69724	0	0	1.00655	1.76004	0	0	1.61439	0
Unassigned	6.22205	5.05491	4.64719	8.02876	7.39736	9.22086	4.25795	1.39649	7.19609	5.94034	4.79127	7.41716	1.00655	6.16014	3.65083	7.94839	3.22878	5.03989
Unassigned	1.03701	1.68497	0.929438	2.141	4.43841	3.84202	7.09658	1.39649	0	3.39448	6.16021	3.70858	4.02621	2.64006	3.65083	11.9226	8.07194	1.67996
Unassigned	0	0.842484	0.929438	3.2115	5.17815	3.07362	5.67726	0	0	2.54586	1.36893	4.63573	3.01966	0	3.65083	11.9226	1.61439	0
D_0__Bacteria;D_1__Firmicutes;D_2__Clostridia;D_3__Clostridiales;D_4__Ruminococcaceae;D_5__Ruminiclostridium 9;D_6__uncultured bacterium	82.9606	69.9262	71.5667	138.095	143.509	79.1457	70.9658	54.463	74.8393	94.1968	98.5633	63.973	108.708	86.2419	75.4505	39.742	67.8043	57.1188
D_0__Bacteria;D_1__Firmicutes;D_2__Clostridia;D_3__Clostridiales;D_4__Ruminococcaceae;D_5__Flavonifractor;D_6__uncultured bacterium	19.7031	21.0621	11.1533	5.88776	12.5755	10.7577	5.67726	15.3613	2.87844	13.5779	8.89807	12.98	7.04586	6.16014	8.51861	11.9226	6.45755	6.71986
D_0__Bacteria;D_1__Proteobacteria;D_2__Gammaproteobacteria;D_3__Betaproteobacteriales;D_4__Burkholderiaceae	44.5913	28.6445	26.9537	15.5223	19.9729	16.9049	26.967	33.5157	31.6628	39.8852	54.0729	51.9201	32.2097	31.6807	25.5558	31.7936	9.68633	16.7996
D_0__Bacteria;D_1__Firmicutes;D_2__Clostridia;D_3__Clostridiales;D_4__Ruminococcaceae	11.4071	13.4797	11.1533	3.74676	9.61656	4.61043	11.3545	8.37892	5.75687	12.7293	10.267	12.98	14.0917	4.4001	2.43389	11.9226	6.45755	6.71986
D_0__Bacteria;D_1__Proteobacteria;D_2__Gammaproteobacteria;D_3__Betaproteobacteriales;D_4__Burkholderiaceae	57.0354	38.7543	50.1896	26.7625	42.9047	16.9049	34.0636	29.3262	33.102	39.8852	27.3787	34.3044	39.2555	25.5206	27.9897	27.8194	41.9741	35.2792
D_0__Bacteria;D_1__Firmicutes;D_2__Negativicutes;D_3__Selenomonadales;D_4__Acidaminococcaceae;D_5__Phascolarctobacterium;D_6__uncultured bacterium	63.2575	60.6589	59.484	63.6948	71.7544	39.9571	28.3863	51.67	44.6157	62.7979	75.2914	48.2116	26.1703	29.0406	47.4608	35.7678	48.4316	45.359
D_0__Bacteria;D_1__Firmicutes;D_2__Clostridia;D_3__Clostridiales;D_4__Ruminococcaceae;D_5__Ruminiclostridium 5;D_6__uncultured bacterium	14.5181	18.5347	15.8004	5.35251	8.13709	10.7577	8.51589	13.9649	11.5137	11.8807	12.3204	17.6158	15.0983	7.04016	10.9525	3.9742	8.07194	10.0798
D_0__Bacteria;D_1__Firmicutes;D_2__Clostridia;D_3__Clostridiales;D_4__Ruminococcaceae;D_5__Ruminiclostridium 5;D_6__uncultured bacterium	22.8142	28.6445	20.4476	23.551	28.11	23.0521	31.2249	19.5508	24.4667	22.0641	29.4321	24.1058	15.0983	27.2806	31.6405	67.5613	37.1309	26.8794
D_0__Bacteria;D_1__Bacteroidetes;D_2__Bacteroidia;D_3__Bacteroidales;D_4__Prevotellaceae	26.9622	26.117	24.1654	32.6503	39.206	42.2623	34.0636	27.9297	18.7098	38.1879	26.6942	38.013	70.4586	40.4809	47.4608	55.6387	30.6734	20.1596
D_0__Bacteria;D_1__Bacteroidetes;D_2__Bacteroidia;D_3__Bacteroidales;D_4__Prevotellaceae	20.7402	29.487	28.8126	36.3971	30.3292	47.6411	39.7408	33.5157	28.7844	23.7614	28.7476	33.3772	48.3145	63.3614	46.2439	63.5871	29.059	28.5594
D_0__Bacteria;D_1__Actinobacteria;D_2__Coriobacteriia;D_3__Coriobacteriales;D_4__Coriobacteriaceae;D_5__Collinsella	6.22205	5.89739	2.78831	10.1698	11.096	9.22086	2.83863	11.1719	10.0745	11.8807	4.79127	6.49002	15.0983	13.2003	7.30166	7.94839	1.61439	13.4397
D_0__Bacteria;D_1__Actinobacteria;D_2__Coriobacteriia;D_3__Coriobacteriales;D_4__Coriobacteriaceae;D_5__Collinsella	5.18504	16.8497	14.871	16.0575	12.5755	15.3681	17.0318	29.3262	33.102	11.0321	9.58254	26.8872	8.05241	9.68021	8.51861	11.9226	12.9151	20.1596
D_0__Bacteria;D_1__Actinobacteria;D_2__Coriobacteriia;D_3__Coriobacteriales;D_4__Coriobacteriaceae;D_5__Collinsella;D_6__uncultured bacterium	24.8882	30.3294	25.0948	12.846	9.61656	19.2101	17.0318	22.3438	8.63531	16.1238	22.5874	23.1786	17.1114	10.5602	19.4711	0	19.3727	20.1596
D_0__Bacteria;D_1__Firmicutes;D_2__Negativicutes;D_3__Selenomonadales;D_4__Veillonellaceae;D_5__Megamonas;D_6__uncultured bacterium	718.646	527.395	539.074	863.36	875.107	1066.55	1168.1	516.7	686.507	806.189	1017.8	756.551	395.575	520.971	512.333	774.968	992.848	871.901
D_0__Bacteria;D_1__Firmicutes;D_2__Clostridia;D_3__Clostridiales;D_4__Lachnospiraceae	1.03701	0.842484	1.85888	1.0705	2.21921	3.07362	4.25795	1.39649	7.19609	1.69724	0	2.78144	1.00655	2.64006	1.21694	0	0	1.67996
D_0__Bacteria;D_1__Firmicutes;D_2__Clostridia;D_3__Clostridiales;D_4__Lachnospiraceae	30.0732	39.5968	39.9658	15.5223	17.7537	39.9571	22.7091	29.3262	18.7098	26.3072	32.8544	41.7215	35.2293	29.0406	34.0744	23.8452	20.987	13.4397
D_0__Bacteria;D_1__Firmicutes;D_2__Clostridia;D_3__Clostridiales;D_4__Lachnospiraceae;D_5__uncultured;D_6__uncultured bacterium	25.9252	51.3915	39.9658	20.8748	25.151	31.5046	21.2897	26.5332	24.4667	28.0045	30.801	36.1587	27.1769	14.9603	19.4711	15.8968	17.7583	5.03989
D_0__Bacteria;D_1__Firmicutes;D_2__Clostridia;D_3__Clostridiales;D_4__Peptococcaceae;D_5__Peptococcus;D_6__uncultured bacterium	162.81	192.929	188.676	181.985	183.454	184.417	181.672	131.27	116.577	184.999	164.957	166.886	170.107	191.844	178.891	274.219	232.472	154.557
D_0__Bacteria;D_1__Proteobacteria;D_2__Alphaproteobacteria;D_3__Rhizobiales;D_4__Xanthobacteraceae;D_5__Bradyrhizobium	25.9252	32.8569	38.1069	28.3683	33.2881	23.8206	36.9022	32.1192	20.149	40.7338	37.6457	33.3772	48.3145	51.0411	34.0744	55.6387	40.3597	28.5594
D_0__Bacteria;D_1__Proteobacteria;D_2__Alphaproteobacteria;D_3__Rhizobiales;D_4__Beijerinckiaceae;D_5__Bosea	53.9244	59.8164	53.9074	50.3136	52.5212	56.0936	55.3533	34.9121	48.9334	55.1603	39.6991	62.1187	47.3079	54.5612	46.2439	83.4581	61.3467	45.359
D_0__Bacteria;D_1__Firmicutes;D_2__Clostridia;D_3__Clostridiales;D_4__Ruminococcaceae;D_5__Ruminiclostridium 5;D_6__uncultured organism	62.2205	50.5491	54.8368	20.8748	31.0689	45.3359	43.9988	57.2559	51.8118	44.9769	43.8059	44.503	36.2359	30.8007	32.8575	23.8452	25.8302	18.4796
D_0__Bacteria;D_1__Proteobacteria;D_2__Gammaproteobacteria;D_3__Aeromonadales;D_4__Succinivibrionaceae;D_5__Succinivibrionaceae UCG-001;D_6__uncultured rumen bacterium	36.2953	48.0216	39.9658	19.269	25.151	15.3681	34.0636	16.7578	24.4667	26.3072	36.2768	29.6687	37.2424	29.0406	34.0744	19.871	27.4446	16.7996
D_0__Bacteria;D_1__Actinobacteria;D_2__Actinobacteria;D_3__Bifidobacteriales;D_4__Bifidobacteriaceae;D_5__Bifidobacterium	173.18	126.373	141.275	166.998	211.564	116.029	126.319	240.196	204.369	152.752	134.84	159.469	124.812	169.844	137.515	79.4839	106.55	184.796
D_0__Bacteria;D_1__Firmicutes;D_2__Clostridia;D_3__Clostridiales;D_4__Lachnospiraceae	44.5913	51.3915	42.7541	19.269	23.6715	39.1887	51.0954	44.6875	35.9804	56.8576	45.1748	48.2116	33.2162	25.5206	37.7253	47.6903	32.2878	26.8794
D_0__Bacteria;D_1__Actinobacteria;D_2__Actinobacteria;D_3__Bifidobacteriales;D_4__Bifidobacteriaceae;D_5__Bifidobacterium	226.068	178.607	194.252	236.046	230.058	192.101	161.802	272.315	256.181	204.517	187.544	193.773	198.291	185.684	172.806	59.6129	133.994	258.714
D_0__Bacteria;D_1__Actinobacteria;D_2__Actinobacteria;D_3__Bifidobacteriales;D_4__Bifidobacteriaceae;D_5__Bifidobacterium	184.587	164.284	181.24	205.536	244.113	182.112	195.866	277.901	248.985	202.82	174.539	211.389	187.219	190.964	192.277	71.5355	125.922	268.794
D_0__Bacteria;D_1__Bacteroidetes;D_2__Bacteroidia;D_3__Bacteroidales;D_4__Prevotellaceae;D_5__Alloprevotella;D_6__uncultured bacterium	19.7031	5.89739	9.29438	31.0445	48.0828	36.8834	38.3215	6.98243	11.5137	13.5779	12.3204	4.63573	42.2752	43.1209	55.9794	63.5871	50.046	25.1995
Unassigned	23.8512	30.3294	19.5182	0.535251	0.739736	0	0	0	0	9.33482	0	0	3.01966	1.76004	6.08472	0	41.9741	35.2792
D_0__Bacteria;D_1__Actinobacteria;D_2__Actinobacteria;D_3__Propionibacteriales;D_4__Propionibacteriaceae;D_5__Pseudopropionibacterium;D_6__uncultured bacterium	11.4071	9.26733	11.1533	11.7755	18.4934	9.22086	15.6125	9.7754	10.0745	5.94034	9.58254	6.49002	9.05897	8.80019	7.30166	19.871	14.5295	6.71986
D_0__Bacteria;D_1__Actinobacteria;D_2__Actinobacteria;D_3__Actinomycetales;D_4__Actinomycetaceae;D_5__Arcanobacterium	155.551	116.263	128.262	67.4416	62.1378	167.512	113.545	93.5646	76.2785	93.3482	100.617	147.416	63.4128	95.9221	86.403	95.3807	85.5625	104.158
D_0__Bacteria;D_1__Actinobacteria;D_2__Actinobacteria;D_3__Propionibacteriales;D_4__Propionibacteriaceae;D_5__Pseudopropionibacterium;D_6__uncultured bacterium	8.29606	24.432	19.5182	18.7338	16.2742	14.5997	9.93521	18.1543	8.63531	11.0321	17.7961	9.27145	8.05241	15.8403	12.1694	15.8968	22.6014	13.4397
D_0__Bacteria;D_1__Firmicutes;D_2__Bacilli;D_3__Lactobacillales;D_4__Lactobacillaceae;D_5__Lactobacillus;D_6__uncultured bacterium	2.07402	1.68497	0.929438	0	0	0.768405	0	0	4.31765	4.2431	4.1068	3.70858	2.0131	3.52008	4.86777	0	3.22878	1.67996
D_0__Bacteria;D_1__Firmicutes;D_2__Bacilli;D_3__Lactobacillales;D_4__Lactobacillaceae;D_5__Lactobacillus;D_6__uncultured bacterium	74.6646	101.098	92.9438	29.974	31.0689	91.4402	89.4169	93.5646	96.4276	75.5272	86.9273	109.403	86.5634	64.2414	70.5827	95.3807	54.8892	72.2385
D_0__Bacteria;D_1__Firmicutes;D_2__Clostridia;D_3__Clostridiales;D_4__Lachnospiraceae;D_5__GCA-900066575;D_6__uncultured bacterium	75.7016	90.1458	87.3671	30.5093	31.0689	122.176	76.6431	67.0313	61.8864	60.252	58.1797	118.675	86.5634	50.1611	49.8947	59.6129	43.5885	21.8395
D_0__Bacteria;D_1__Firmicutes;D_2__Clostridia;D_3__Clostridiales;D_4__Ruminococcaceae	47.7024	59.8164	69.7078	27.833	16.2742	61.4724	43.9988	51.67	44.6157	55.1603	52.704	61.1916	48.3145	38.7209	40.1591	59.6129	37.1309	23.5195
D_0__Bacteria;D_1__Actinobacteria;D_2__Coriobacteriia;D_3__Coriobacteriales;D_4__Coriobacteriaceae;D_5__Collinsella	34.2213	19.3771	42.7541	29.4388	29.5894	31.5046	35.4829	19.5508	28.7844	28.0045	29.4321	27.8144	23.1507	31.6807	35.2914	23.8452	41.9741	28.5594
D_0__Bacteria;D_1__Actinobacteria;D_2__Coriobacteriia;D_3__Coriobacteriales;D_4__Coriobacteriaceae;D_5__Collinsella	47.7024	41.2817	45.5424	45.4963	53.261	33.8098	36.9022	22.3438	17.2706	33.0962	37.6457	32.4501	44.2883	48.4011	37.7253	35.7678	51.6604	21.8395
D_0__Bacteria;D_1__Actinobacteria;D_2__Coriobacteriia;D_3__Coriobacteriales;D_4__Coriobacteriaceae;D_5__Collinsella	32.1472	25.2745	36.2481	28.3683	42.9047	16.1365	35.4829	43.2911	21.5883	30.5503	24.6408	46.3573	35.2293	29.0406	34.0744	39.742	41.9741	26.8794
D_0__Bacteria;D_1__Actinobacteria;D_2__Coriobacteriia;D_3__Coriobacteriales;D_4__Coriobacteriaceae;D_5__Collinsella	27.9992	25.2745	29.742	58.8776	62.1378	30.7362	42.5795	44.6875	33.102	45.8255	26.6942	51.9201	49.321	32.5607	37.7253	51.6645	75.8762	20.1596
D_0__Bacteria;D_1__Actinobacteria;D_2__Coriobacteriia;D_3__Coriobacteriales;D_4__Coriobacteriaceae;D_5__Collinsella	35.2583	28.6445	29.742	32.115	40.6855	26.8942	22.7091	25.1367	35.9804	32.2476	20.534	30.5958	39.2555	24.6405	23.1219	7.94839	30.6734	23.5195
D_0__Bacteria;D_1__Firmicutes;D_2__Erysipelotrichia;D_3__Erysipelotrichales;D_4__Erysipelotrichaceae;D_5__Asteroleplasma;D_6__uncultured bacterium	8.29606	4.21242	4.64719	3.74676	3.69868	8.45245	9.93521	5.58594	1.43922	6.78896	6.16021	10.1986	3.01966	6.16014	4.86777	7.94839	1.61439	1.67996
D_0__Bacteria;D_1__Firmicutes;D_2__Bacilli;D_3__Bacillales;D_4__Paenibacillaceae;D_5__Paenibacillus	16.5921	32.0144	23.2359	43.8906	51.7815	23.8206	42.5795	30.7227	27.3451	37.3393	35.5923	37.0858	50.3276	32.5607	32.8575	39.742	33.9021	36.9592
D_0__Bacteria;D_1__Bacteroidetes;D_2__Bacteroidia;D_3__Bacteroidales;D_4__Muribaculaceae;D_5__uncultured bacterium;D_6__uncultured bacterium	9.33307	8.42484	13.0121	6.42301	3.69868	0.768405	5.67726	6.98243	4.31765	6.78896	8.21361	13.9072	7.04586	7.04016	13.3864	7.94839	8.07194	5.03989
D_0__Bacteria;D_1__Bacteroidetes;D_2__Bacteroidia;D_3__Bacteroidales;D_4__Muribaculaceae;D_5__uncultured bacterium;D_6__uncultured bacterium	10.3701	11.7948	14.871	6.42301	8.13709	10.7577	17.0318	18.1543	17.2706	12.7293	13.0049	15.7615	25.1638	8.80019	9.73555	19.871	11.3007	8.39982
D_0__Bacteria;D_1__Bacteroidetes;D_2__Bacteroidia;D_3__Bacteroidales;D_4__Bacteroidaceae;D_5__Bacteroides;D_6__uncultured bacterium	18.6661	38.7543	29.742	9.63451	7.39736	8.45245	19.8704	25.1367	15.8314	15.2752	31.4855	32.4501	63.4128	33.4407	49.8947	27.8194	20.987	13.4397
D_0__Bacteria;D_1__Bacteroidetes;D_2__Bacteroidia;D_3__Bacteroidales;D_4__Marinifilaceae;D_5__Odoribacter;D_6__uncultured organism	8.29606	16.8497	13.0121	5.88776	7.39736	6.14724	7.09658	25.1367	10.0745	16.1238	9.58254	12.98	18.1179	7.04016	20.688	3.9742	9.68633	5.03989
D_0__Bacteria;D_1__Bacteroidetes;D_2__Bacteroidia;D_3__Bacteroidales;D_4__Rikenellaceae;D_5__Alistipes;D_6__uncultured bacterium	2.07402	11.7948	4.64719	6.95826	3.69868	17.6733	2.83863	2.79297	2.87844	5.94034	6.16021	10.1986	12.0786	12.3203	6.08472	7.94839	3.22878	5.03989
D_0__Bacteria;D_1__Proteobacteria;D_2__Gammaproteobacteria;D_3__Betaproteobacteriales;D_4__Burkholderiaceae	17.6291	14.3222	23.2359	9.09926	19.9729	22.2837	22.7091	23.7403	31.6628	28.0045	39.0146	36.1587	21.1376	14.9603	9.73555	39.742	14.5295	26.8794
D_0__Bacteria;D_1__Proteobacteria;D_2__Gammaproteobacteria;D_3__Betaproteobacteriales;D_4__Burkholderiaceae;D_5__Sutterella	44.5913	31.1719	44.613	10.1698	16.2742	26.8942	32.6443	19.5508	28.7844	27.1558	27.3787	36.1587	22.1441	18.4804	13.3864	23.8452	30.6734	26.8794
D_0__Bacteria;D_1__Proteobacteria;D_2__Gammaproteobacteria	26.9622	28.6445	25.0948	26.2273	36.247	33.0414	55.3533	36.3086	28.7844	36.4907	28.7476	55.6287	29.19	14.9603	36.5083	39.742	45.2029	60.4787
D_0__Bacteria;D_1__Proteobacteria;D_2__Gammaproteobacteria;D_3__Enterobacteriales;D_4__Enterobacteriaceae;D_5__Escherichia-Shigella	43.5543	54.7615	60.4134	24.6215	19.9729	19.2101	26.967	26.5332	18.7098	36.4907	26.6942	41.7215	27.1769	26.4006	20.688	47.6903	48.4316	38.6392
D_0__Bacteria;D_1__Proteobacteria;D_2__Gammaproteobacteria;D_3__Betaproteobacteriales;D_4__Burkholderiaceae;D_5__Sutterella;D_6__uncultured bacterium	103.701	97.7282	86.4377	66.9064	66.5762	72.9985	78.0624	122.891	97.8668	114.564	108.146	104.767	119.78	80.0818	81.5352	31.7936	66.1899	53.7589
D_0__Bacteria;D_1__Proteobacteria;D_2__Gammaproteobacteria;D_3__Betaproteobacteriales;D_4__Burkholderiaceae	69.4795	42.1242	49.2602	26.7625	50.302	43.7991	48.2567	69.8243	47.4942	74.6786	60.9176	56.5559	43.2817	34.3208	43.81	55.6387	40.3597	20.1596
D_0__Bacteria;D_1__Bacteroidetes;D_2__Bacteroidia;D_3__Bacteroidales;D_4__Prevotellaceae;D_5__Alloprevotella;D_6__uncultured bacterium	40.4433	30.3294	34.3892	44.4258	31.0689	59.1672	59.6113	61.4454	57.5687	59.4034	49.9661	46.3573	32.2097	16.7204	36.5083	35.7678	24.2158	20.1596
D_0__Bacteria;D_1__Bacteroidetes;D_2__Bacteroidia;D_3__Bacteroidales;D_4__Prevotellaceae;D_5__Paraprevotella;D_6__uncultured bacterium	1.03701	0.842484	0	2.67625	2.21921	0	2.83863	0	0	0	1.36893	0	1.00655	3.52008	3.65083	0	3.22878	1.67996
D_0__Bacteria;D_1__Bacteroidetes;D_2__Bacteroidia;D_3__Bacteroidales;D_4__Bacteroidaceae;D_5__Bacteroides;D_6__uncultured bacterium	1.03701	0.842484	0.929438	4.28201	4.43841	6.91564	5.67726	5.58594	4.31765	3.39448	4.79127	0.927145	9.05897	9.68021	9.73555	3.9742	4.84316	6.71986
D_0__Bacteria;D_1__Bacteroidetes;D_2__Bacteroidia;D_3__Bacteroidales;D_4__Bacteroidaceae;D_5__Bacteroides;D_6__uncultured bacterium	2.07402	4.21242	1.85888	3.74676	5.91789	6.14724	4.25795	2.79297	4.31765	0.84862	1.36893	0	16.1048	9.68021	8.51861	11.9226	1.61439	5.03989
D_0__Bacteria;D_1__Bacteroidetes;D_2__Bacteroidia;D_3__Bacteroidales;D_4__Bacteroidaceae;D_5__Bacteroides;D_6__uncultured bacterium	0	0.842484	1.85888	3.74676	3.69868	7.68405	8.51589	1.39649	5.75687	5.09172	3.42234	3.70858	12.0786	7.92017	8.51861	7.94839	9.68633	10.0798
D_0__Eukaryota;D_1__SAR;D_2__Alveolata;D_3__Ciliophora;D_7__Colpodida;D_8__Colpoda	2.07402	1.68497	0	1.0705	0	0	1.41932	1.39649	2.87844	0	0	0.927145	0	0	1.21694	0	0	0
D_0__Eukaryota;D_1__Excavata;D_2__Metamonada;D_3__Parabasalia;D_4__Hypotrichomonadea;D_5__Hypotrichomonas	22.8142	43.8092	39.9658	8.02876	0	26.8942	49.6761	12.5684	50.3726	22.0641	49.9661	23.1786	56.3669	139.923	142.382	43.7161	158.21	89.0381
D_0__Bacteria;D_1__Bacteroidetes;D_2__Bacteroidia;D_3__Flavobacteriales;D_4__Weeksellaceae;D_5__Chryseobacterium	3.11102	2.52745	3.71775	1.0705	0	0.768405	1.41932	0	0	1.69724	0	0.927145	1.00655	0.880019	1.21694	3.9742	0	0
D_0__Bacteria;D_1__Bacteroidetes;D_2__Bacteroidia;D_3__Bacteroidales;D_4__Marinifilaceae;D_5__Butyricimonas	7.25905	10.1098	12.0827	3.74676	2.95894	3.07362	9.93521	9.7754	10.0745	6.78896	3.42234	6.49002	4.02621	0	7.30166	7.94839	6.45755	6.71986
D_0__Bacteria;D_1__Bacteroidetes;D_2__Bacteroidia;D_3__Bacteroidales;D_4__Prevotellaceae	4.14803	5.05491	3.71775	0.535251	1.47947	0.768405	1.41932	2.79297	0	2.54586	3.42234	4.63573	1.00655	0	1.21694	3.9742	3.22878	3.35993
D_0__Bacteria;D_1__Bacteroidetes;D_2__Bacteroidia;D_3__Bacteroidales;D_4__Prevotellaceae	7.25905	10.9523	11.1533	2.67625	0.739736	9.22086	8.51589	4.18946	1.43922	4.2431	6.16021	12.0529	4.02621	4.4001	4.86777	3.9742	1.61439	0
D_0__Bacteria;D_1__Bacteroidetes;D_2__Bacteroidia;D_3__Flavobacteriales;D_4__Weeksellaceae;D_5__Chryseobacterium	65.3315	69.0837	63.2018	44.4258	52.5212	65.3144	56.7726	40.4981	48.9334	57.7062	56.8108	56.5559	50.3276	58.9613	82.7522	87.4323	72.6474	36.9592
D_0__Bacteria;D_1__Bacteroidetes;D_2__Bacteroidia;D_3__Bacteroidales;D_4__Prevotellaceae;D_5__Alloprevotella;D_6__uncultured bacterium	13.4811	10.1098	15.8004	9.63451	12.5755	27.6626	15.6125	25.1367	7.19609	12.7293	12.3204	23.1786	10.0655	7.92017	10.9525	19.871	6.45755	5.03989
D_0__Bacteria;D_1__Bacteroidetes;D_2__Bacteroidia;D_3__Bacteroidales;D_4__Bacteroidaceae;D_5__Bacteroides;D_6__uncultured bacterium	49.7764	64.8713	29.742	14.4518	11.096	16.9049	18.4511	16.7578	20.149	39.8852	45.1748	39.8672	57.3734	51.0411	29.2066	55.6387	24.2158	8.39982
D_0__Bacteria;D_1__Bacteroidetes;D_2__Bacteroidia;D_3__Bacteroidales;D_4__Prevotellaceae;D_5__Alloprevotella;D_6__uncultured bacterium	22.8142	95.2007	47.4013	8.56401	8.87683	6.14724	12.7738	15.3613	12.953	33.0962	36.2768	48.2116	38.249	9.68021	25.5558	3.9742	1.61439	5.03989
D_0__Bacteria;D_1__Actinobacteria;D_2__Coriobacteriia;D_3__Coriobacteriales;D_4__Coriobacteriaceae;D_5__Collinsella	143.107	194.614	181.24	32.6503	33.2881	107.577	59.6113	74.0138	67.6432	80.6189	116.359	132.582	151.989	81.8418	122.911	39.742	79.105	112.558
D_0__Bacteria;D_1__Actinobacteria;D_2__Coriobacteriia;D_3__Coriobacteriales;D_4__Atopobiaceae;D_5__Olsenella	54.9614	42.9667	34.3892	21.41	14.7947	77.6089	51.0954	40.4981	63.3256	27.1558	51.335	84.3702	27.1769	35.2008	25.5558	55.6387	40.3597	57.1188
D_0__Bacteria;D_1__Actinobacteria;D_2__Coriobacteriia;D_3__Coriobacteriales;D_4__Atopobiaceae;D_5__Olsenella	16.5921	17.6922	36.2481	30.5093	29.5894	16.9049	26.967	27.9297	25.9059	44.1283	23.9564	21.3243	27.1769	17.6004	12.1694	23.8452	22.6014	20.1596
D_0__Bacteria;D_1__Actinobacteria;D_2__Coriobacteriia;D_3__Coriobacteriales;D_4__Atopobiaceae	68.4425	51.3915	41.8247	57.8071	60.6583	38.4202	41.1602	97.754	70.5217	48.3714	49.2816	43.5758	74.4848	49.2811	47.4608	31.7936	37.1309	33.5993
D_0__Bacteria;D_1__Actinobacteria;D_2__Coriobacteriia;D_3__Coriobacteriales;D_4__Atopobiaceae;D_5__Olsenella	40.4433	32.8569	33.4598	20.3395	10.3563	59.1672	38.3215	39.1016	48.9334	17.821	26.6942	52.8473	39.2555	27.2806	30.4236	39.742	17.7583	10.0798
D_0__Bacteria;D_1__Firmicutes;D_2__Bacilli;D_3__Lactobacillales;D_4__Leuconostocaceae;D_5__Weissella	271.696	354.686	282.549	232.834	244.113	259.721	390.312	317.002	230.275	295.32	393.569	322.647	392.555	346.728	379.686	767.02	424.584	339.353
D_0__Bacteria;D_1__Firmicutes;D_2__Bacilli;D_3__Lactobacillales;D_4__Leuconostocaceae;D_5__Weissella	114.071	66.5563	122.686	98.4861	98.3848	105.271	123.48	87.9786	87.7923	105.229	112.937	103.84	82.5372	48.4011	47.4608	59.6129	72.6474	100.798
D_0__Bacteria;D_1__Patescibacteria;D_2__Saccharimonadia;D_3__Saccharimonadales;D_4__uncultured bacterium;D_5__uncultured bacterium;D_6__uncultured bacterium	38.3693	44.6517	60.4134	63.1596	48.8226	43.0307	56.7726	64.2384	46.055	58.5548	55.4418	78.8074	66.4324	53.6812	62.0641	79.4839	71.0331	73.9184
D_0__Bacteria;D_1__Patescibacteria;D_2__Saccharimonadia;D_3__Saccharimonadales;D_4__uncultured bacterium;D_5__uncultured bacterium;D_6__uncultured bacterium	2.07402	7.58236	1.85888	2.67625	1.47947	3.84202	4.25795	5.58594	5.75687	4.2431	2.73787	8.34431	3.01966	7.04016	3.65083	7.94839	1.61439	5.03989
D_0__Bacteria;D_1__Fusobacteria;D_2__Fusobacteriia;D_3__Fusobacteriales;D_4__Fusobacteriaceae;D_5__Fusobacterium;D_6__uncultured organism	11.4071	28.6445	12.0827	1.0705	5.17815	0.768405	4.25795	6.98243	7.19609	16.1238	10.267	11.1257	33.2162	33.4407	6.08472	7.94839	1.61439	3.35993
D_0__Bacteria;D_1__Fusobacteria;D_2__Fusobacteriia;D_3__Fusobacteriales;D_4__Fusobacteriaceae;D_5__Fusobacterium;D_6__uncultured bacterium	15.5551	18.5347	5.57663	1.0705	2.21921	0.768405	0	4.18946	11.5137	13.5779	8.21361	2.78144	15.0983	5.28012	2.43389	0	1.61439	3.35993
D_0__Bacteria;D_1__Fusobacteria;D_2__Fusobacteriia;D_3__Fusobacteriales;D_4__Fusobacteriaceae;D_5__Fusobacterium;D_6__uncultured bacterium	102.664	135.64	91.0849	27.833	14.7947	36.115	28.3863	48.877	43.1765	160.389	86.9273	55.6287	118.773	85.3619	51.1116	19.871	24.2158	48.719
D_0__Bacteria;D_1__Proteobacteria;D_2__Gammaproteobacteria;D_3__Betaproteobacteriales;D_4__Neisseriaceae;D_5__Neisseria	29.0362	48.0216	31.6009	16.5928	17.0139	26.1258	29.8056	26.5332	27.3451	39.0365	27.3787	45.4301	25.1638	21.1205	35.2914	47.6903	33.9021	31.9193
D_0__Bacteria;D_1__Firmicutes;D_2__Negativicutes;D_3__Selenomonadales;D_4__Veillonellaceae;D_5__Allisonella;D_6__uncultured bacterium	50.8134	44.6517	47.4013	80.2876	85.8093	44.5675	68.1272	50.2735	64.7648	64.4951	56.1263	54.7016	65.4259	58.9613	73.0166	43.7161	51.6604	36.9592
D_0__Bacteria;D_1__Actinobacteria;D_2__Coriobacteriia;D_3__Coriobacteriales;D_4__Eggerthellaceae;D_5__Enterorhabdus;D_6__uncultured bacterium	25.9252	22.7471	32.5303	12.846	26.6305	22.2837	17.0318	26.5332	15.8314	20.3669	26.0098	39.8672	32.2097	14.0803	18.2542	31.7936	14.5295	11.7597
D_0__Bacteria;D_1__Actinobacteria;D_2__Coriobacteriia;D_3__Coriobacteriales;D_4__Eggerthellaceae	41.4803	54.7615	64.1312	36.3971	31.8086	63.0092	62.4499	23.7403	20.149	41.5824	49.9661	50.0658	63.4128	72.1616	55.9794	67.5613	67.8043	25.1995
D_0__Bacteria;D_1__Proteobacteria;D_2__Deltaproteobacteria;D_3__Desulfovibrionales;D_4__Desulfovibrionaceae;D_5__uncultured	8.29606	13.4797	16.7299	7.49351	3.69868	4.61043	12.7738	2.79297	7.19609	7.63758	7.52914	12.0529	10.0655	6.16014	12.1694	7.94839	19.3727	5.03989
D_0__Bacteria;D_1__Proteobacteria;D_2__Gammaproteobacteria;D_3__Betaproteobacteriales;D_4__Burkholderiaceae;D_5__Pigmentiphaga	9.33307	9.26733	13.0121	9.63451	9.61656	9.22086	11.3545	19.5508	15.8314	16.9724	11.6359	14.8343	13.0852	13.2003	13.3864	23.8452	4.84316	21.8395
D_0__Bacteria;D_1__Bacteroidetes;D_2__Bacteroidia;D_3__Bacteroidales	23.8512	10.9523	22.3065	40.1438	23.6715	86.8298	32.6443	9.7754	14.3922	19.5183	18.4806	13.9072	51.3341	138.163	57.1964	43.7161	85.5625	75.5984
D_0__Bacteria;D_1__Bacteroidetes;D_2__Bacteroidia;D_3__Bacteroidales;D_4__Bacteroidaceae;D_5__Bacteroides	41.4803	28.6445	28.8126	108.656	100.604	93.7454	117.803	55.8594	83.4746	45.8255	49.9661	32.4501	148.97	179.524	163.07	51.6645	98.4776	109.198
D_0__Bacteria;D_1__Bacteroidetes;D_2__Bacteroidia;D_3__Bacteroidales	4.14803	1.68497	3.71775	24.0863	26.6305	20.7469	21.2897	8.37892	15.8314	11.0321	5.47574	12.98	7.04586	13.2003	4.86777	7.94839	3.22878	10.0798
Unassigned	3.11102	2.52745	1.85888	6.95826	3.69868	1.53681	2.83863	5.58594	10.0745	1.69724	2.73787	4.63573	3.01966	3.52008	2.43389	3.9742	3.22878	6.71986
Unassigned	7.25905	14.3222	7.4355	14.4518	8.87683	13.0629	12.7738	8.37892	17.2706	15.2752	30.801	13.9072	21.1376	16.7204	17.0372	0	17.7583	15.1197
Unassigned	10.3701	16.8497	9.29438	13.3813	12.5755	10.7577	7.09658	18.1543	15.8314	15.2752	23.2719	13.9072	26.1703	26.4006	25.5558	3.9742	11.3007	23.5195
Unassigned	8.29606	17.6922	10.2238	16.5928	21.4523	18.4417	28.3863	15.3613	17.2706	16.9724	30.1166	10.1986	32.2097	34.3208	27.9897	3.9742	20.987	15.1197
Unassigned	7.25905	20.2196	15.8004	18.1985	15.5344	16.9049	15.6125	16.7578	12.953	18.6696	27.3787	16.6886	33.2162	21.1205	21.905	3.9742	33.9021	30.2394
Unassigned	3.11102	4.21242	2.78831	4.28201	4.43841	4.61043	4.25795	13.9649	8.63531	3.39448	0.684467	3.70858	2.0131	3.52008	3.65083	0	11.3007	5.03989
D_0__Bacteria;D_1__Firmicutes;D_2__Clostridia;D_3__Clostridiales;D_4__Lachnospiraceae;D_5__Blautia;D_6__Blautia massiliensis	30.0732	43.8092	30.6714	153.082	148.687	46.8727	55.3533	36.3086	70.5217	72.9813	61.6021	33.3772	69.4521	59.8413	88.8369	7.94839	35.5165	28.5594
Unassigned	31.1102	32.0144	29.742	105.444	104.303	35.3466	45.4181	32.1192	38.8589	44.1283	35.5923	26.8872	44.2883	39.6009	59.6302	0	33.9021	15.1197
Unassigned	29.0362	38.7543	35.3186	143.982	124.276	53.0199	48.2567	53.0665	54.6903	72.9813	49.2816	40.7944	66.4324	70.4016	81.5352	0	46.8172	20.1596
Unassigned	22.8142	31.1719	35.3186	111.332	121.317	35.3466	45.4181	29.3262	37.4197	64.4951	52.704	25.9601	57.3734	54.5612	63.2811	0	33.9021	25.1995
Unassigned	20.7402	21.0621	26.9537	109.726	108.001	36.115	63.8692	53.0665	48.9334	57.7062	41.7525	38.013	48.3145	36.9608	76.6675	3.9742	43.5885	21.8395
Unassigned	26.9622	30.3294	27.8831	104.374	101.344	40.7255	39.7408	30.7227	44.6157	61.1007	47.2282	31.5229	60.3931	39.6009	58.4133	3.9742	37.1309	20.1596
Unassigned	29.0362	33.6994	31.6009	156.828	138.331	42.2623	46.8374	50.2735	73.4001	84.0134	52.704	35.2315	70.4586	66.8815	93.7047	0	46.8172	38.6392
D_0__Bacteria;D_1__Proteobacteria;D_2__Deltaproteobacteria;D_3__Desulfovibrionales;D_4__Desulfovibrionaceae;D_5__Desulfovibrio	4.14803	4.21242	4.64719	3.74676	0.739736	3.07362	2.83863	4.18946	0	2.54586	7.52914	7.41716	4.02621	8.80019	12.1694	3.9742	8.07194	8.39982
D_0__Bacteria;D_1__Bacteroidetes;D_2__Bacteroidia;D_3__Bacteroidales;D_4__Bacteroidaceae;D_5__Bacteroides	6.22205	30.3294	23.2359	2.141	3.69868	16.9049	5.67726	5.58594	11.5137	4.2431	14.3738	21.3243	55.3603	12.3203	38.9422	15.8968	16.1439	11.7597
D_0__Bacteria;D_1__Bacteroidetes;D_2__Bacteroidia;D_3__Bacteroidales;D_4__Tannerellaceae;D_5__Parabacteroides	12.4441	58.9739	33.4598	5.35251	2.21921	25.3574	5.67726	12.5684	10.0745	15.2752	11.6359	30.5958	55.3603	21.1205	48.6777	7.94839	0	1.67996
D_0__Bacteria;D_1__Proteobacteria;D_2__Gammaproteobacteria;D_3__Aeromonadales;D_4__Succinivibrionaceae	25.9252	18.5347	31.6009	21.41	10.3563	21.5153	62.4499	15.3613	31.6628	28.8531	53.3884	26.8872	29.19	48.4011	51.1116	31.7936	64.5755	31.9193
D_0__Bacteria;D_1__Bacteroidetes;D_2__Bacteroidia;D_3__Bacteroidales;D_4__Bacteroidaceae;D_5__Bacteroides;D_6__uncultured organism	11.4071	8.42484	3.71775	27.2978	17.0139	26.8942	15.6125	11.1719	20.149	12.7293	12.3204	7.41716	30.1966	43.1209	20.688	19.871	22.6014	28.5594
D_0__Bacteria;D_1__Proteobacteria;D_2__Gammaproteobacteria	0	3.36994	0.929438	2.141	0.739736	2.30521	2.83863	2.79297	2.87844	1.69724	4.1068	0.927145	5.03276	6.16014	6.08472	11.9226	1.61439	6.71986
D_0__Bacteria;D_1__Proteobacteria	3.11102	5.05491	3.71775	3.2115	2.21921	5.37883	8.51589	8.37892	1.43922	2.54586	1.36893	5.56287	5.03276	3.52008	3.65083	0	9.68633	10.0798
D_0__Bacteria;D_1__Bacteroidetes;D_2__Bacteroidia;D_3__Bacteroidales;D_4__Tannerellaceae;D_5__Parabacteroides	11.4071	25.2745	15.8004	2.67625	3.69868	7.68405	11.3545	4.18946	5.75687	8.4862	9.58254	15.7615	27.1769	15.8403	21.905	3.9742	1.61439	6.71986
D_0__Bacteria;D_1__Bacteroidetes;D_2__Bacteroidia;D_3__Bacteroidales;D_4__Bacteroidaceae;D_5__Bacteroides;D_6__uncultured bacterium	9.33307	17.6922	17.6593	3.74676	3.69868	9.98926	8.51589	8.37892	7.19609	13.5779	17.1117	13.9072	25.1638	19.3604	18.2542	7.94839	19.3727	5.03989
D_0__Bacteria;D_1__Bacteroidetes;D_2__Bacteroidia;D_3__Bacteroidales;D_4__Tannerellaceae;D_5__Parabacteroides;D_6__uncultured bacterium	2.07402	8.42484	13.0121	0.535251	1.47947	5.37883	4.25795	4.18946	1.43922	4.2431	5.47574	9.27145	10.0655	7.92017	9.73555	7.94839	0	1.67996
D_0__Bacteria;D_1__Proteobacteria;D_2__Gammaproteobacteria;D_3__Aeromonadales;D_4__Succinivibrionaceae;D_5__Anaerobiospirillum	37.3323	60.6589	51.1191	17.6633	14.7947	28.431	24.1284	25.1367	27.3451	24.61	49.2816	42.6487	68.4455	35.2008	68.1488	31.7936	50.046	35.2792
D_0__Bacteria;D_1__Bacteroidetes;D_2__Bacteroidia;D_3__Bacteroidales;D_4__Prevotellaceae;D_5__Paraprevotella;D_6__uncultured bacterium	6.22205	17.6922	10.2238	1.60575	2.21921	3.07362	4.25795	5.58594	10.0745	5.09172	9.58254	7.41716	21.1376	23.7605	13.3864	3.9742	8.07194	13.4397
D_0__Bacteria;D_1__Bacteroidetes;D_2__Bacteroidia;D_3__Bacteroidales;D_4__Prevotellaceae;D_5__Prevotella 9;D_6__uncultured bacterium	29.0362	9.26733	11.1533	20.8748	19.9729	14.5997	8.51589	33.5157	24.4667	23.7614	28.7476	24.1058	18.1179	0.880019	3.65083	11.9226	14.5295	0
D_0__Bacteria;D_1__Bacteroidetes;D_2__Bacteroidia;D_3__Bacteroidales;D_4__Bacteroidaceae;D_5__Bacteroides;D_6__uncultured bacterium	6.22205	3.36994	4.64719	8.02876	5.17815	13.8313	7.09658	4.18946	10.0745	4.2431	3.42234	2.78144	8.05241	9.68021	2.43389	11.9226	6.45755	5.03989
D_0__Bacteria;D_1__Proteobacteria;D_2__Gammaproteobacteria;D_3__Aeromonadales;D_4__Succinivibrionaceae;D_5__Anaerobiospirillum	22.8142	37.9118	25.0948	10.1698	14.055	12.2945	19.8704	12.5684	20.149	17.821	19.1651	23.1786	36.2359	22.8805	15.8203	39.742	24.2158	26.8794
D_0__Bacteria;D_1__Bacteroidetes;D_2__Bacteroidia;D_3__Bacteroidales;D_4__Prevotellaceae;D_5__Paraprevotella;D_6__uncultured bacterium	1.03701	0.842484	1.85888	2.141	0.739736	0.768405	2.83863	4.18946	5.75687	0.84862	3.42234	0.927145	3.01966	5.28012	3.65083	0	4.84316	0
D_0__Bacteria;D_1__Bacteroidetes;D_2__Bacteroidia;D_3__Bacteroidales;D_4__Prevotellaceae;D_5__Paraprevotella;D_6__uncultured bacterium	8.29606	26.9595	26.0243	5.35251	1.47947	16.9049	4.25795	6.98243	5.75687	9.33482	8.21361	22.2515	41.2686	17.6004	38.9422	11.9226	4.84316	8.39982
D_0__Bacteria;D_1__Actinobacteria;D_2__Coriobacteriia;D_3__Coriobacteriales;D_4__Eggerthellaceae	39.4063	38.7543	38.1069	26.7625	28.8497	41.4939	17.0318	34.9121	25.9059	40.7338	21.903	40.7944	29.19	23.7605	21.905	43.7161	17.7583	20.1596
D_0__Bacteria;D_1__Bacteroidetes;D_2__Bacteroidia;D_3__Bacteroidales;D_4__Muribaculaceae;D_5__uncultured bacterium;D_6__uncultured bacterium	23.8512	21.0621	22.3065	17.6633	26.6305	26.1258	26.967	34.9121	23.0275	28.8531	23.9564	38.013	27.1769	14.9603	20.688	23.8452	24.2158	11.7597
D_0__Bacteria;D_1__Bacteroidetes;D_2__Bacteroidia;D_3__Bacteroidales;D_4__Prevotellaceae;D_5__Alloprevotella;D_6__uncultured bacterium	33.1842	106.153	72.4961	9.63451	13.3152	20.7469	15.6125	18.1543	15.8314	44.1283	56.1263	43.5758	76.4979	29.9207	46.2439	35.7678	27.4446	16.7996
D_0__Bacteria;D_1__Proteobacteria;D_2__Gammaproteobacteria;D_3__Enterobacteriales;D_4__Enterobacteriaceae;D_5__Escherichia-Shigella	10.3701	24.432	19.5182	2.67625	3.69868	6.14724	1.41932	1.39649	4.31765	9.33482	23.9564	19.4701	23.1507	17.6004	17.0372	31.7936	12.9151	15.1197
D_0__Bacteria;D_1__Firmicutes;D_2__Negativicutes;D_3__Selenomonadales;D_4__Acidaminococcaceae;D_5__Phascolarctobacterium;D_6__uncultured bacterium	218.809	240.108	244.442	298.67	315.127	341.172	334.959	163.389	215.883	287.682	340.18	224.369	208.356	281.606	278.68	333.832	330.949	300.714
D_0__Bacteria;D_1__Firmicutes;D_2__Negativicutes;D_3__Selenomonadales;D_4__Veillonellaceae;D_5__Megamonas;D_6__uncultured bacterium	192.883	312.562	217.488	383.775	330.662	322.73	383.215	223.438	286.404	291.077	520.88	227.151	562.662	551.772	439.317	317.936	524.676	477.11
D_0__Bacteria;D_1__Firmicutes;D_2__Clostridia;D_3__Clostridiales	81.9236	73.2961	68.7784	78.6819	74.7133	59.9356	100.771	60.0489	44.6157	95.8941	96.5099	90.8602	81.5307	68.6415	68.1488	111.277	108.164	77.2784
D_0__Bacteria;D_1__Cyanobacteria;D_2__Oxyphotobacteria;D_3__Chloroplast;D_4__Gossypium barbadense (sea-island cotton);D_5__Gossypium barbadense (sea-island cotton);D_6__Gossypium barbadense (sea-island cotton)	3.11102	4.21242	1.85888	11.2403	11.8358	11.5261	7.09658	11.1719	5.75687	7.63758	4.1068	11.1257	10.0655	8.80019	3.65083	0	8.07194	1.67996
D_0__Bacteria	2.07402	0.842484	0	5.88776	0.739736	3.07362	0	1.39649	1.43922	4.2431	1.36893	1.85429	4.02621	0.880019	2.43389	0	9.68633	0
D_0__Bacteria;D_1__Firmicutes	0	1.68497	1.85888	5.88776	6.65762	2.30521	2.83863	0	0	0.84862	2.73787	0.927145	8.05241	0	4.86777	3.9742	3.22878	1.67996
D_0__Bacteria;D_1__Firmicutes;D_2__Negativicutes;D_3__Selenomonadales;D_4__Veillonellaceae;D_5__Dialister;D_6__uncultured bacterium	34.2213	36.2268	42.7541	47.1021	64.357	30.7362	51.0954	46.084	25.9059	40.7338	38.3302	38.013	27.1769	48.4011	35.2914	51.6645	29.059	35.2792
D_0__Bacteria;D_1__Firmicutes;D_2__Erysipelotrichia;D_3__Erysipelotrichales;D_4__Erysipelotrichaceae;D_5__Asteroleplasma	33.1842	53.0765	44.613	117.755	89.508	86.0614	38.3215	26.5332	40.2981	52.6145	54.0729	30.5958	86.5634	56.3212	66.9319	7.94839	46.8172	20.1596
D_0__Bacteria;D_1__Proteobacteria;D_2__Gammaproteobacteria;D_3__Enterobacteriales;D_4__Enterobacteriaceae	26.9622	24.432	15.8004	1.60575	5.17815	6.14724	7.09658	6.98243	11.5137	5.94034	2.0534	8.34431	5.03276	6.16014	4.86777	7.94839	19.3727	52.0789
D_0__Bacteria;D_1__Firmicutes;D_2__Bacilli;D_3__Lactobacillales;D_4__Streptococcaceae;D_5__Streptococcus;D_6__uncultured bacterium	70.5165	98.5707	72.4961	222.129	204.907	88.3666	83.7396	120.098	113.698	156.995	125.258	81.5888	150.983	100.322	143.599	23.8452	64.5755	41.9991
D_0__Bacteria;D_1__Firmicutes;D_2__Erysipelotrichia;D_3__Erysipelotrichales;D_4__Erysipelotrichaceae;D_5__Asteroleplasma;D_6__uncultured bacterium	38.3693	34.5419	27.8831	92.0631	86.5491	49.9463	32.6443	26.5332	30.2236	42.431	36.9612	23.1786	70.4586	36.9608	51.1116	11.9226	22.6014	23.5195
D_0__Bacteria;D_1__Firmicutes;D_2__Erysipelotrichia;D_3__Erysipelotrichales;D_4__Erysipelotrichaceae;D_5__Erysipelotrichaceae UCG-004	59.1094	22.7471	26.9537	12.3108	5.91789	97.5874	24.1284	6.98243	14.3922	11.0321	14.3738	27.8144	115.753	14.0803	48.6777	3.9742	8.07194	5.03989
D_0__Bacteria;D_1__Firmicutes;D_2__Bacilli;D_3__Lactobacillales;D_4__Streptococcaceae;D_5__Streptococcus	2.07402	9.26733	12.0827	1.60575	0.739736	1.53681	0	4.18946	1.43922	3.39448	1.36893	9.27145	4.02621	3.52008	4.86777	0	6.45755	3.35993
D_0__Bacteria;D_1__Firmicutes;D_2__Erysipelotrichia;D_3__Erysipelotrichales;D_4__Erysipelotrichaceae;D_5__Asteroleplasma;D_6__uncultured bacterium	7.25905	1.68497	3.71775	3.74676	7.39736	17.6733	4.25795	6.98243	7.19609	5.09172	2.0534	8.34431	12.0786	5.28012	8.51861	0	3.22878	3.35993
D_0__Bacteria;D_1__Firmicutes;D_2__Negativicutes;D_3__Selenomonadales;D_4__Veillonellaceae;D_5__Megasphaera	34.2213	42.9667	52.0485	102.768	101.344	63.0092	75.2237	67.0313	44.6157	91.651	41.068	57.483	71.4652	69.5215	81.5352	43.7161	80.7194	43.6791
D_0__Bacteria;D_1__Actinobacteria;D_2__Actinobacteria;D_3__Bifidobacteriales;D_4__Bifidobacteriaceae;D_5__Bifidobacterium	528.874	417.03	437.765	587.705	580.692	414.939	381.796	610.264	532.511	482.865	444.904	445.03	458.988	471.69	428.364	123.2	443.957	509.029
D_0__Bacteria;D_1__Bacteroidetes;D_2__Bacteroidia;D_3__Bacteroidales;D_4__Bacteroidaceae;D_5__Bacteroides;D_6__uncultured bacterium	39.4063	50.5491	37.1775	22.4805	14.7947	24.589	43.9988	25.1367	38.8589	18.6696	28.0632	24.1058	75.4914	36.0808	92.4877	19.871	54.8892	35.2792
D_0__Bacteria;D_1__Bacteroidetes;D_2__Bacteroidia;D_3__Bacteroidales;D_4__Bacteroidaceae;D_5__Bacteroides;D_6__uncultured bacterium	38.3693	60.6589	44.613	19.8043	21.4523	19.2101	32.6443	15.3613	17.2706	32.2476	28.0632	38.9401	48.3145	37.8408	37.7253	35.7678	25.8302	33.5993
D_0__Bacteria;D_1__Bacteroidetes;D_2__Bacteroidia;D_3__Bacteroidales;D_4__Bacteroidaceae;D_5__Bacteroides;D_6__uncultured bacterium	23.8512	16.8497	20.4476	17.6633	22.1921	14.5997	28.3863	15.3613	28.7844	26.3072	22.5874	22.2515	14.0917	7.04016	10.9525	11.9226	8.07194	8.39982
D_0__Bacteria;D_1__Bacteroidetes;D_2__Bacteroidia;D_3__Bacteroidales;D_4__Bacteroidaceae;D_5__Bacteroides;D_6__uncultured bacterium	29.0362	94.3582	61.3429	7.49351	6.65762	22.2837	7.09658	20.9473	17.2706	29.7017	29.4321	40.7944	91.5962	39.6009	49.8947	15.8968	9.68633	3.35993
D_0__Bacteria;D_1__Bacteroidetes;D_2__Bacteroidia;D_3__Bacteroidales;D_4__Bacteroidaceae;D_5__Bacteroides;D_6__uncultured bacterium	94.3677	37.9118	50.1896	71.7236	71.7544	56.0936	52.5147	94.961	73.4001	84.862	88.9807	84.3702	32.2097	10.5602	14.6033	43.7161	25.8302	33.5993
D_0__Bacteria;D_1__Bacteroidetes;D_2__Bacteroidia;D_3__Bacteroidales;D_4__Prevotellaceae;D_5__Prevotella 9;D_6__uncultured bacterium	95.4047	37.0693	42.7541	74.9351	71.0146	70.6933	63.8692	79.5997	66.204	88.2565	82.8205	74.1716	30.1966	13.2003	13.3864	39.742	17.7583	20.1596
D_0__Bacteria;D_1__Bacteroidetes;D_2__Bacteroidia;D_3__Bacteroidales;D_4__Bacteroidaceae;D_5__Bacteroides;D_6__uncultured bacterium	32.1472	20.2196	33.4598	31.0445	40.6855	21.5153	38.3215	46.084	44.6157	32.2476	30.1166	35.2315	13.0852	8.80019	8.51861	39.742	11.3007	8.39982
D_0__Bacteria;D_1__Bacteroidetes;D_2__Bacteroidia;D_3__Bacteroidales;D_4__Bacteroidaceae;D_5__Bacteroides;D_6__uncultured bacterium	34.2213	17.6922	22.3065	29.4388	30.3292	30.7362	26.967	58.6524	43.1765	37.3393	28.7476	36.1587	12.0786	4.4001	14.6033	35.7678	8.07194	3.35993
D_0__Bacteria;D_1__Actinobacteria;D_2__Coriobacteriia;D_3__Coriobacteriales;D_4__Atopobiaceae;D_5__Olsenella	0	7.58236	2.78831	0	0	3.07362	1.41932	0	1.43922	2.54586	8.21361	3.70858	5.03276	1.76004	0	0	0	1.67996
D_0__Bacteria;D_1__Patescibacteria;D_2__Saccharimonadia;D_3__Saccharimonadales;D_4__uncultured bacterium;D_5__uncultured bacterium;D_6__uncultured bacterium	6.22205	1.68497	3.71775	3.74676	5.17815	5.37883	4.25795	5.58594	2.87844	4.2431	2.0534	4.63573	1.00655	5.28012	6.08472	7.94839	3.22878	3.35993
D_0__Bacteria;D_1__Patescibacteria;D_2__Saccharimonadia;D_3__Saccharimonadales;D_4__uncultured bacterium;D_5__uncultured bacterium;D_6__uncultured bacterium	5.18504	2.52745	4.64719	3.74676	5.17815	10.7577	2.83863	9.7754	4.31765	4.2431	3.42234	8.34431	2.0131	2.64006	4.86777	0	1.61439	5.03989
D_0__Bacteria;D_1__Patescibacteria;D_2__Saccharimonadia;D_3__Saccharimonadales;D_4__uncultured bacterium;D_5__uncultured bacterium;D_6__uncultured bacterium	4.14803	4.21242	8.36494	1.60575	0.739736	5.37883	0	0	2.87844	1.69724	2.0534	3.70858	0	0	0	0	1.61439	3.35993
Unassigned	11.4071	13.4797	4.64719	3.74676	5.17815	1.53681	1.41932	5.58594	2.87844	8.4862	4.79127	1.85429	7.04586	6.16014	1.21694	0	3.22878	1.67996
Unassigned	6.22205	9.26733	5.57663	2.67625	2.21921	5.37883	1.41932	2.79297	2.87844	8.4862	5.47574	5.56287	12.0786	13.2003	7.30166	3.9742	1.61439	3.35993
Unassigned	7.25905	14.3222	4.64719	3.2115	2.21921	6.14724	5.67726	5.58594	2.87844	3.39448	7.52914	6.49002	10.0655	10.5602	7.30166	7.94839	3.22878	5.03989
D_0__Bacteria;D_1__Firmicutes;D_2__Clostridia;D_3__Clostridiales;D_4__Ruminococcaceae;D_5__Ruminiclostridium 9	10.3701	10.1098	3.71775	3.74676	4.43841	5.37883	11.3545	4.18946	7.19609	6.78896	8.89807	11.1257	6.03931	4.4001	7.30166	0	6.45755	3.35993
D_0__Bacteria;D_1__Firmicutes;D_2__Clostridia;D_3__Clostridiales;D_4__Ruminococcaceae;D_5__Flavonifractor;D_6__uncultured bacterium	12.4441	9.26733	10.2238	9.63451	9.61656	4.61043	9.93521	1.39649	2.87844	9.33482	6.16021	15.7615	4.02621	4.4001	1.21694	3.9742	6.45755	1.67996
D_0__Bacteria;D_1__Firmicutes;D_2__Clostridia;D_3__Clostridiales;D_4__Lachnospiraceae;D_5__Oribacterium;D_6__uncultured bacterium	181.476	164.284	171.017	91.5279	145.728	86.8298	110.707	114.512	115.137	193.485	183.437	115.893	101.662	73.0416	81.5352	27.8194	50.046	62.1587
D_0__Bacteria;D_1__Proteobacteria;D_2__Gammaproteobacteria;D_3__Xanthomonadales;D_4__Xanthomonadaceae	126.515	112.893	124.545	108.656	99.8643	133.702	167.479	61.4454	74.8393	123.899	144.423	118.675	88.5765	94.1621	104.657	294.09	188.883	134.397
D_0__Bacteria;D_1__Firmicutes;D_2__Clostridia;D_3__Clostridiales;D_4__Ruminococcaceae;D_5__Butyricicoccus	34.2213	37.0693	44.613	36.9323	34.0278	35.3466	55.3533	34.9121	41.7373	38.1879	48.5972	46.3573	38.249	48.4011	45.0269	47.6903	51.6604	73.9184
D_0__Bacteria;D_1__Firmicutes;D_2__Clostridia;D_3__Clostridiales;D_4__Ruminococcaceae;D_5__Butyricicoccus;D_6__uncultured bacterium	24.8882	48.0216	31.6009	31.0445	28.11	33.0414	39.7408	29.3262	37.4197	38.1879	46.5438	33.3772	42.2752	50.1611	27.9897	71.5355	40.3597	41.9991
D_0__Bacteria;D_1__Bacteroidetes;D_2__Bacteroidia;D_3__Bacteroidales	22.8142	44.6517	32.5303	26.2273	21.4523	43.0307	38.3215	19.5508	10.0745	39.0365	37.6457	26.8872	109.714	83.6018	71.7997	27.8194	38.7453	35.2792
D_0__Bacteria;D_1__Bacteroidetes;D_2__Bacteroidia;D_3__Bacteroidales;D_4__Prevotellaceae;D_5__Prevotella 9;D_6__uncultured bacterium	38.3693	35.3843	40.8953	31.5798	26.6305	15.3681	14.1932	48.877	46.055	56.0089	38.3302	41.7215	20.131	14.9603	9.73555	15.8968	12.9151	15.1197
D_0__Bacteria;D_1__Bacteroidetes;D_2__Bacteroidia;D_3__Bacteroidales;D_4__Prevotellaceae;D_5__Alloprevotella;D_6__uncultured bacterium	54.9614	79.1935	49.2602	21.9453	31.8086	32.273	34.0636	43.2911	30.2236	50.9172	57.4952	47.2844	48.3145	8.80019	18.2542	15.8968	14.5295	10.0798
D_0__Bacteria;D_1__Bacteroidetes;D_2__Bacteroidia;D_3__Bacteroidales;D_4__Prevotellaceae;D_5__Prevotella 9;D_6__uncultured bacterium	39.4063	49.7066	41.8247	8.02876	19.9729	23.8206	15.6125	15.3613	7.19609	18.6696	18.4806	30.5958	65.4259	26.4006	62.0641	11.9226	24.2158	11.7597
D_0__Bacteria;D_1__Bacteroidetes;D_2__Bacteroidia;D_3__Bacteroidales;D_4__Prevotellaceae;D_5__Alloprevotella;D_6__uncultured bacterium	26.9622	28.6445	27.8831	39.6086	39.206	43.7991	21.2897	22.3438	25.9059	25.4586	29.4321	34.3044	41.2686	44.001	41.3761	43.7161	46.8172	62.1587
D_0__Bacteria;D_1__Bacteroidetes;D_2__Bacteroidia;D_3__Bacteroidales;D_4__Prevotellaceae;D_5__Prevotella 9	35.2583	53.0765	45.5424	6.42301	13.3152	21.5153	19.8704	13.9649	7.19609	21.2155	28.0632	17.6158	82.5372	35.2008	77.8844	3.9742	20.987	8.39982
D_0__Bacteria;D_1__Bacteroidetes;D_2__Bacteroidia;D_3__Bacteroidales;D_4__Prevotellaceae;D_5__Alloprevotella;D_6__uncultured bacterium	31.1102	31.1719	31.6009	10.705	16.2742	16.1365	8.51589	19.5508	18.7098	16.9724	26.0098	25.0329	19.1245	4.4001	13.3864	15.8968	3.22878	5.03989
D_0__Bacteria;D_1__Bacteroidetes;D_2__Bacteroidia;D_3__Bacteroidales;D_4__Prevotellaceae;D_5__Prevotella 9;D_6__uncultured bacterium	99.5527	37.0693	37.1775	68.5121	59.9186	52.2515	51.0954	51.67	46.055	87.4079	82.1361	76.0259	28.1834	10.5602	12.1694	23.8452	12.9151	16.7996
D_0__Bacteria;D_1__Bacteroidetes;D_2__Bacteroidia;D_3__Bacteroidales;D_4__Prevotellaceae;D_5__Prevotella 9;D_6__uncultured bacterium	139.996	46.3366	79.9316	98.4861	95.4259	77.6089	55.3533	128.477	87.7923	128.99	143.054	107.549	49.321	8.80019	30.4236	19.871	38.7453	21.8395
D_0__Bacteria;D_1__Bacteroidetes;D_2__Bacteroidia;D_3__Bacteroidales;D_4__Tannerellaceae;D_5__Parabacteroides;D_6__uncultured bacterium	14.5181	81.721	49.2602	3.74676	3.69868	18.4417	8.51589	9.7754	7.19609	16.9724	12.3204	46.3573	53.3472	22.8805	57.1964	7.94839	4.84316	6.71986
D_0__Bacteria;D_1__Bacteroidetes;D_2__Bacteroidia;D_3__Bacteroidales;D_4__Rikenellaceae;D_5__Alistipes	2.07402	6.73987	6.50606	0.535251	0	2.30521	1.41932	0	0	3.39448	0.684467	7.41716	7.04586	0.880019	2.43389	0	3.22878	1.67996
D_0__Bacteria;D_1__Firmicutes;D_2__Clostridia;D_3__Clostridiales;D_4__Peptococcaceae;D_5__Peptococcus;D_6__uncultured bacterium	195.994	205.566	184.958	147.194	170.879	100.661	214.317	170.371	148.239	200.274	197.811	200.263	155.009	168.084	147.25	282.168	211.485	213.355
D_0__Bacteria;D_1__Actinobacteria;D_2__Actinobacteria;D_3__Corynebacteriales;D_4__Mycobacteriaceae;D_5__Mycobacterium	117.182	108.68	103.168	119.361	126.495	63.7776	117.803	138.252	116.577	128.99	102.67	134.436	79.5176	106.482	81.5352	162.942	108.164	125.997
D_0__Bacteria;D_1__Actinobacteria;D_2__Coriobacteriia;D_3__Coriobacteriales;D_4__Atopobiaceae;D_5__Olsenella	30.0732	21.0621	23.2359	24.0863	29.5894	40.7255	19.8704	41.8946	35.9804	28.8531	23.9564	57.483	14.0917	17.6004	10.9525	0	19.3727	13.4397
D_0__Bacteria;D_1__Actinobacteria;D_2__Coriobacteriia;D_3__Coriobacteriales;D_4__Coriobacteriaceae;D_5__Collinsella;D_6__uncultured bacterium	23.8512	23.5896	25.0948	16.5928	25.151	19.2101	18.4511	27.9297	34.5412	33.9448	15.0583	22.2515	38.249	19.3604	18.2542	0	11.3007	15.1197
D_0__Bacteria;D_1__Actinobacteria;D_2__Coriobacteriia;D_3__Coriobacteriales;D_4__Atopobiaceae;D_5__Olsenella	67.4055	61.5014	60.4134	24.6215	25.8907	102.198	56.7726	69.8243	94.9884	39.0365	43.8059	94.5688	44.2883	39.6009	35.2914	23.8452	25.8302	28.5594
D_0__Bacteria;D_1__Actinobacteria;D_2__Coriobacteriia;D_3__Coriobacteriales;D_4__Atopobiaceae;D_5__Olsenella	21.7772	16.8497	13.0121	16.0575	25.8907	12.2945	12.7738	26.5332	31.6628	16.9724	12.3204	15.7615	22.1441	9.68021	12.1694	3.9742	9.68633	6.71986
D_0__Bacteria;D_1__Actinobacteria;D_2__Coriobacteriia;D_3__Coriobacteriales;D_4__Atopobiaceae;D_5__Libanicoccus;D_6__uncultured bacterium	7.25905	3.36994	9.29438	9.09926	16.2742	3.07362	8.51589	13.9649	8.63531	7.63758	7.52914	7.41716	13.0852	4.4001	6.08472	7.94839	4.84316	0
D_0__Bacteria;D_1__Actinobacteria;D_2__Coriobacteriia;D_3__Coriobacteriales;D_4__Coriobacteriaceae;D_5__Collinsella;D_6__uncultured bacterium	35.2583	41.2817	60.4134	11.2403	5.91789	34.5782	18.4511	15.3613	23.0275	28.0045	33.5389	39.8672	52.3407	22.0005	17.0372	7.94839	14.5295	15.1197
D_0__Bacteria;D_1__Actinobacteria;D_2__Coriobacteriia;D_3__Coriobacteriales;D_4__Eggerthellaceae;D_5__uncultured;D_6__uncultured bacterium	0	4.21242	9.29438	3.74676	2.21921	6.14724	11.3545	5.58594	5.75687	3.39448	6.84467	9.27145	3.01966	4.4001	2.43389	11.9226	1.61439	10.0798
D_0__Bacteria;D_1__Actinobacteria;D_2__Coriobacteriia;D_3__Coriobacteriales;D_4__Atopobiaceae;D_5__Olsenella	27.9992	21.0621	23.2359	16.0575	16.2742	25.3574	24.1284	25.1367	25.9059	21.2155	19.1651	31.5229	18.1179	22.0005	12.1694	27.8194	20.987	20.1596
D_0__Bacteria;D_1__Actinobacteria;D_2__Coriobacteriia;D_3__Coriobacteriales;D_4__Coriobacteriaceae;D_5__Collinsella;D_6__uncultured bacterium	83.9976	106.996	133.839	13.9165	9.61656	82.9877	24.1284	34.9121	47.4942	52.6145	81.4516	87.1517	102.668	44.881	64.498	3.9742	35.5165	63.8386
D_0__Bacteria;D_1__Proteobacteria;D_2__Deltaproteobacteria;D_3__Myxococcales;D_4__Polyangiaceae;D_5__Pajaroellobacter;D_6__metagenome	35.2583	34.5419	37.1775	35.8618	42.9047	38.4202	31.2249	20.9473	21.5883	29.7017	14.3738	38.013	26.1703	35.2008	42.593	71.5355	32.2878	28.5594
D_0__Bacteria;D_1__Proteobacteria;D_2__Deltaproteobacteria;D_3__Myxococcales;D_4__Polyangiaceae;D_5__Pajaroellobacter	5.18504	8.42484	4.64719	2.141	6.65762	8.45245	5.67726	4.18946	8.63531	5.09172	5.47574	12.0529	4.02621	6.16014	9.73555	0	4.84316	11.7597
D_0__Bacteria;D_1__Planctomycetes;D_2__Planctomycetacia;D_3__Gemmatales;D_4__Gemmataceae;D_5__Gemmata;D_6__uncultured bacterium	11.4071	16.0072	9.29438	17.128	16.2742	10.7577	7.09658	13.9649	4.31765	17.821	19.1651	8.34431	14.0917	9.68021	10.9525	11.9226	1.61439	5.03989
D_0__Bacteria;D_1__Firmicutes;D_2__Bacilli;D_3__Lactobacillales;D_4__Lactobacillaceae;D_5__Lactobacillus;D_6__uncultured bacterium	4.14803	1.68497	1.85888	7.49351	2.95894	1.53681	1.41932	6.98243	2.87844	5.94034	3.42234	3.70858	8.05241	2.64006	1.21694	7.94839	8.07194	5.03989
D_0__Bacteria;D_1__Firmicutes;D_2__Bacilli;D_3__Bacillales;D_4__Bacillaceae;D_5__Bacillus	18.6661	25.2745	26.0243	40.6791	30.3292	16.9049	24.1284	18.1543	24.4667	37.3393	26.0098	24.1058	27.1769	26.4006	24.3389	39.742	9.68633	20.1596
D_0__Bacteria;D_1__Firmicutes;D_2__Bacilli;D_3__Lactobacillales;D_4__Leuconostocaceae;D_5__Weissella	9.33307	17.6922	13.0121	9.09926	6.65762	9.98926	15.6125	5.58594	5.75687	20.3669	13.0049	10.1986	7.04586	11.4403	7.30166	23.8452	35.5165	25.1995
