# Supplementary material for: Effects of enhanced insect feeding on the faecal microbiota and transcriptome of a family of captive common marmosets (Callithrix jacchus)
Source: PLoS One. 2022 Dec 22;17(12):e0279380. doi: 10.1371/journal.pone.0279380 (PMC9779035; doi:10.1371/journal.pone.0279380)
Supplement: S2 Table — (XLSX) [file pone.0279380.s002.xlsx]

## Sheet: Transcripts
Supporting information of the paper “Effects of enhanced insect feeding on the faecal microbiome and transcriptome of a family of captive common marmosets (Callithrix jacchus)” by Yumiko Yamazaki, Shigeharu Moriya, Shinpei Kawarai, Hidetoshi Morita, Takefumi Kikusui, and Atsushi Iriki
S2 Table. Normalized counts of transcripts annotated by blastp for Groups C and IF.
			Normalized counts
			Pre						Post						Follow_up
Transcripts annotated by blastp			Group C			Group IF			Group C			Group IF			Group C			Group IF
ID	Definition	Accession	Pre1	Pre2	Pre3	Pre1	Pre2	Pre3	Post1	Post2	Post3	Post1	Post2	Post3	Follow_up1	Follow_up2	Follow_up3	Follow_up1	Follow_up2	Follow_up3
gi|984746072|gb|KWW24027.1|	hypothetical protein F082_2040 [bacterium F082]	KWW24027	7.84863	15.2609	8.18136	1.84362	1.56918	2.67508	4.6821	4.04292	4.7125	2.39651	3.33242	3.59618	16.1261	9.53941	14.2979	3.25903	5.17307	3.56078
gi|984748848|gb|KWW26465.1|	hypothetical protein AUK64_2547 [bacterium P201]	KWW26465	17.6594	9.63848	17.1809	15.9781	15.6918	13.3754	18.7284	29.6481	25.1333	30.3558	19.328	16.5424	5.03939	1.90788	3.57447	6.51807	8.62179	10.6823
gi|933151458|emb|CUP11869.1|	Uncharacterised protein [Parabacteroides merdae]	CUP11869	2.94324	3.21283	9.81763	2.45817	3.92294	6.24186	1.5607	4.04292	6.28333	5.59185	6.66483	2.15771	5.03939	1.90788	3.57447	0	1.72436	3.56078
gi|984746072|gb|KWW24027.1|	hypothetical protein F082_2040 [bacterium F082]	KWW24027	6.86755	15.2609	12.272	1.84362	0.784589	7.13356	3.1214	4.04292	9.42499	3.99418	2.66593	9.35007	17.1339	7.63153	10.7234	9.7771	3.44871	1.78039
gi|933151458|emb|CUP11869.1|	Uncharacterised protein [Parabacteroides merdae]	CUP11869	3.92431	4.81924	4.90882	5.53087	4.70753	3.56678	4.6821	4.04292	3.14166	3.19534	2.66593	1.43847	6.04727	0.953941	3.57447	0	3.44871	0
gi|984746072|gb|KWW24027.1|	hypothetical protein F082_2040 [bacterium F082]	KWW24027	6.86755	18.4737	13.9083	0.614542	0	5.35017	0	4.04292	10.9958	1.59767	5.33186	5.75389	15.1182	8.58547	9.53192	9.7771	8.62179	5.34117
gi|933151458|emb|CUP11869.1|	Uncharacterised protein [Parabacteroides merdae]	CUP11869	2.94324	4.81924	7.36322	6.75996	4.70753	1.78339	3.1214	1.34764	3.14166	3.99418	1.99945	3.59618	6.04727	8.58547	4.76596	0	6.89743	5.34117
gi|933151458|emb|CUP11869.1|	Uncharacterised protein [Parabacteroides merdae]	CUP11869	1.96216	4.01603	4.09068	1.84362	3.92294	2.67508	4.6821	1.34764	3.14166	5.59185	6.66483	7.91159	3.02363	3.81577	1.19149	0	3.44871	1.78039
gi|933151458|emb|CUP11869.1|	Uncharacterised protein [Parabacteroides merdae]	CUP11869	4.90539	3.21283	6.54509	2.45817	5.49212	2.67508	4.6821	2.69528	3.14166	0.798836	5.99835	3.59618	1.00788	2.86182	3.57447	3.25903	3.44871	1.78039
gi|531516782|gb|EQI01696.1|	hypothetical protein QOE_0010 [Clostridium difficile F501]	EQI01696	12.754	14.4577	23.7259	7.98904	9.41507	36.5595	18.7284	20.2146	9.42499	13.5802	13.3297	37.4003	18.1418	14.3091	16.6809	29.3313	18.9679	14.2431
gi|932963325|emb|CUO89910.1|	Uncharacterised protein [Prevotella copri]	CUO89910	11.7729	6.42565	8.9995	7.3745	7.0613	7.13356	10.9249	10.7811	7.85416	8.7872	9.99725	8.63083	10.0788	10.4934	4.76596	29.3313	6.89743	7.12157
gi|531516782|gb|EQI01696.1|	hypothetical protein QOE_0010 [Clostridium difficile F501]	EQI01696	5.88647	10.4417	5.72695	1.22908	0	4.45847	0	0	6.28333	1.59767	5.33186	4.31542	6.04727	2.86182	7.14894	6.51807	0	7.12157
gi|932963325|emb|CUO89910.1|	Uncharacterised protein [Prevotella copri]	CUO89910	11.7729	9.63848	6.54509	4.91633	10.9842	9.80864	6.2428	4.04292	12.5667	8.7872	8.66428	10.7885	17.1339	9.53941	13.1064	6.51807	3.44871	5.34117
gi|727073236|gb|KHF27783.1|	hypothetical protein CM49_06648 [Paenibacillus sp. P1XP2]	KHF27783	9.81078	9.63848	16.3627	9.21812	10.1997	29.4259	15.607	18.867	20.4208	9.58603	12.6632	32.3656	11.0867	15.2631	11.9149	9.7771	15.5192	10.6823
gi|932963325|emb|CUO89910.1|	Uncharacterised protein [Prevotella copri]	CUO89910	9.81078	9.63848	16.3627	7.98904	6.27671	12.4837	1.5607	4.04292	18.85	9.58603	7.33131	9.35007	17.1339	14.3091	9.53192	16.2952	10.3461	10.6823
gi|531516782|gb|EQI01696.1|	hypothetical protein QOE_0010 [Clostridium difficile F501]	EQI01696	9.81078	14.4577	11.4539	8.60358	4.70753	25.8592	18.7284	10.7811	14.1375	10.3849	9.33076	23.7348	15.1182	15.2631	17.8724	9.7771	6.89743	17.8039
gi|932963325|emb|CUO89910.1|	Uncharacterised protein [Prevotella copri]	CUO89910	4.90539	10.4417	6.54509	12.9054	3.92294	13.3754	10.9249	5.39056	10.9958	9.58603	7.9978	8.63083	17.1339	9.53941	14.2979	32.5903	3.44871	7.12157
gi|531516782|gb|EQI01696.1|	hypothetical protein QOE_0010 [Clostridium difficile F501]	EQI01696	4.90539	13.6545	5.72695	2.45817	0.784589	4.45847	0	2.69528	6.28333	2.39651	5.33186	2.87694	6.04727	2.86182	3.57447	3.25903	0	3.56078
gi|932963325|emb|CUO89910.1|	Uncharacterised protein [Prevotella copri]	CUO89910	8.82971	8.03206	9.81763	11.6763	7.84589	12.4837	1.5607	9.43348	12.5667	11.1837	11.3302	16.5424	10.0788	14.3091	13.1064	16.2952	10.3461	3.56078
gi|932963327|emb|CUO89977.1|	Uncharacterised protein [Prevotella copri]	CUO89977	10.7919	1.60641	1.63627	6.14542	3.92294	14.2671	4.6821	5.39056	4.7125	4.79302	1.99945	5.75389	1.00788	0.953941	3.57447	3.25903	0	0
gi|932963327|emb|CUO89977.1|	Uncharacterised protein [Prevotella copri]	CUO89977	46.1107	14.4577	22.0897	33.7998	39.2294	16.9422	29.6533	20.2146	25.1333	37.5453	41.322	23.0155	7.05515	1.90788	5.95745	0	15.5192	14.2431
gi|548572499|ref|WP_022527951.1|	hypothetical protein [Bifidobacterium longum] &gt;gi|540722572|emb|CCK35874.1| putative uncharacterized domain protein [Bifidobacterium longum subsp. longum CECT 7347]	WP_022527951	0	0.803206	0	1.84362	3.13836	0	0	0	1.57083	0.798836	0	2.87694	0	5.72365	2.38298	9.7771	1.72436	3.56078
gi|548572499|ref|WP_022527951.1|	hypothetical protein [Bifidobacterium longum] &gt;gi|540722572|emb|CCK35874.1| putative uncharacterized domain protein [Bifidobacterium longum subsp. longum CECT 7347]	WP_022527951	2.94324	0	4.09068	2.45817	3.92294	0.891695	1.5607	0	0	1.59767	0.666483	0	4.03151	0.953941	0	0	1.72436	1.78039
gi|548572499|ref|WP_022527951.1|	hypothetical protein [Bifidobacterium longum] &gt;gi|540722572|emb|CCK35874.1| putative uncharacterized domain protein [Bifidobacterium longum subsp. longum CECT 7347]	WP_022527951	1.96216	0.803206	2.45441	3.07271	3.13836	1.78339	0	1.34764	4.7125	0.798836	1.33297	2.87694	4.03151	0	1.19149	3.25903	0	0
gi|908361752|gb|KND52169.1|	hypothetical protein BBRI4_22c1 [Bifidobacterium breve]	KND52169	12.754	8.03206	8.9995	11.6763	12.5534	8.91695	4.6821	5.39056	3.14166	7.18952	2.66593	5.75389	5.03939	4.76971	1.19149	13.0361	8.62179	14.2431
gi|313133680|gb|EFR51297.1|	LOW QUALITY PROTEIN: hypothetical protein BBNG_01845, partial [Bifidobacterium bifidum NCIMB 41171]	EFR51297	6.86755	8.83527	4.09068	17.2072	17.261	3.56678	12.4856	10.7811	18.85	7.18952	5.33186	9.35007	3.02363	8.58547	9.53192	6.51807	13.7949	8.90196
gi|547259839|ref|WP_021994825.1|	hypothetical protein [Sutterella wadsworthensis CAG:135] &gt;gi|524142162|emb|CCZ19492.1| putative uncharacterized protein [Sutterella wadsworthensis CAG:135]	WP_021994825	57.8836	56.2245	48.27	54.6942	76.8897	41.018	51.5031	63.3391	61.2625	63.108	71.3137	58.2581	55.4333	52.4668	42.8937	19.5542	39.6602	24.9255
gi|260222400|emb|CBA31926.1|	hypothetical protein Csp_D29560 [Curvibacter putative symbiont of Hydra magnipapillata]	CBA31926	4.90539	0.803206	4.09068	1.22908	0.784589	0.891695	0	5.39056	6.28333	3.99418	3.33242	2.15771	7.05515	0	2.38298	0	3.44871	0
gi|347997331|gb|EGY38339.1|	cell wall-associated hydrolase [Aggregatibacter actinomycetemcomitans serotype e str. SCC393]	EGY38339	23.5459	22.4898	20.4534	25.8107	26.676	17.8339	21.8498	25.6052	21.9917	20.7697	25.3264	28.7694	20.1576	27.6643	16.6809	22.8132	22.4166	35.6078
gi|636795410|dbj|BAO87435.1|	putative membrane protein [Burkholderia sp. RPE67] &gt;gi|636795462|dbj|BAO87487.1| putative membrane protein [Burkholderia sp. RPE67] &gt;gi|636795573|dbj|BAO87598.1| putative membrane protein [Burkholderia sp. RPE67]	BAO87435	81.4295	57.0277	67.9053	62.0687	79.2435	30.3176	62.428	114.549	141.375	88.6708	74.6461	94.2199	60.4727	71.5456	58.383	61.9216	81.0448	201.184
gi|347997331|gb|EGY38339.1|	cell wall-associated hydrolase [Aggregatibacter actinomycetemcomitans serotype e str. SCC393]	EGY38339	19.6216	28.1122	22.9078	22.738	26.676	20.509	34.3354	16.1717	26.7042	23.1662	23.9934	17.9809	25.197	23.8485	21.4468	32.5903	22.4166	24.9255
gi|347997331|gb|EGY38339.1|	cell wall-associated hydrolase [Aggregatibacter actinomycetemcomitans serotype e str. SCC393]	EGY38339	30.4134	23.293	21.2715	26.4253	23.5377	32.9927	37.4568	24.2575	17.2792	31.9534	22.6604	21.5771	24.1891	32.434	29.7873	22.8132	18.9679	37.3882
gi|189337863|dbj|BAG46932.1|	cell wall-associated hydrolase [Burkholderia multivorans ATCC 17616]	BAG46932	87.316	74.6982	68.7234	38.7161	43.937	46.3681	45.2603	41.7768	34.5583	67.9011	56.6511	81.2737	72.5672	64.868	51.2341	39.1084	63.8012	65.8745
gi|189337863|dbj|BAG46932.1|	cell wall-associated hydrolase [Burkholderia multivorans ATCC 17616]	BAG46932	36.2999	44.1764	40.9068	36.2579	42.3678	38.3429	48.3817	39.0816	36.1291	36.7465	41.322	43.1542	40.3151	39.1116	45.2766	61.9216	37.9359	51.6313
gi|814530930|emb|CNJ48920.1|	Uncharacterised protein [Mycobacterium tuberculosis]	CNJ48920	31.3945	53.0116	37.6343	13.5199	3.92294	19.6173	10.9249	13.4764	17.2792	21.5686	21.3275	29.4887	52.4097	29.5722	22.6383	9.7771	12.0705	24.9255
gi|531516782|gb|EQI01696.1|	hypothetical protein QOE_0010 [Clostridium difficile F501]	EQI01696	0	7.22886	2.45441	1.84362	2.35377	5.35017	3.1214	8.08584	1.57083	4.79302	2.66593	5.03465	3.02363	0.953941	1.19149	0	0	1.78039
gi|237654820|gb|EEP52383.1|	conserved hypothetical protein [Clostridium butyricum E4 str. BoNT E BL5262] &gt;gi|237654866|gb|EEP52428.1| conserved hypothetical protein [Clostridium butyricum E4 str. BoNT E BL5262] &gt;gi|237654907|gb|EEP52468.1| conserved hypothetical protein [Clostridium butyricum E4 str. BoNT E BL5262] &gt;gi|237655038|gb|EEP52597.1| conserved hypothetical protein [Clostridium butyricum E4 str. BoNT E BL5…	EEP52383	43.1674	40.1603	40.0887	30.1125	18.8301	82.0359	40.5782	79.5108	86.3958	40.7406	27.3258	74.8005	21.1654	41.9734	39.3192	3.25903	17.2436	24.9255
gi|531516782|gb|EQI01696.1|	hypothetical protein QOE_0010 [Clostridium difficile F501]	EQI01696	80.4484	45.7828	54.8151	14.749	6.27671	216.682	53.0638	86.249	114.671	34.3499	34.6571	110.043	72.5672	55.3286	66.7235	6.51807	15.5192	65.8745
gi|531516782|gb|EQI01696.1|	hypothetical protein QOE_0010 [Clostridium difficile F501]	EQI01696	4.90539	15.2609	14.7264	6.14542	0	5.35017	1.5607	6.7382	4.7125	7.98836	15.3291	7.91159	8.06303	4.76971	1.19149	3.25903	1.72436	3.56078
gi|1158338208|emb|SLE30469.1|	Uncharacterised protein [Mycobacterium abscessus subsp. bolletii]	SLE30469	21.5837	36.1443	22.0897	3.07271	0.784589	7.13356	10.9249	4.04292	7.85416	10.3849	15.9956	15.8232	21.1654	14.3091	16.6809	16.2952	13.7949	26.7059
gi|590113610|emb|CDN41081.1|	hypothetical protein BN871_AB_00790 [Paenibacillus sp. P22]	CDN41081	6.86755	6.42565	3.27254	18.4362	11.7688	3.56678	7.8035	17.5193	21.9917	12.7814	1.33297	12.9462	5.03939	2.86182	1.19149	0	3.44871	8.90196
gi|531516782|gb|EQI01696.1|	hypothetical protein QOE_0010 [Clostridium difficile F501]	EQI01696	11.7729	4.01603	18.8171	9.21812	7.0613	24.0758	21.8498	29.6481	18.85	15.1779	11.9967	35.9618	13.1024	16.217	21.4468	6.51807	5.17307	14.2431
gi|189337866|dbj|BAG46935.1|	hypothetical protein BMULJ_05093 [Burkholderia multivorans ATCC 17616]	BAG46935	27.4702	36.1443	31.9073	39.9452	32.1681	38.3429	34.3354	56.6009	56.55	36.7465	43.9879	33.8041	38.2994	37.2037	33.3617	42.3674	22.4166	69.4353
gi|547259839|ref|WP_021994825.1|	hypothetical protein [Sutterella wadsworthensis CAG:135] &gt;gi|524142162|emb|CCZ19492.1| putative uncharacterized protein [Sutterella wadsworthensis CAG:135]	WP_021994825	30.4134	27.309	20.4534	38.7161	33.7373	29.4259	24.9712	47.1674	54.9791	31.9534	55.3181	38.8387	38.2994	27.6643	40.5107	29.3313	27.5897	72.996
gi|735665975|gb|AJA38639.1|	hypothetical protein [Thermotoga sp. TBYP3.1.4.1]	AJA38639	6.86755	17.6705	21.2715	38.7161	23.5377	26.7508	17.1677	35.0386	34.5583	26.3616	37.9895	33.8041	30.2363	22.8946	29.7873	45.6265	24.141	58.7529
gi|1150905066|gb|AQU87524.1|	hypothetical protein B0W47_08600 [Komagataeibacter nataicola] &gt;gi|1150906080|gb|AQU88538.1| hypothetical protein B0W47_14965 [Komagataeibacter nataicola]	AQU87524	0.981078	0	4.90882	0.614542	0	0	0	1.34764	4.7125	0.798836	1.99945	0.719236	3.02363	1.90788	1.19149	0	0	0
gi|815709517|ref|WP_046442224.1|	hypothetical protein, partial [Ruminococcus sp. N15.MGS-57]	WP_046442224	9.81078	21.6866	11.4539	1.84362	0.784589	12.4837	4.6821	6.7382	6.28333	9.58603	10.6637	15.104	10.0788	15.2631	10.7234	19.5542	10.3461	7.12157
gi|406983568|gb|EKE04739.1|	hypothetical protein ACD_20C00008G0002 [uncultured bacterium]	EKE04739	1.96216	0.803206	2.45441	1.22908	0	0	1.5607	0	0	0.798836	1.33297	0.719236	1.00788	0.953941	1.19149	0	0	1.78039
gi|735665975|gb|AJA38639.1|	hypothetical protein [Thermotoga sp. TBYP3.1.4.1]	AJA38639	31.3945	40.1603	24.5441	41.1743	40.7986	56.1768	34.3354	41.7768	59.6916	42.3383	38.656	38.8387	35.2757	31.4801	29.7873	29.3313	34.4871	60.5333
gi|1253203563|emb|SCQ72472.1|	Hypothetical protein PFR_JS20-1_820 [Propionibacterium freudenreichii] &gt;gi|1253205944|emb|SCQ80873.1| Hypothetical protein PFR_JS20-2_824 [Propionibacterium freudenreichii]	SCQ72472	9.81078	16.8673	10.6358	14.749	14.1226	10.7003	14.0463	10.7811	21.9917	11.1837	19.328	19.4194	13.1024	3.81577	9.53192	22.8132	8.62179	35.6078
gi|815709517|ref|WP_046442224.1|	hypothetical protein, partial [Ruminococcus sp. N15.MGS-57]	WP_046442224	0.981078	5.62245	4.90882	0	1.56918	1.78339	0	2.69528	3.14166	3.99418	2.66593	2.87694	3.02363	2.86182	2.38298	0	1.72436	1.78039
gi|334178754|gb|EGL81434.1|	hypothetical protein CathTA2_0037 [Caldalkalibacillus thermarum TA2.A1]	EGL81434	9.81078	15.2609	9.81763	18.4362	14.9072	13.3754	10.9249	22.9099	17.2792	13.5802	19.328	9.35007	17.1339	16.217	13.1064	19.5542	15.5192	21.3647
gi|387766475|gb|AFJ95810.1|	hypothetical protein, partial [uncultured bacterium]	AFJ95810	4.90539	11.2449	7.36322	5.53087	3.13836	8.91695	4.6821	0	4.7125	8.7872	8.66428	8.63083	14.1103	5.72365	10.7234	3.25903	8.62179	7.12157
gi|649529410|gb|KDS36881.1|	hypothetical protein M091_0855 [Parabacteroides distasonis str. 3776 D15 i]	KDS36881	7.84863	26.5058	11.4539	3.07271	0.784589	8.02525	7.8035	9.43348	4.7125	11.1837	6.66483	6.47312	27.2127	13.3552	15.4894	6.51807	3.44871	10.6823
gi|649529410|gb|KDS36881.1|	hypothetical protein M091_0855 [Parabacteroides distasonis str. 3776 D15 i]	KDS36881	7.84863	8.03206	13.0902	1.22908	0.784589	8.02525	4.6821	0	1.57083	7.18952	5.33186	8.63083	10.0788	4.76971	7.14894	0	0	3.56078
gi|933365659|emb|CUO25575.1|	Uncharacterised protein [Catenibacterium mitsuokai]	CUO25575	0	3.21283	5.72695	0.614542	0	2.67508	3.1214	0	0	0.798836	0	0	1.00788	0	0	0	1.72436	0
gi|547851222|ref|WP_022258262.1|	hypothetical protein [Clostridium sp. CAG:508] &gt;gi|524490778|emb|CDC31307.1| putative uncharacterized protein [Clostridium sp. CAG:508]	WP_022258262	14.7162	29.7186	14.7264	17.2072	19.6147	24.0758	34.3354	13.4764	15.7083	16.7756	27.9923	13.6655	20.1576	31.4801	36.9362	45.6265	50.0064	19.5843
gi|354803502|gb|AER40616.1|	hypothetical protein MADAR_309 [Blattabacterium sp. (Mastotermes darwiniensis) str. MADAR]	AER40616	17.6594	19.277	13.9083	15.9781	15.6918	16.9422	17.1677	16.1717	26.7042	16.7756	25.9928	20.1386	28.2206	12.4012	16.6809	16.2952	18.9679	12.4627
gi|291069666|gb|EFE07775.1|	hypothetical protein CIT292_08808 [Citrobacter youngae ATCC 29220]	EFE07775	12.754	3.21283	1.63627	3.68725	6.27671	3.56678	10.9249	0	4.7125	3.19534	3.33242	5.75389	0	1.90788	1.19149	3.25903	5.17307	1.78039
gi|1284965781|gb|PJN52042.1|	hypothetical protein PAEAM_48670 [Paenibacillus amylolyticus]	PJN52042	0	0	0.818136	0.614542	0	0	4.6821	1.34764	0	0.798836	0.666483	0.719236	1.00788	0	0	3.25903	0	0
gi|590113613|emb|CDN41084.1|	Uncharacterized protein BN871_AB_00820 [Paenibacillus sp. P22]	CDN41084	1048.77	1027.3	1035.76	1814.13	1654.7	2070.52	2177.18	1722.28	2367.24	1492.23	1885.48	1201.12	1030.05	1407.06	1441.7	1466.57	1620.9	2859.31
gi|149831942|gb|EDM87028.1|	hypothetical protein RUMOBE_02439 [Blautia obeum ATCC 29174]	EDM87028	226.629	152.609	175.899	220.62	175.748	228.274	265.319	190.017	287.462	203.703	207.276	126.586	166.3	220.36	196.596	270.5	210.372	254.596
gi|553322664|gb|ESA50970.1|	hypothetical protein HMPREF1233_0217 [Streptococcus pyogenes GA19700]	ESA50970	8.82971	4.81924	10.6358	15.3635	25.8914	10.7003	15.607	12.1288	17.2792	12.7814	5.33186	7.19236	10.0788	7.63153	15.4894	9.7771	6.89743	10.6823
gi|548572499|ref|WP_022527951.1|	hypothetical protein [Bifidobacterium longum] &gt;gi|540722572|emb|CCK35874.1| putative uncharacterized domain protein [Bifidobacterium longum subsp. longum CECT 7347]	WP_022527951	6.86755	5.62245	7.36322	4.30179	4.70753	5.35017	1.5607	5.39056	3.14166	5.59185	1.33297	2.87694	3.02363	1.90788	2.38298	6.51807	0	3.56078
gi|334178754|gb|EGL81434.1|	hypothetical protein CathTA2_0037 [Caldalkalibacillus thermarum TA2.A1]	EGL81434	49.0539	34.5379	32.7254	60.2251	38.4449	53.5017	68.6708	41.7768	43.9833	32.7523	42.6549	40.9964	42.3309	57.2365	53.6171	48.8855	70.6987	35.6078
gi|383341229|gb|EID19494.1|	hypothetical protein HMPREF1043_0706 [Streptococcus anginosus subsp. whileyi CCUG 39159]	EID19494	80.4484	68.2726	75.2685	94.6394	89.4431	65.0937	60.8673	84.9013	70.6875	78.2859	71.3137	85.5891	90.709	84.9008	89.3618	68.4397	81.0448	89.0196
gi|239516222|gb|EEQ56089.1|	LOW QUALITY PROTEIN: hypothetical protein BLIG_02219, partial [Bifidobacterium longum subsp. infantis CCUG 52486]	EEQ56089	10.7919	4.81924	10.6358	3.68725	8.63048	7.13356	14.0463	6.7382	0	8.7872	7.33131	6.47312	2.01576	0.953941	5.95745	0	12.0705	5.34117
gi|383341229|gb|EID19494.1|	hypothetical protein HMPREF1043_0706 [Streptococcus anginosus subsp. whileyi CCUG 39159]	EID19494	67.6944	66.6661	84.268	102.628	109.058	67.7688	106.128	75.4678	78.5416	68.6999	63.9824	68.3274	75.5909	106.841	77.4469	68.4397	106.91	67.6549
gi|553322664|gb|ESA50970.1|	hypothetical protein HMPREF1233_0217 [Streptococcus pyogenes GA19700]	ESA50970	50.035	37.7507	43.3612	47.9342	50.9983	56.1768	28.0926	49.8627	47.125	27.1604	28.6588	30.2079	34.2679	40.0655	48.8511	42.3674	44.8333	26.7059
gi|517829928|ref|WP_019000136.1|	LacI family transcriptional regulator [Megamonas rupellensis]	WP_019000136	0	1.60641	1.63627	0	0	0.891695	0	0	0	0	1.33297	1.43847	0	0	0	0	0	1.78039
gi|310625096|gb|EFQ08391.1|	hypothetical protein HMPREF9436_00081, partial [Faecalibacterium cf. prausnitzii KLE1255]	EFQ08391	86.3349	106.826	98.9944	140.73	107.489	111.462	121.735	101.073	109.958	113.435	142.627	100.693	117.922	132.598	123.915	159.693	127.602	126.408
gi|310625096|gb|EFQ08391.1|	hypothetical protein HMPREF9436_00081, partial [Faecalibacterium cf. prausnitzii KLE1255]	EFQ08391	205.045	307.628	258.531	336.154	309.128	322.794	271.562	323.434	348.725	283.587	346.571	237.348	278.174	279.505	282.383	195.542	253.481	297.325
gi|1161740328|gb|OPS08973.1|	hypothetical protein BSV62_23680, partial [Salmonella enterica subsp. enterica serovar Enteritidis]	OPS08973	3.92431	3.21283	4.90882	4.30179	1.56918	4.45847	3.1214	1.34764	1.57083	7.18952	3.9989	1.43847	2.01576	7.63153	3.57447	0	3.44871	3.56078
gi|121281920|gb|ABM53544.1|	conserved hypothetical protein [uncultured beta proteobacterium CBNPD1 BAC clone 578]	ABM53544	37.281	27.309	27.8166	8.60358	14.9072	17.8339	17.1677	22.9099	14.1375	39.143	33.9906	34.5233	23.1812	23.8485	16.6809	13.0361	13.7949	21.3647
gi|121281920|gb|ABM53544.1|	conserved hypothetical protein [uncultured beta proteobacterium CBNPD1 BAC clone 578]	ABM53544	37.281	24.0962	24.5441	14.1345	15.6918	20.509	12.4856	28.3004	21.9917	35.1488	28.6588	41.7157	33.26	12.4012	20.2553	19.5542	17.2436	21.3647
gi|133774851|gb|EBA38671.1|	hypothetical protein COLAER_02245 [Collinsella aerofaciens ATCC 25986] &gt;gi|133775024|gb|EBA38844.1| hypothetical protein COLAER_01927 [Collinsella aerofaciens ATCC 25986] &gt;gi|133775242|gb|EBA39062.1| hypothetical protein COLAER_01673 [Collinsella aerofaciens ATCC 25986] &gt;gi|133775368|gb|EBA39188.1| hypothetical protein COLAER_01804 [Collinsella aerofaciens ATCC 25986]	EBA38671	79.4673	124.497	98.9944	49.1633	43.1524	95.4114	49.9424	79.5108	76.9708	85.4755	73.3131	99.9738	98.7721	94.4402	86.9788	94.512	65.5256	35.6078
gi|133774851|gb|EBA38671.1|	hypothetical protein COLAER_02245 [Collinsella aerofaciens ATCC 25986] &gt;gi|133775024|gb|EBA38844.1| hypothetical protein COLAER_01927 [Collinsella aerofaciens ATCC 25986] &gt;gi|133775242|gb|EBA39062.1| hypothetical protein COLAER_01673 [Collinsella aerofaciens ATCC 25986] &gt;gi|133775368|gb|EBA39188.1| hypothetical protein COLAER_01804 [Collinsella aerofaciens ATCC 25986]	EBA38671	4.90539	4.81924	6.54509	4.30179	6.27671	7.13356	3.1214	8.08584	1.57083	6.39069	5.99835	7.91159	4.03151	3.81577	3.57447	0	8.62179	3.56078
gi|850383558|ref|WP_048033959.1|	hypothetical protein [Brevibacillus brevis]	WP_048033959	69.6566	68.2726	54.8151	154.864	148.287	83.8193	104.567	82.206	84.8249	79.8836	91.3082	69.0466	104.819	92.5323	89.3618	120.584	84.4935	74.7764
gi|158448410|gb|EDP25405.1|	hypothetical protein COPEUT_02402 [Coprococcus eutactus ATCC 27759] &gt;gi|158449607|gb|EDP26602.1| hypothetical protein COPEUT_01252 [Coprococcus eutactus ATCC 27759]	EDP25405	35.3188	57.8309	73.6322	26.4253	7.84589	90.9529	56.1852	24.2575	26.7042	36.7465	41.9884	59.6966	46.3624	26.7104	48.8511	22.8132	25.8654	16.0235
gi|167652597|gb|EDR96726.1|	hypothetical protein ANACAC_02715 [Anaerostipes caccae DSM 14662]	EDR96726	102.032	110.842	103.085	43.6324	24.3223	138.213	85.8385	49.8627	32.9875	78.2859	103.305	78.3967	107.843	76.3153	92.9363	16.2952	27.5897	32.047
gi|182671642|gb|EDT83603.1|	conserved hypothetical protein [Clostridium botulinum Bf]	EDT83603	79.4673	71.4854	68.7234	145.032	138.088	108.787	85.8385	56.6009	70.6875	83.0789	89.3087	54.6619	102.804	100.164	108.426	58.6626	79.3204	67.6549
gi|154083689|gb|EDN82734.1|	hypothetical protein BIFADO_01520 [Bifidobacterium adolescentis L2-32]	EDN82734	410.091	358.23	338.708	455.99	477.03	608.136	360.522	477.065	406.846	287.581	307.915	314.306	420.285	498.911	399.149	250.946	381.083	450.439
gi|571052542|gb|AHF26196.1|	hypothetical protein [uncultured bacterium Contigcl_1787]	AHF26196	19.6216	27.309	30.271	15.3635	16.4764	35.6678	17.1677	20.2146	42.4125	26.3616	19.9945	25.1733	19.1497	28.6182	30.9788	35.8494	17.2436	64.0941
gi|575096153|emb|CDL67023.1|	unnamed protein product [uncultured bacterium]	CDL67023	0	0	0	0	0	2.67508	4.6821	0	0	0	0	2.15771	0	0	0	3.25903	0	0
gi|355531943|gb|EHH01337.1|	hypothetical protein HMPREF9441_00776 [Paraprevotella clara YIT 11840]	EHH01337	16.6783	46.586	35.998	6.14542	4.70753	24.9675	4.6821	12.1288	4.7125	32.7523	30.6582	23.7348	17.1339	5.72365	15.4894	9.7771	8.62179	5.34117
gi|355531943|gb|EHH01337.1|	hypothetical protein HMPREF9441_00776 [Paraprevotella clara YIT 11840]	EHH01337	16.6783	19.277	13.9083	9.21812	8.63048	8.02525	6.2428	8.08584	9.42499	12.7814	12.6632	8.63083	20.1576	15.2631	22.6383	22.8132	15.5192	10.6823
gi|156860419|gb|EDO53850.1|	hypothetical protein BACUNI_02467 [Bacteroides uniformis ATCC 8492]	EDO53850	2.94324	10.4417	9.81763	1.84362	0	1.78339	4.6821	1.34764	0	3.19534	3.9989	4.31542	12.0945	5.72365	5.95745	3.25903	3.44871	0
gi|933365659|emb|CUO25575.1|	Uncharacterised protein [Catenibacterium mitsuokai]	CUO25575	18.6405	14.4577	9.81763	18.4362	13.338	9.80864	24.9712	10.7811	20.4208	22.3674	10.6637	16.5424	13.1024	20.0328	28.5958	6.51807	12.0705	8.90196
gi|313138848|gb|EFR56207.1|	hypothetical protein BFAG_04906 [Bacteroides fragilis 3_1_12]	EFR56207	14.7162	12.0481	8.18136	9.83266	17.261	6.24186	14.0463	14.824	10.9958	20.7697	8.66428	10.7885	22.1733	27.6643	27.4043	3.25903	6.89743	12.4627
gi|355531943|gb|EHH01337.1|	hypothetical protein HMPREF9441_00776 [Paraprevotella clara YIT 11840]	EHH01337	13.7351	17.6705	13.0902	7.3745	6.27671	12.4837	21.8498	10.7811	9.42499	15.9767	12.6632	12.9462	14.1103	5.72365	23.8298	9.7771	12.0705	16.0235
gi|649529410|gb|KDS36881.1|	hypothetical protein M091_0855 [Parabacteroides distasonis str. 3776 D15 i]	KDS36881	3.92431	8.83527	12.272	1.84362	0	8.91695	4.6821	4.04292	1.57083	3.19534	2.66593	7.91159	14.1103	3.81577	8.34043	9.7771	3.44871	0
gi|573500437|gb|ETT00906.1|	hypothetical protein HMPREF1497_2012, partial [Fusobacterium sp. CM21]	ETT00906	0.981078	1.60641	3.27254	0.614542	0.784589	5.35017	3.1214	1.34764	0	0.798836	0	2.87694	4.03151	1.90788	8.34043	0	1.72436	0
gi|354803502|gb|AER40616.1|	hypothetical protein MADAR_309 [Blattabacterium sp. (Mastotermes darwiniensis) str. MADAR]	AER40616	3.92431	1.60641	2.45441	0	0.784589	1.78339	3.1214	6.7382	1.57083	0	1.99945	7.91159	9.0709	3.81577	4.76596	0	1.72436	1.78039
gi|573500437|gb|ETT00906.1|	hypothetical protein HMPREF1497_2012, partial [Fusobacterium sp. CM21]	ETT00906	1.96216	4.01603	4.09068	1.22908	0	5.35017	4.6821	1.34764	1.57083	0	1.33297	3.59618	8.06303	0.953941	3.57447	0	1.72436	0
gi|354803502|gb|AER40616.1|	hypothetical protein MADAR_309 [Blattabacterium sp. (Mastotermes darwiniensis) str. MADAR]	AER40616	19.6216	10.4417	13.0902	17.2072	18.0455	16.9422	23.4105	18.867	20.4208	12.7814	19.9945	15.8232	21.1654	20.0328	11.9149	19.5542	5.17307	23.1451
gi|649529410|gb|KDS36881.1|	hypothetical protein M091_0855 [Parabacteroides distasonis str. 3776 D15 i]	KDS36881	7.84863	22.4898	22.9078	1.84362	1.56918	10.7003	1.5607	8.08584	9.42499	2.39651	5.33186	12.9462	12.0945	6.67759	9.53192	0	6.89743	1.78039
gi|354803502|gb|AER40616.1|	hypothetical protein MADAR_309 [Blattabacterium sp. (Mastotermes darwiniensis) str. MADAR]	AER40616	0.981078	3.21283	4.90882	0.614542	0	1.78339	4.6821	1.34764	1.57083	0	0	3.59618	3.02363	3.81577	3.57447	0	0	1.78039
gi|354803502|gb|AER40616.1|	hypothetical protein MADAR_309 [Blattabacterium sp. (Mastotermes darwiniensis) str. MADAR]	AER40616	12.754	26.5058	24.5441	14.1345	19.6147	17.8339	24.9712	22.9099	15.7083	23.1662	28.6588	21.5771	27.2127	14.3091	10.7234	22.8132	12.0705	14.2431
gi|354803502|gb|AER40616.1|	hypothetical protein MADAR_309 [Blattabacterium sp. (Mastotermes darwiniensis) str. MADAR]	AER40616	13.7351	31.3251	17.999	15.3635	14.9072	23.1841	26.5319	17.5193	12.5667	12.7814	15.3291	17.2617	16.1261	18.1249	13.1064	29.3313	10.3461	26.7059
gi|210158331|gb|EEA89302.1|	hypothetical protein COLSTE_02537 [Collinsella stercoris DSM 13279]	EEA89302	0.981078	3.21283	2.45441	13.5199	14.9072	0	4.6821	4.04292	6.28333	12.7814	3.9989	6.47312	3.02363	2.86182	2.38298	3.25903	1.72436	3.56078
gi|210158331|gb|EEA89302.1|	hypothetical protein COLSTE_02537 [Collinsella stercoris DSM 13279]	EEA89302	0	0.803206	0.818136	1.22908	0.784589	0	0	0	3.14166	0.798836	0	1.43847	1.00788	0	0	3.25903	0	0
gi|210158331|gb|EEA89302.1|	hypothetical protein COLSTE_02537 [Collinsella stercoris DSM 13279]	EEA89302	4.90539	6.42565	4.90882	15.3635	8.63048	7.13356	10.9249	12.1288	4.7125	17.5744	11.9967	8.63083	11.0867	13.3552	8.34043	6.51807	5.17307	5.34117
gi|735665975|gb|AJA38639.1|	hypothetical protein [Thermotoga sp. TBYP3.1.4.1]	AJA38639	2.94324	0.803206	3.27254	4.91633	2.35377	0.891695	0	4.04292	4.7125	7.18952	0.666483	3.59618	0	0.953941	1.19149	3.25903	1.72436	0
gi|383341229|gb|EID19494.1|	hypothetical protein HMPREF1043_0706 [Streptococcus anginosus subsp. whileyi CCUG 39159]	EID19494	47.0918	27.309	27.8166	38.7161	43.1524	35.6678	29.6533	49.8627	45.5541	25.5628	30.6582	25.1733	33.26	46.7431	30.9788	22.8132	31.0384	42.7294
gi|922045383|ref|WP_053320893.1|	hypothetical protein [Vibrio parahaemolyticus]	WP_053320893	86.3349	103.614	79.3592	205.871	163.979	230.057	213.816	79.5108	97.3916	140.595	184.616	117.235	117.922	178.387	179.915	71.6987	229.34	113.945
gi|933365659|emb|CUO25575.1|	Uncharacterised protein [Catenibacterium mitsuokai]	CUO25575	21.5837	47.3892	36.8161	0.614542	1.56918	16.9422	6.2428	6.7382	7.85416	15.9767	44.6544	35.2426	30.2363	17.1709	15.4894	0	5.17307	7.12157
gi|933365659|emb|CUO25575.1|	Uncharacterised protein [Catenibacterium mitsuokai]	CUO25575	12.754	33.7347	31.0892	6.14542	1.56918	15.1588	10.9249	2.69528	12.5667	21.5686	20.661	22.2963	49.386	18.1249	26.2128	3.25903	5.17307	5.34117
gi|933365659|emb|CUO25575.1|	Uncharacterised protein [Catenibacterium mitsuokai]	CUO25575	4.90539	5.62245	3.27254	2.45817	0.784589	2.67508	1.5607	6.7382	0	3.99418	6.66483	9.35007	9.0709	8.58547	5.95745	9.7771	6.89743	0
gi|933365659|emb|CUO25575.1|	Uncharacterised protein [Catenibacterium mitsuokai]	CUO25575	20.6026	44.9796	35.1798	6.14542	1.56918	7.13356	1.5607	2.69528	12.5667	19.1721	31.3247	24.454	22.1733	16.217	20.2553	3.25903	1.72436	1.78039
gi|933365659|emb|CUO25575.1|	Uncharacterised protein [Catenibacterium mitsuokai]	CUO25575	44.1485	98.7944	74.4504	12.2908	7.84589	47.2598	37.4568	20.2146	37.7	69.4987	111.969	86.3083	100.788	111.611	44.0852	32.5903	37.9359	14.2431
gi|1135442187|emb|SCD20739.1|	hypothetical protein PSM36_1926 [Proteiniphilum saccharofermentans] &gt;gi|1135442874|emb|SCD21426.1| hypothetical protein PSM36_2627 [Proteiniphilum saccharofermentans]	SCD20739	1.96216	1.60641	0	4.91633	3.92294	0.891695	1.5607	2.69528	3.14166	3.19534	0	2.87694	3.02363	1.90788	3.57447	0	0	3.56078
gi|1055900970|gb|AOE06189.1|	hypothetical protein [uncultured bacterium]	AOE06189	6.86755	7.22886	4.90882	12.9054	7.84589	12.4837	7.8035	12.1288	12.5667	7.18952	4.66538	10.0693	10.0788	26.7104	20.2553	22.8132	5.17307	8.90196
gi|1135442187|emb|SCD20739.1|	hypothetical protein PSM36_1926 [Proteiniphilum saccharofermentans] &gt;gi|1135442874|emb|SCD21426.1| hypothetical protein PSM36_2627 [Proteiniphilum saccharofermentans]	SCD20739	0.981078	0	3.27254	2.45817	1.56918	1.78339	3.1214	4.04292	4.7125	1.59767	0.666483	1.43847	2.01576	1.90788	2.38298	6.51807	0	5.34117
gi|933151458|emb|CUP11869.1|	Uncharacterised protein [Parabacteroides merdae]	CUP11869	10.7919	5.62245	2.45441	8.60358	7.84589	4.45847	6.2428	4.04292	1.57083	4.79302	1.99945	8.63083	7.05515	9.53941	14.2979	3.25903	1.72436	12.4627
gi|566272027|gb|ETJ17454.1|	hypothetical protein Q620_VSAC00705G0001, partial [Veillonella sp. DORA_A_3_16_22]	ETJ17454	65.7323	142.971	90.8131	192.966	148.287	189.039	268.44	87.5966	116.242	151.779	261.261	120.832	166.3	261.38	231.149	65.1807	250.032	188.721
gi|566272027|gb|ETJ17454.1|	hypothetical protein Q620_VSAC00705G0001, partial [Veillonella sp. DORA_A_3_16_22]	ETJ17454	31.3945	46.586	25.3622	43.0179	44.7216	82.9276	57.7459	25.6052	28.275	60.7115	111.969	54.6619	30.2363	51.5128	36.9362	71.6987	55.1794	42.7294
gi|932963324|emb|CUO89876.1|	Cell wall-associated hydrolase [Prevotella copri]	CUO89876	18.6405	32.1283	26.9985	34.4143	29.8144	31.2093	35.8961	17.5193	20.4208	33.5511	36.6566	28.0502	32.2521	25.7564	23.8298	13.0361	20.6923	16.0235
gi|153794116|gb|EDN76536.1|	hypothetical protein RUMGNA_03216 [Ruminococcus gnavus ATCC 29149]	EDN76536	18.6405	58.6341	22.0897	7.98904	6.27671	15.1588	14.0463	10.7811	21.9917	18.3732	26.6593	13.6655	39.3073	30.5261	20.2553	9.7771	10.3461	5.34117
gi|297181029|gb|ADI17229.1|	hypothetical protein [uncultured alpha proteobacterium HF0070_14E07]	ADI17229	202.102	195.179	215.17	505.153	440.154	293.368	301.215	202.146	287.462	290.776	294.586	224.402	234.836	263.288	219.234	195.542	222.442	272.4
gi|933207684|emb|CUP87184.1|	Uncharacterised protein [Dorea longicatena]	CUP87184	36.2999	44.1764	35.998	9.83266	9.41507	57.9602	31.214	16.1717	17.2792	23.1662	31.9912	25.8925	44.3466	29.5722	34.5532	13.0361	18.9679	10.6823
gi|1271576916|gb|PHU33860.1|	hypothetical protein CSX01_13080 [Pseudobutyrivibrio ruminis]	PHU33860	0.981078	4.81924	4.09068	1.22908	0	2.67508	3.1214	1.34764	3.14166	1.59767	2.66593	2.15771	1.00788	4.76971	1.19149	0	1.72436	1.78039
gi|933151458|emb|CUP11869.1|	Uncharacterised protein [Parabacteroides merdae]	CUP11869	4.90539	4.81924	7.36322	7.98904	6.27671	8.91695	7.8035	4.04292	7.85416	3.19534	4.66538	7.19236	9.0709	6.67759	5.95745	0	6.89743	8.90196
gi|149831942|gb|EDM87028.1|	hypothetical protein RUMOBE_02439 [Blautia obeum ATCC 29174]	EDM87028	24.527	24.0962	31.9073	43.0179	36.8757	23.1841	34.3354	32.3434	26.7042	39.143	35.9901	37.4003	19.1497	22.8946	22.6383	35.8494	32.7628	28.4863
gi|1055902240|gb|AOE07159.1|	hypothetical protein [uncultured bacterium]	AOE07159	26.4891	27.309	25.3622	62.0687	46.2907	67.7688	53.0638	40.4292	42.4125	24.7639	38.656	20.1386	61.4806	89.6705	54.8086	16.2952	32.7628	62.3137
gi|548572499|ref|WP_022527951.1|	hypothetical protein [Bifidobacterium longum] &gt;gi|540722572|emb|CCK35874.1| putative uncharacterized domain protein [Bifidobacterium longum subsp. longum CECT 7347]	WP_022527951	6.86755	3.21283	4.90882	0.614542	6.27671	2.67508	0	1.34764	3.14166	6.39069	2.66593	5.75389	8.06303	0	3.57447	13.0361	6.89743	3.56078
gi|388050905|gb|EIK73947.1|	hypothetical protein CGSMWGv284V_06445 [Gardnerella vaginalis 284V] &gt;gi|388056410|gb|EIK79283.1| hypothetical protein CGSMWGv55152_05914 [Gardnerella vaginalis 55152] &gt;gi|388059462|gb|EIK82197.1| hypothetical protein CGSMWGv1500E_05092 [Gardnerella vaginalis 1500E] &gt;gi|388064190|gb|EIK86748.1| hypothetical protein CGSMWGv00703Dmash_00005 [Gardnerella vaginalis 00703Dmash]	EIK73947	12.754	8.83527	13.0902	22.738	27.4606	7.13356	9.3642	14.824	4.7125	12.7814	15.9956	14.3847	9.0709	10.4934	8.34043	9.7771	12.0705	14.2431
gi|908361752|gb|KND52169.1|	hypothetical protein BBRI4_22c1 [Bifidobacterium breve]	KND52169	10.7919	10.4417	6.54509	18.4362	15.6918	29.4259	17.1677	9.43348	10.9958	11.9825	11.3302	11.5078	17.1339	20.9867	9.53192	3.25903	32.7628	10.6823
gi|425733107|gb|EKU95913.1|	hypothetical protein HMPREF9233_00001 [Actinobaculum massiliense ACS-171-V-Col2]	EKU95913	21.5837	7.22886	11.4539	25.8107	18.8301	28.5342	14.0463	9.43348	17.2792	15.1779	11.3302	17.9809	16.1261	16.217	13.1064	22.8132	25.8654	10.6823
gi|313133680|gb|EFR51297.1|	LOW QUALITY PROTEIN: hypothetical protein BBNG_01845, partial [Bifidobacterium bifidum NCIMB 41171]	EFR51297	1.96216	6.42565	4.09068	4.30179	10.1997	3.56678	7.8035	1.34764	1.57083	3.19534	3.33242	3.59618	5.03939	2.86182	8.34043	3.25903	6.89743	7.12157
gi|553322664|gb|ESA50970.1|	hypothetical protein HMPREF1233_0217 [Streptococcus pyogenes GA19700]	ESA50970	9.81078	4.81924	7.36322	5.53087	5.49212	6.24186	6.2428	1.34764	1.57083	7.18952	2.66593	1.43847	4.03151	8.58547	2.38298	6.51807	5.17307	1.78039
gi|391879332|gb|EIT87840.1|	hypothetical protein A200_06580 [Parascardovia denticolens IPLA 20019]	EIT87840	22.5648	24.8994	25.3622	38.7161	40.7986	22.2924	32.7747	32.3434	26.7042	33.5511	21.3275	20.8578	14.1103	27.6643	34.5532	61.9216	39.6602	28.4863
gi|313133680|gb|EFR51297.1|	LOW QUALITY PROTEIN: hypothetical protein BBNG_01845, partial [Bifidobacterium bifidum NCIMB 41171]	EFR51297	39.2431	37.7507	32.7254	17.2072	10.9842	14.2671	20.2891	10.7811	10.9958	9.58603	12.6632	13.6655	18.1418	19.0788	20.2553	3.25903	39.6602	5.34117
gi|548572499|ref|WP_022527951.1|	hypothetical protein [Bifidobacterium longum] &gt;gi|540722572|emb|CCK35874.1| putative uncharacterized domain protein [Bifidobacterium longum subsp. longum CECT 7347]	WP_022527951	45.1296	32.9315	40.9068	15.9781	10.9842	16.0505	32.7747	10.7811	20.4208	12.7814	20.661	10.7885	17.1339	17.1709	16.6809	3.25903	39.6602	14.2431
gi|391879332|gb|EIT87840.1|	hypothetical protein A200_06580 [Parascardovia denticolens IPLA 20019]	EIT87840	0.981078	2.40962	0	0.614542	0	0	1.5607	0	0	3.19534	0.666483	0	2.01576	1.90788	0	0	1.72436	0
gi|388050905|gb|EIK73947.1|	hypothetical protein CGSMWGv284V_06445 [Gardnerella vaginalis 284V] &gt;gi|388056410|gb|EIK79283.1| hypothetical protein CGSMWGv55152_05914 [Gardnerella vaginalis 55152] &gt;gi|388059462|gb|EIK82197.1| hypothetical protein CGSMWGv1500E_05092 [Gardnerella vaginalis 1500E] &gt;gi|388064190|gb|EIK86748.1| hypothetical protein CGSMWGv00703Dmash_00005 [Gardnerella vaginalis 00703Dmash]	EIK73947	13.7351	19.277	18.8171	24.5817	33.7373	10.7003	17.1677	14.824	21.9917	21.5686	16.6621	12.227	14.1103	15.2631	26.2128	9.7771	12.0705	24.9255
gi|548572499|ref|WP_022527951.1|	hypothetical protein [Bifidobacterium longum] &gt;gi|540722572|emb|CCK35874.1| putative uncharacterized domain protein [Bifidobacterium longum subsp. longum CECT 7347]	WP_022527951	14.7162	14.4577	9.81763	18.4362	17.261	1.78339	6.2428	2.69528	7.85416	7.18952	9.99725	10.0693	3.02363	8.58547	7.14894	9.7771	15.5192	12.4627
gi|388061593|gb|EIK84247.1|	hypothetical protein CGSMWGv00703Bmash_01530 [Gardnerella vaginalis 00703Bmash] &gt;gi|388063044|gb|EIK85638.1| hypothetical protein CGSMWGv00703C2mash_03432 [Gardnerella vaginalis 00703C2mash] &gt;gi|388064939|gb|EIK87452.1| hypothetical protein CGSMWGv6119V5_03415 [Gardnerella vaginalis 6119V5]	EIK84247	112.824	89.9591	82.6317	145.032	146.718	94.5197	99.8848	130.721	125.667	138.199	107.304	106.447	98.7721	118.289	91.7448	107.548	131.051	163.796
gi|1146315039|emb|SJR19085.1|	Uncharacterised protein [Clostridioides difficile]	SJR19085	162.859	187.147	161.991	213.246	224.392	186.364	216.937	169.803	190.071	171.75	189.948	164.705	179.402	199.374	184.681	189.024	231.064	178.039
gi|258583990|gb|EEW08769.1|	hypothetical protein VMD_37440 [Vibrio mimicus VM573]	EEW08769	23.5459	12.8513	12.272	7.98904	11.7688	25.8592	17.1677	9.43348	6.28333	10.3849	7.9978	9.35007	9.0709	14.3091	13.1064	6.51807	12.0705	10.6823
gi|154085138|gb|EDN84183.1|	hypothetical protein BIFADO_00017 [Bifidobacterium adolescentis L2-32]	EDN84183	74.562	64.2565	69.5416	146.261	173.394	39.2346	85.8385	105.116	91.1083	88.6708	77.312	56.8196	67.5278	83.9468	71.4894	55.4036	94.8397	117.506
No_hit	No_hit	No_hit	105.956	66.6661	100.631	188.664	196.147	65.0937	110.81	84.9013	111.529	139.796	111.303	110.043	90.709	110.657	127.489	149.916	151.743	110.384
gi|1270247624|gb|PHQ49768.1|	hypothetical protein BLA24_22795 [Streptomyces cinnamoneus] &gt;gi|1270247625|gb|PHQ49769.1| hypothetical protein BLA24_22800 [Streptomyces cinnamoneus] &gt;gi|1270248297|gb|PHQ50438.1| hypothetical protein BLA24_19160 [Streptomyces cinnamoneus] &gt;gi|1270248298|gb|PHQ50439.1| hypothetical protein BLA24_19165 [Streptomyces cinnamoneus]	PHQ49768	1247.93	728.508	817.318	2713.2	2830.01	550.176	1492.03	1667.03	1690.22	2053.81	1712.2	1326.99	1292.1	1362.23	1476.26	312.867	1726.08	1378.02
gi|1270247624|gb|PHQ49768.1|	hypothetical protein BLA24_22795 [Streptomyces cinnamoneus] &gt;gi|1270247625|gb|PHQ49769.1| hypothetical protein BLA24_22800 [Streptomyces cinnamoneus] &gt;gi|1270248297|gb|PHQ50438.1| hypothetical protein BLA24_19160 [Streptomyces cinnamoneus] &gt;gi|1270248298|gb|PHQ50439.1| hypothetical protein BLA24_19165 [Streptomyces cinnamoneus]	PHQ49768	8.82971	16.8673	12.272	19.0508	39.2294	14.2671	18.7284	20.2146	28.275	8.7872	7.9978	16.5424	11.0867	11.4473	15.4894	3.25903	12.0705	10.6823
gi|154083246|gb|EDN82291.1|	hypothetical protein BIFADO_02422 [Bifidobacterium adolescentis L2-32] &gt;gi|154083669|gb|EDN82714.1| hypothetical protein BIFADO_01770 [Bifidobacterium adolescentis L2-32] &gt;gi|154084179|gb|EDN83224.1| hypothetical protein BIFADO_00123 [Bifidobacterium adolescentis L2-32] &gt;gi|154085137|gb|EDN84182.1| hypothetical protein BIFADO_00016 [Bifidobacterium adolescentis L2-32]	EDN82291	64.7512	43.3732	42.5431	78.0468	64.3363	82.0359	48.3817	48.515	47.125	55.1197	41.9884	44.5926	26.2048	44.8352	51.2341	35.8494	13.7949	72.996
gi|548580761|ref|WP_022529500.1|	hypothetical protein [Lactobacillus shenzhenensis] &gt;gi|546238946|gb|ERL65240.1| hypothetical protein L248_2915 [Lactobacillus shenzhenensis LY-73]	WP_022529500	33.3567	28.1122	14.7264	18.4362	14.9072	71.3356	31.214	14.824	18.85	23.9651	19.328	29.4887	15.1182	24.8025	19.0638	19.5542	22.4166	19.5843
gi|1270247624|gb|PHQ49768.1|	hypothetical protein BLA24_22795 [Streptomyces cinnamoneus] &gt;gi|1270247625|gb|PHQ49769.1| hypothetical protein BLA24_22800 [Streptomyces cinnamoneus] &gt;gi|1270248297|gb|PHQ50438.1| hypothetical protein BLA24_19160 [Streptomyces cinnamoneus] &gt;gi|1270248298|gb|PHQ50439.1| hypothetical protein BLA24_19165 [Streptomyces cinnamoneus]	PHQ49768	1.96216	1.60641	6.54509	2.45817	8.63048	5.35017	6.2428	5.39056	0	3.19534	2.66593	8.63083	3.02363	2.86182	8.34043	6.51807	5.17307	3.56078
gi|1270247624|gb|PHQ49768.1|	hypothetical protein BLA24_22795 [Streptomyces cinnamoneus] &gt;gi|1270247625|gb|PHQ49769.1| hypothetical protein BLA24_22800 [Streptomyces cinnamoneus] &gt;gi|1270248297|gb|PHQ50438.1| hypothetical protein BLA24_19160 [Streptomyces cinnamoneus] &gt;gi|1270248298|gb|PHQ50439.1| hypothetical protein BLA24_19165 [Streptomyces cinnamoneus]	PHQ49768	156.973	156.625	153.81	91.5667	83.1664	65.9854	90.5206	115.897	127.237	70.2976	64.6489	59.6966	159.245	122.105	113.192	58.6626	113.808	149.553
gi|258583990|gb|EEW08769.1|	hypothetical protein VMD_37440 [Vibrio mimicus VM573]	EEW08769	20.6026	20.8834	9.81763	9.83266	10.1997	26.7508	10.9249	16.1717	10.9958	11.9825	7.33131	12.9462	9.0709	11.4473	14.2979	13.0361	10.3461	16.0235
gi|258583990|gb|EEW08769.1|	hypothetical protein VMD_37440 [Vibrio mimicus VM573]	EEW08769	259.005	123.694	125.175	63.9123	40.7986	369.162	109.249	106.464	92.6791	57.5162	105.971	142.409	38.2994	79.1771	103.66	19.5542	55.1794	80.1176
gi|1270247624|gb|PHQ49768.1|	hypothetical protein BLA24_22795 [Streptomyces cinnamoneus] &gt;gi|1270247625|gb|PHQ49769.1| hypothetical protein BLA24_22800 [Streptomyces cinnamoneus] &gt;gi|1270248297|gb|PHQ50438.1| hypothetical protein BLA24_19160 [Streptomyces cinnamoneus] &gt;gi|1270248298|gb|PHQ50439.1| hypothetical protein BLA24_19165 [Streptomyces cinnamoneus]	PHQ49768	1039.94	423.29	471.246	233.526	127.888	1451.68	357.4	583.528	578.066	267.61	423.217	491.957	182.426	303.353	225.192	52.1445	208.647	496.729
gi|1270247624|gb|PHQ49768.1|	hypothetical protein BLA24_22795 [Streptomyces cinnamoneus] &gt;gi|1270247625|gb|PHQ49769.1| hypothetical protein BLA24_22800 [Streptomyces cinnamoneus] &gt;gi|1270248297|gb|PHQ50438.1| hypothetical protein BLA24_19160 [Streptomyces cinnamoneus] &gt;gi|1270248298|gb|PHQ50439.1| hypothetical protein BLA24_19165 [Streptomyces cinnamoneus]	PHQ49768	33.3567	27.309	26.9985	38.1016	41.5832	44.5847	31.214	39.0816	40.8416	37.5453	21.9939	38.1195	26.2048	22.8946	23.8298	48.8855	22.4166	16.0235
gi|154085138|gb|EDN84183.1|	hypothetical protein BIFADO_00017 [Bifidobacterium adolescentis L2-32]	EDN84183	48.0728	58.6341	65.4509	58.996	52.5675	57.0685	49.9424	70.0773	91.1083	41.5395	56.6511	84.8698	59.4648	56.2825	54.8086	61.9216	62.0769	126.408
gi|258583990|gb|EEW08769.1|	hypothetical protein VMD_37440 [Vibrio mimicus VM573]	EEW08769	41.2053	32.1283	35.1798	121.065	134.949	39.2346	51.5031	74.1202	73.8291	55.9185	21.9939	46.0311	45.3545	51.5128	32.1702	16.2952	22.4166	44.5098
gi|1270247624|gb|PHQ49768.1|	hypothetical protein BLA24_22795 [Streptomyces cinnamoneus] &gt;gi|1270247625|gb|PHQ49769.1| hypothetical protein BLA24_22800 [Streptomyces cinnamoneus] &gt;gi|1270248297|gb|PHQ50438.1| hypothetical protein BLA24_19160 [Streptomyces cinnamoneus] &gt;gi|1270248298|gb|PHQ50439.1| hypothetical protein BLA24_19165 [Streptomyces cinnamoneus]	PHQ49768	2.94324	1.60641	0	2.45817	1.56918	1.78339	0	0	0	2.39651	1.99945	0.719236	0	0.953941	0	0	1.72436	0
gi|258583990|gb|EEW08769.1|	hypothetical protein VMD_37440 [Vibrio mimicus VM573]	EEW08769	19.6216	16.8673	17.999	9.21812	10.9842	46.3681	14.0463	17.5193	10.9958	10.3849	9.99725	7.91159	8.06303	17.1709	11.9149	13.0361	12.0705	23.1451
gi|94731839|emb|CAJ55202.1|	hypothetical protein LI1148 [Lawsonia intracellularis PHE/MN1-00]	CAJ55202	38.2621	36.1443	39.2705	57.1524	48.6445	36.5595	43.6996	67.382	39.2708	41.5395	33.9906	43.8734	37.2915	43.8813	41.7022	71.6987	55.1794	60.5333
gi|94731839|emb|CAJ55202.1|	hypothetical protein LI1148 [Lawsonia intracellularis PHE/MN1-00]	CAJ55202	36.2999	44.1764	47.4519	49.1633	54.1366	38.3429	48.3817	41.7768	32.9875	48.729	35.9901	40.9964	33.26	56.2825	40.5107	78.2168	51.7307	72.996
gi|158432448|gb|EDP10737.1|	hypothetical protein EUBDOL_01999 [ [[Eubacterium] dolichum DSM 3991] &gt;gi|158433734|gb|EDP12023.1| hypothetical protein EUBDOL_00583 [ [[Eubacterium] dolichum DSM 3991]	EDP10737	1.96216	3.21283	4.90882	3.68725	4.70753	2.67508	0	1.34764	3.14166	0	0.666483	3.59618	2.01576	5.72365	1.19149	0	1.72436	0
gi|158432448|gb|EDP10737.1|	hypothetical protein EUBDOL_01999 [ [[Eubacterium] dolichum DSM 3991] &gt;gi|158433734|gb|EDP12023.1| hypothetical protein EUBDOL_00583 [ [[Eubacterium] dolichum DSM 3991]	EDP10737	1.96216	3.21283	4.09068	2.45817	1.56918	5.35017	0	0	1.57083	3.99418	3.33242	1.43847	1.00788	0.953941	1.19149	3.25903	1.72436	1.78039
gi|887396374|emb|CKU47830.1|	Uncharacterised protein [Mycobacterium tuberculosis]	CKU47830	2.94324	6.42565	3.27254	5.53087	2.35377	8.91695	3.1214	1.34764	4.7125	3.19534	6.66483	2.87694	5.03939	2.86182	5.95745	26.0723	10.3461	7.12157
gi|156860416|gb|EDO53847.1|	hypothetical protein BACUNI_02464 [Bacteroides uniformis ATCC 8492]	EDO53847	38.2621	81.9271	58.0877	12.2908	10.1997	41.9097	29.6533	28.3004	25.1333	39.143	47.9868	40.2772	116.914	67.7298	73.8724	19.5542	15.5192	17.8039
gi|1270247624|gb|PHQ49768.1|	hypothetical protein BLA24_22795 [Streptomyces cinnamoneus] &gt;gi|1270247625|gb|PHQ49769.1| hypothetical protein BLA24_22800 [Streptomyces cinnamoneus] &gt;gi|1270248297|gb|PHQ50438.1| hypothetical protein BLA24_19160 [Streptomyces cinnamoneus] &gt;gi|1270248298|gb|PHQ50439.1| hypothetical protein BLA24_19165 [Streptomyces cinnamoneus]	PHQ49768	24.527	8.83527	24.5441	27.6544	29.8144	15.1588	29.6533	10.7811	10.9958	24.7639	19.9945	15.104	18.1418	24.8025	19.0638	55.4036	18.9679	28.4863
gi|302444023|gb|EFL15839.1|	conserved hypothetical protein [Streptomyces sp. C] &gt;gi|302444667|gb|EFL16483.1| conserved hypothetical protein [Streptomyces sp. C]	EFL15839	22.5648	22.4898	17.999	35.0289	45.5062	12.4837	26.5319	26.9528	20.4208	24.7639	16.6621	23.7348	15.1182	26.7104	26.2128	29.3313	48.282	32.047
gi|984749061|gb|KWW26605.1|	Uncharacterized protein F083_3219 [bacterium F083]	KWW26605	5.88647	16.0641	15.5446	8.60358	10.1997	13.3754	9.3642	9.43348	4.7125	6.39069	8.66428	18.7001	31.2442	17.1709	27.4043	26.0723	5.17307	8.90196
gi|984749061|gb|KWW26605.1|	Uncharacterized protein F083_3219 [bacterium F083]	KWW26605	9.81078	24.0962	13.9083	6.75996	5.49212	10.7003	12.4856	4.04292	10.9958	8.7872	6.66483	10.0693	44.3466	20.0328	30.9788	19.5542	12.0705	12.4627
gi|409228822|gb|EKN21706.1|	hypothetical protein HMPREF1075_02341, partial [Parabacteroides distasonis CL03T12C09] &gt;gi|409232454|gb|EKN25302.1| hypothetical protein HMPREF1075_00635, partial [Parabacteroides distasonis CL03T12C09]	EKN21706	2.94324	1.60641	1.63627	0	2.35377	0.891695	7.8035	2.69528	4.7125	3.19534	1.33297	2.15771	3.02363	1.90788	4.76596	3.25903	3.44871	5.34117
gi|932963324|emb|CUO89876.1|	Cell wall-associated hydrolase [Prevotella copri]	CUO89876	12.754	8.03206	7.36322	14.749	13.338	22.2924	26.5319	8.08584	12.5667	6.39069	9.33076	5.75389	14.1103	43.8813	32.1702	35.8494	17.2436	28.4863
gi|932963324|emb|CUO89876.1|	Cell wall-associated hydrolase [Prevotella copri]	CUO89876	17.6594	17.6705	13.0902	32.5707	24.3223	37.4512	35.8961	16.1717	23.5625	26.3616	21.9939	10.0693	24.1891	45.7892	40.5107	68.4397	37.9359	51.6313
gi|297171958|gb|ADI22944.1|	hypothetical protein [uncultured actinobacterium HF0500_35G12]	ADI22944	71.6187	81.1239	72.8141	63.9123	62.7671	82.9276	73.3529	55.2532	48.6958	59.1139	61.9829	66.8889	132.032	64.868	79.8299	55.4036	50.0064	55.1921
gi|656198623|ref|WP_029155743.1|	MULTISPECIES: hypothetical protein [unclassified Cloacimonetes]	WP_029155743	42.1864	48.9956	42.5431	47.3197	50.2137	65.9854	39.0175	37.7339	32.9875	43.936	43.3214	47.4696	84.6618	56.2825	48.8511	26.0723	44.8333	39.1686
gi|1167090599|gb|OPZ51795.1|	hypothetical protein BWY89_02061 [Bacteroidetes bacterium ADurb.BinA012]	OPZ51795	42.1864	35.3411	41.7249	16.5926	20.3993	23.1841	23.4105	32.3434	31.4166	31.9534	49.9862	43.1542	33.26	19.0788	27.4043	26.0723	8.62179	16.0235
gi|636795410|dbj|BAO87435.1|	putative membrane protein [Burkholderia sp. RPE67] &gt;gi|636795462|dbj|BAO87487.1| putative membrane protein [Burkholderia sp. RPE67] &gt;gi|636795573|dbj|BAO87598.1| putative membrane protein [Burkholderia sp. RPE67]	BAO87435	96.1457	82.7303	76.9048	89.1085	94.9353	77.5775	82.7171	114.549	94.2499	111.038	71.3137	102.131	93.7327	78.2232	64.3405	156.434	120.705	115.725
gi|404335274|gb|EJZ61746.1|	hypothetical protein HMPREF9448_02880 [Barnesiella intestinihominis YIT 11860] &gt;gi|404336940|gb|EJZ63398.1| hypothetical protein HMPREF9448_02055, partial [Barnesiella intestinihominis YIT 11860] &gt;gi|404338790|gb|EJZ65235.1| hypothetical protein HMPREF9448_00968 [Barnesiella intestinihominis YIT 11860]	EJZ61746	15.6973	31.3251	31.0892	3.07271	4.70753	24.0758	9.3642	14.824	3.14166	13.5802	17.3286	23.0155	30.2363	20.0328	29.7873	32.5903	20.6923	24.9255
gi|154088490|gb|EDN87535.1|	hypothetical protein PARMER_01067 [Parabacteroides merdae ATCC 43184]	EDN87535	11.7729	28.9154	11.4539	10.4472	1.56918	16.0505	7.8035	2.69528	7.85416	12.7814	7.9978	10.7885	29.2285	23.8485	23.8298	3.25903	1.72436	10.6823
gi|765287487|ref|WP_044615219.1|	hypothetical protein, partial [Klebsiella variicola]	WP_044615219	1.96216	2.40962	2.45441	0.614542	2.35377	0.891695	4.6821	0	0	2.39651	0.666483	0	0	0.953941	1.19149	3.25903	0	0
gi|765287487|ref|WP_044615219.1|	hypothetical protein, partial [Klebsiella variicola]	WP_044615219	2.94324	0.803206	0.818136	1.22908	0	0.891695	3.1214	1.34764	3.14166	1.59767	1.33297	0.719236	0	2.86182	2.38298	3.25903	15.5192	0
gi|158449394|gb|EDP26389.1|	hypothetical protein COPEUT_01474 [Coprococcus eutactus ATCC 27759]	EDP26389	203.083	222.488	212.715	71.2868	48.6445	358.461	202.891	179.236	230.912	124.618	205.943	157.513	266.08	119.243	131.064	42.3674	79.3204	53.4117
gi|590113610|emb|CDN41081.1|	hypothetical protein BN871_AB_00790 [Paenibacillus sp. P22]	CDN41081	16.6783	4.01603	16.3627	0.614542	0	16.0505	17.1677	6.7382	9.42499	11.1837	1.99945	7.91159	2.01576	2.86182	2.38298	6.51807	5.17307	7.12157
gi|1134504846|gb|APX04829.1|	hypothetical protein BWP24_00780 [Vibrio campbellii]	APX04829	0	3.21283	2.45441	1.22908	2.35377	2.67508	1.5607	1.34764	0	3.19534	4.66538	7.19236	5.03939	1.90788	1.19149	0	0	3.56078
gi|531516782|gb|EQI01696.1|	hypothetical protein QOE_0010 [Clostridium difficile F501]	EQI01696	1.96216	4.01603	1.63627	1.22908	0	0.891695	0	0	3.14166	1.59767	1.33297	0.719236	2.01576	1.90788	2.38298	0	0	0
gi|1158338208|emb|SLE30469.1|	Uncharacterised protein [Mycobacterium abscessus subsp. bolletii]	SLE30469	5.88647	6.42565	3.27254	6.75996	13.338	6.24186	4.6821	4.04292	0	7.98836	1.99945	5.03465	14.1103	3.81577	1.19149	0	1.72436	0
gi|1271576916|gb|PHU33860.1|	hypothetical protein CSX01_13080 [Pseudobutyrivibrio ruminis]	PHU33860	4.90539	13.6545	7.36322	3.68725	7.84589	5.35017	0	6.7382	1.57083	3.99418	4.66538	10.7885	14.1103	9.53941	7.14894	6.51807	1.72436	5.34117
gi|149832795|gb|EDM87878.1|	hypothetical protein RUMOBE_01293 [Blautia obeum ATCC 29174]	EDM87878	0.981078	4.81924	0	0.614542	0	0.891695	0	1.34764	4.7125	1.59767	3.33242	0.719236	0	1.90788	2.38298	0	3.44871	1.78039
gi|153793276|gb|EDN75699.1|	hypothetical protein RUMGNA_03972 [Ruminococcus gnavus ATCC 29149] &gt;gi|153794119|gb|EDN76539.1| hypothetical protein RUMGNA_03219 [Ruminococcus gnavus ATCC 29149]	EDN75699	15.6973	28.9154	19.6353	19.6653	21.9685	12.4837	29.6533	14.824	21.9917	33.5511	33.9906	18.7001	23.1812	22.8946	14.2979	3.25903	18.9679	10.6823
gi|1124777658|emb|CED91409.1|	Hypothetical protein AAM4_1577, partial [Desulfitobacterium hafniense]	CED91409	7.84863	2.40962	2.45441	8.60358	9.41507	4.45847	4.6821	6.7382	3.14166	5.59185	3.9989	3.59618	7.05515	12.4012	7.14894	0	5.17307	7.12157
gi|973013118|gb|KUJ95332.1|	hypothetical protein XD41_1680 [Desulfonauticus sp. 38_4375]	KUJ95332	3.92431	4.01603	2.45441	5.53087	7.84589	8.02525	23.4105	5.39056	3.14166	2.39651	1.33297	10.7885	3.02363	2.86182	2.38298	22.8132	15.5192	14.2431
gi|973013118|gb|KUJ95332.1|	hypothetical protein XD41_1680 [Desulfonauticus sp. 38_4375]	KUJ95332	4.90539	3.21283	4.90882	6.14542	9.41507	8.91695	10.9249	4.04292	3.14166	8.7872	5.33186	7.19236	1.00788	7.63153	0	9.7771	6.89743	3.56078
gi|297171958|gb|ADI22944.1|	hypothetical protein [uncultured actinobacterium HF0500_35G12]	ADI22944	5.88647	4.01603	3.27254	0	0	4.45847	1.5607	1.34764	4.7125	1.59767	2.66593	2.87694	2.01576	0.953941	4.76596	0	5.17307	0
gi|1150550551|gb|OOO64082.1|	hypothetical protein BS099_19480 [Clostridium sporogenes]	OOO64082	1.96216	0.803206	3.27254	2.45817	3.92294	1.78339	1.5607	1.34764	1.57083	0	2.66593	1.43847	6.04727	5.72365	9.53192	3.25903	1.72436	0
gi|442803155|gb|AGC78890.1|	hypothetical protein (mitochondrion) [Vicia faba] &gt;gi|442803268|gb|AGC79003.1| hypothetical protein (mitochondrion) [Vicia faba]	AGC78890	9.81078	20.0802	22.0897	7.3745	5.49212	12.4837	15.607	12.1288	12.5667	13.5802	11.3302	20.8578	17.1339	7.63153	11.9149	13.0361	5.17307	12.4627
gi|154083246|gb|EDN82291.1|	hypothetical protein BIFADO_02422 [Bifidobacterium adolescentis L2-32] &gt;gi|154083669|gb|EDN82714.1| hypothetical protein BIFADO_01770 [Bifidobacterium adolescentis L2-32] &gt;gi|154084179|gb|EDN83224.1| hypothetical protein BIFADO_00123 [Bifidobacterium adolescentis L2-32] &gt;gi|154085137|gb|EDN84182.1| hypothetical protein BIFADO_00016 [Bifidobacterium adolescentis L2-32]	EDN82291	0.981078	0	4.09068	3.68725	0	0	7.8035	1.34764	0	1.59767	1.33297	2.15771	7.05515	3.81577	5.95745	3.25903	8.62179	3.56078
gi|507769554|gb|EOS28076.1|	hypothetical protein C804_03778, partial [Lachnospiraceae bacterium A4]	EOS28076	482.691	287.548	306.801	915.667	1055.27	204.198	566.534	741.202	719.441	782.06	578.507	479.73	439.435	544.701	455.149	198.801	688.019	733.521
gi|573500437|gb|ETT00906.1|	hypothetical protein HMPREF1497_2012, partial [Fusobacterium sp. CM21]	ETT00906	39.2431	35.3411	18.8171	31.9562	14.9072	49.9349	56.1852	53.9056	67.5458	22.3674	33.3242	17.2617	94.7406	41.0195	122.724	26.0723	36.2115	90.8
gi|925268654|gb|KOT11876.1|	putative serine acetyltransferase [Burkholderia mallei]	KOT11876	1.96216	3.21283	2.45441	7.98904	7.0613	4.45847	6.2428	1.34764	9.42499	7.98836	5.33186	4.31542	3.02363	8.58547	1.19149	9.7771	0	7.12157
gi|547259839|ref|WP_021994825.1|	hypothetical protein [Sutterella wadsworthensis CAG:135] &gt;gi|524142162|emb|CCZ19492.1| putative uncharacterized protein [Sutterella wadsworthensis CAG:135]	WP_021994825	1.96216	4.81924	1.63627	0.614542	0.784589	1.78339	3.1214	1.34764	0	2.39651	3.9989	2.87694	0	1.90788	0	0	1.72436	0
gi|531516780|gb|EQI01694.1|	hypothetical protein QOE_0008 [Clostridium difficile F501]	EQI01694	1.96216	7.22886	5.72695	1.84362	1.56918	7.13356	0	5.39056	1.57083	5.59185	3.33242	9.35007	9.0709	2.86182	3.57447	3.25903	5.17307	1.78039
gi|925268654|gb|KOT11876.1|	putative serine acetyltransferase [Burkholderia mallei]	KOT11876	2.94324	4.81924	8.18136	6.14542	6.27671	7.13356	4.6821	4.04292	4.7125	5.59185	5.99835	5.03465	4.03151	9.53941	3.57447	13.0361	6.89743	3.56078
gi|260222398|emb|CBA31922.1|	hypothetical protein Csp_D29540 [Curvibacter putative symbiont of Hydra magnipapillata]	CBA31922	67.6944	87.5495	64.6327	46.7052	61.9825	27.6425	32.7747	60.6438	70.6875	82.2801	70.6472	48.1888	70.5515	59.1444	40.5107	42.3674	75.8717	183.38
gi|984746072|gb|KWW24027.1|	hypothetical protein F082_2040 [bacterium F082]	KWW24027	1.96216	21.6866	14.7264	1.84362	0.784589	5.35017	4.6821	4.04292	1.57083	6.39069	6.66483	6.47312	35.2757	19.0788	23.8298	3.25903	6.89743	5.34117
gi|313138847|gb|EFR56206.1|	LOW QUALITY PROTEIN: hypothetical protein BFAG_04905, partial [Bacteroides fragilis 3_1_12]	EFR56206	5.88647	10.4417	5.72695	7.98904	7.84589	5.35017	4.6821	17.5193	9.42499	9.58603	8.66428	5.03465	7.05515	5.72365	10.7234	3.25903	15.5192	10.6823
gi|984746072|gb|KWW24027.1|	hypothetical protein F082_2040 [bacterium F082]	KWW24027	6.86755	20.0802	13.9083	1.22908	2.35377	5.35017	7.8035	2.69528	4.7125	8.7872	6.66483	10.0693	32.2521	19.0788	22.6383	13.0361	10.3461	7.12157
gi|313138847|gb|EFR56206.1|	LOW QUALITY PROTEIN: hypothetical protein BFAG_04905, partial [Bacteroides fragilis 3_1_12]	EFR56206	12.754	5.62245	2.45441	9.21812	3.13836	4.45847	9.3642	8.08584	12.5667	6.39069	9.33076	14.3847	14.1103	6.67759	13.1064	0	5.17307	7.12157
gi|355531943|gb|EHH01337.1|	hypothetical protein HMPREF9441_00776 [Paraprevotella clara YIT 11840]	EHH01337	26.4891	19.277	22.0897	49.1633	42.3678	50.8266	48.3817	17.5193	36.1291	20.7697	27.3258	16.5424	56.4412	107.795	86.9788	35.8494	48.282	69.4353
gi|1167077724|gb|OPZ41616.1|	hypothetical protein BWY95_02573 [Bacteroidetes bacterium ADurb.BinA104]	OPZ41616	1.96216	4.01603	2.45441	23.3526	21.9685	39.2346	9.3642	5.39056	4.7125	7.98836	5.33186	3.59618	21.1654	20.0328	27.4043	26.0723	10.3461	14.2431
gi|355531943|gb|EHH01337.1|	hypothetical protein HMPREF9441_00776 [Paraprevotella clara YIT 11840]	EHH01337	30.4134	24.8994	14.7264	70.0577	50.2137	62.4186	42.1389	21.5622	31.4166	24.7639	35.3236	15.104	78.6145	108.749	83.4043	22.8132	32.7628	58.7529
gi|1167077724|gb|OPZ41616.1|	hypothetical protein BWY95_02573 [Bacteroidetes bacterium ADurb.BinA104]	OPZ41616	41.2053	19.277	15.5446	113.076	83.1664	87.3861	93.642	5.39056	14.1375	23.1662	32.6577	7.91159	110.867	171.709	133.447	42.3674	91.3909	19.5843
gi|355531943|gb|EHH01337.1|	hypothetical protein HMPREF9441_00776 [Paraprevotella clara YIT 11840]	EHH01337	31.3945	24.8994	30.271	14.749	14.9072	13.3754	23.4105	25.6052	28.275	27.9593	27.9923	29.4887	46.3624	30.5261	48.8511	26.0723	25.8654	49.851
gi|355531943|gb|EHH01337.1|	hypothetical protein HMPREF9441_00776 [Paraprevotella clara YIT 11840]	EHH01337	44.1485	41.7667	46.6337	28.2689	25.8914	46.3681	65.5494	79.5108	72.2583	21.5686	39.989	22.2963	97.7642	54.3747	134.638	32.5903	50.0064	103.263
gi|409228822|gb|EKN21706.1|	hypothetical protein HMPREF1075_02341, partial [Parabacteroides distasonis CL03T12C09] &gt;gi|409232454|gb|EKN25302.1| hypothetical protein HMPREF1075_00635, partial [Parabacteroides distasonis CL03T12C09]	EKN21706	33.3567	53.0116	28.6348	13.5199	25.1068	27.6425	23.4105	26.9528	29.8458	25.5628	40.6555	24.454	87.6854	34.3419	66.7235	22.8132	27.5897	17.8039
gi|531516780|gb|EQI01694.1|	hypothetical protein QOE_0008 [Clostridium difficile F501]	EQI01694	0.981078	3.21283	3.27254	1.84362	0.784589	0	0	0	0	3.99418	0	2.15771	1.00788	0.953941	2.38298	0	0	1.78039
gi|815709517|ref|WP_046442224.1|	hypothetical protein, partial [Ruminococcus sp. N15.MGS-57]	WP_046442224	0.981078	0.803206	1.63627	0.614542	0.784589	0	0	5.39056	1.57083	0.798836	0.666483	1.43847	1.00788	0	1.19149	3.25903	0	3.56078
gi|189337864|dbj|BAG46933.1|	conserved hypothetical protein [Burkholderia multivorans ATCC 17616]	BAG46933	4.90539	2.40962	4.90882	1.84362	3.13836	2.67508	0	4.04292	3.14166	3.99418	4.66538	2.15771	4.03151	2.86182	1.19149	3.25903	3.44871	5.34117
gi|260222398|emb|CBA31922.1|	hypothetical protein Csp_D29540 [Curvibacter putative symbiont of Hydra magnipapillata]	CBA31922	1.96216	4.81924	4.09068	1.84362	0.784589	4.45847	0	1.34764	4.7125	6.39069	1.33297	2.87694	4.03151	1.90788	7.14894	3.25903	1.72436	3.56078
gi|189337864|dbj|BAG46933.1|	conserved hypothetical protein [Burkholderia multivorans ATCC 17616]	BAG46933	1.96216	0.803206	2.45441	4.30179	1.56918	1.78339	1.5607	8.08584	1.57083	10.3849	3.9989	5.03465	1.00788	2.86182	2.38298	0	1.72436	1.78039
gi|260222398|emb|CBA31922.1|	hypothetical protein Csp_D29540 [Curvibacter putative symbiont of Hydra magnipapillata]	CBA31922	1.96216	1.60641	2.45441	1.84362	1.56918	0.891695	6.2428	1.34764	6.28333	1.59767	0.666483	6.47312	4.03151	1.90788	1.19149	0	1.72436	1.78039
gi|189337864|dbj|BAG46933.1|	conserved hypothetical protein [Burkholderia multivorans ATCC 17616]	BAG46933	1.96216	1.60641	3.27254	2.45817	4.70753	1.78339	1.5607	8.08584	3.14166	7.18952	6.66483	3.59618	0	6.67759	1.19149	0	3.44871	7.12157
gi|260222398|emb|CBA31922.1|	hypothetical protein Csp_D29540 [Curvibacter putative symbiont of Hydra magnipapillata]	CBA31922	8.82971	5.62245	6.54509	6.14542	10.1997	0	1.5607	8.08584	12.5667	6.39069	11.9967	12.9462	12.0945	10.4934	8.34043	0	3.44871	7.12157
gi|1055906231|gb|AOE10196.1|	hypothetical protein [uncultured bacterium]	AOE10196	1.96216	1.60641	0.818136	1.84362	1.56918	0.891695	1.5607	4.04292	1.57083	1.59767	3.9989	5.03465	2.01576	1.90788	2.38298	3.25903	3.44871	1.78039
gi|548572499|ref|WP_022527951.1|	hypothetical protein [Bifidobacterium longum] &gt;gi|540722572|emb|CCK35874.1| putative uncharacterized domain protein [Bifidobacterium longum subsp. longum CECT 7347]	WP_022527951	0	2.40962	4.09068	1.84362	3.13836	2.67508	4.6821	2.69528	0	3.99418	5.33186	3.59618	0	0.953941	3.57447	6.51807	5.17307	1.78039
gi|239516222|gb|EEQ56089.1|	LOW QUALITY PROTEIN: hypothetical protein BLIG_02219, partial [Bifidobacterium longum subsp. infantis CCUG 52486]	EEQ56089	179.537	122.891	148.083	172.686	176.533	168.53	118.613	191.365	174.362	143.79	122.633	122.989	151.182	140.229	146.553	65.1807	131.051	163.796
gi|548572499|ref|WP_022527951.1|	hypothetical protein [Bifidobacterium longum] &gt;gi|540722572|emb|CCK35874.1| putative uncharacterized domain protein [Bifidobacterium longum subsp. longum CECT 7347]	WP_022527951	36.2999	25.7026	27.8166	50.3924	57.275	32.101	31.214	60.6438	42.4125	51.1255	37.3231	47.4696	35.2757	34.3419	28.5958	3.25903	32.7628	69.4353
gi|984748848|gb|KWW26465.1|	hypothetical protein AUK64_2547 [bacterium P201]	KWW26465	12.754	16.8673	21.2715	59.6105	59.6288	34.7761	37.4568	22.9099	34.5583	15.9767	31.9912	17.2617	56.4412	74.4074	58.383	29.3313	34.4871	37.3882
gi|154085138|gb|EDN84183.1|	hypothetical protein BIFADO_00017 [Bifidobacterium adolescentis L2-32]	EDN84183	42.1864	34.5379	53.997	55.9233	50.2137	78.4691	71.7922	43.1245	31.4166	38.3441	45.3209	37.4003	43.3388	77.2693	46.4681	35.8494	68.9743	35.6078
gi|566272027|gb|ETJ17454.1|	hypothetical protein Q620_VSAC00705G0001, partial [Veillonella sp. DORA_A_3_16_22]	ETJ17454	10.7919	19.277	11.4539	37.487	18.8301	134.646	45.2603	48.515	34.5583	14.379	23.3269	28.0502	18.1418	32.434	27.4043	45.6265	27.5897	16.0235
gi|566272027|gb|ETJ17454.1|	hypothetical protein Q620_VSAC00705G0001, partial [Veillonella sp. DORA_A_3_16_22]	ETJ17454	83.3917	152.609	82.6317	227.38	211.054	32.101	131.099	132.069	177.504	136.601	156.624	67.6082	204.599	174.571	170.383	68.4397	113.808	78.3372
gi|566272027|gb|ETJ17454.1|	hypothetical protein Q620_VSAC00705G0001, partial [Veillonella sp. DORA_A_3_16_22]	ETJ17454	39.2431	53.0116	42.5431	85.4213	33.7373	59.7436	95.2027	48.515	51.8375	45.5337	67.9813	24.454	50.3939	93.4863	81.0214	68.4397	81.0448	67.6549
gi|548572499|ref|WP_022527951.1|	hypothetical protein [Bifidobacterium longum] &gt;gi|540722572|emb|CCK35874.1| putative uncharacterized domain protein [Bifidobacterium longum subsp. longum CECT 7347]	WP_022527951	23.5459	17.6705	10.6358	26.4253	32.1681	29.4259	20.2891	20.2146	42.4125	20.7697	11.3302	17.9809	23.1812	27.6643	25.0213	16.2952	15.5192	33.8274
gi|507193519|gb|EOR35171.1|	hypothetical protein S103564_1172, partial [Staphylococcus aureus subsp. aureus 103564]	EOR35171	23.5459	28.9154	25.3622	24.5817	18.0455	37.4512	37.4568	22.9099	10.9958	20.7697	27.9923	28.0502	25.197	13.3552	17.8724	42.3674	12.0705	21.3647
gi|373873114|gb|EHQ05108.1|	Cell wall-associated hydrolase [Leptonema illini DSM 21528]	EHQ05108	1.96216	0.803206	1.63627	0	1.56918	0.891695	0	0	0	0	1.33297	0	0	0.953941	1.19149	3.25903	0	1.78039
gi|373873114|gb|EHQ05108.1|	Cell wall-associated hydrolase [Leptonema illini DSM 21528]	EHQ05108	77.5052	71.4854	49.0882	120.45	104.35	107.895	160.752	61.9914	91.1083	102.251	109.97	80.5544	63.4963	86.8087	70.2979	74.9578	113.808	74.7764
gi|373873114|gb|EHQ05108.1|	Cell wall-associated hydrolase [Leptonema illini DSM 21528]	EHQ05108	63.7701	64.2565	76.0866	114.305	110.627	98.9781	126.417	49.8627	70.6875	95.8603	98.6395	65.4505	89.7012	94.4402	107.234	94.512	117.256	65.8745
gi|507193519|gb|EOR35171.1|	hypothetical protein S103564_1172, partial [Staphylococcus aureus subsp. aureus 103564]	EOR35171	16.6783	32.9315	32.7254	19.6653	17.261	33.8844	29.6533	16.1717	15.7083	23.9651	25.3264	28.0502	23.1812	28.6182	22.6383	26.0723	15.5192	19.5843
gi|373873114|gb|EHQ05108.1|	Cell wall-associated hydrolase [Leptonema illini DSM 21528]	EHQ05108	1.96216	0.803206	0	0	0	1.78339	0	0	0	1.59767	1.33297	0.719236	3.02363	0	2.38298	0	0	0
gi|517829272|ref|WP_018999480.1|	glyceraldehyde-3-phosphate dehydrogenase [Megamonas rupellensis]	WP_018999480	0.981078	3.21283	0	1.22908	0	0.891695	1.5607	0	1.57083	0	1.33297	2.15771	3.02363	0.953941	2.38298	0	1.72436	0
gi|1368677992|gb|AVP66383.1|	hypothetical protein C3B64_02135 [Clostridium botulinum]	AVP66383	13.7351	17.6705	20.4534	13.5199	13.338	10.7003	23.4105	14.824	26.7042	13.5802	9.33076	15.104	8.06303	6.67759	7.14894	3.25903	13.7949	14.2431
gi|133774851|gb|EBA38671.1|	hypothetical protein COLAER_02245 [Collinsella aerofaciens ATCC 25986] &gt;gi|133775024|gb|EBA38844.1| hypothetical protein COLAER_01927 [Collinsella aerofaciens ATCC 25986] &gt;gi|133775242|gb|EBA39062.1| hypothetical protein COLAER_01673 [Collinsella aerofaciens ATCC 25986] &gt;gi|133775368|gb|EBA39188.1| hypothetical protein COLAER_01804 [Collinsella aerofaciens ATCC 25986]	EBA38671	12.754	26.5058	16.3627	27.6544	23.5377	19.6173	28.0926	13.4764	14.1375	22.3674	21.3275	38.1195	22.1733	34.3419	29.7873	42.3674	22.4166	37.3882
gi|198272770|gb|EDY97039.1|	hypothetical protein BACPLE_00421 [Bacteroides plebeius DSM 17135]	EDY97039	12.754	35.3411	28.6348	7.98904	7.0613	19.6173	9.3642	13.4764	17.2792	10.3849	23.3269	17.9809	34.2679	31.4801	50.0426	9.7771	18.9679	21.3647
gi|902197648|gb|KNA13487.1|	hypothetical protein SOVF_116540 [Spinacia oleracea]	KNA13487	2.94324	6.42565	6.54509	1.22908	1.56918	3.56678	3.1214	4.04292	3.14166	1.59767	0.666483	7.19236	3.02363	3.81577	5.95745	13.0361	5.17307	0
gi|198272770|gb|EDY97039.1|	hypothetical protein BACPLE_00421 [Bacteroides plebeius DSM 17135]	EDY97039	56.9025	79.5174	53.1788	26.4253	25.1068	32.9927	48.3817	43.1245	51.8375	38.3441	44.6544	25.1733	107.843	65.822	138.213	52.1445	67.2499	42.7294
gi|404335274|gb|EJZ61746.1|	hypothetical protein HMPREF9448_02880 [Barnesiella intestinihominis YIT 11860] &gt;gi|404336940|gb|EJZ63398.1| hypothetical protein HMPREF9448_02055, partial [Barnesiella intestinihominis YIT 11860] &gt;gi|404338790|gb|EJZ65235.1| hypothetical protein HMPREF9448_00968 [Barnesiella intestinihominis YIT 11860]	EJZ61746	3.92431	12.8513	10.6358	4.30179	3.92294	8.02525	1.5607	8.08584	9.42499	2.39651	12.6632	10.7885	19.1497	20.9867	7.14894	19.5542	10.3461	7.12157
gi|198272770|gb|EDY97039.1|	hypothetical protein BACPLE_00421 [Bacteroides plebeius DSM 17135]	EDY97039	38.2621	49.7988	34.3617	26.4253	26.676	32.101	17.1677	21.5622	18.85	51.1255	39.3225	30.2079	75.5909	65.822	73.8724	32.5903	36.2115	12.4627
gi|133774852|gb|EBA38672.1|	hypothetical protein COLAER_02246 [Collinsella aerofaciens ATCC 25986]	EBA38672	0	0	0.818136	0.614542	1.56918	0.891695	0	0	1.57083	2.39651	1.99945	0	1.00788	1.90788	2.38298	0	0	1.78039
gi|239516222|gb|EEQ56089.1|	LOW QUALITY PROTEIN: hypothetical protein BLIG_02219, partial [Bifidobacterium longum subsp. infantis CCUG 52486]	EEQ56089	1.96216	0.803206	0.818136	2.45817	4.70753	0	1.5607	4.04292	1.57083	1.59767	1.33297	1.43847	1.00788	0	2.38298	0	0	1.78039
No_hit	No_hit	No_hit	1.96216	5.62245	2.45441	1.84362	0.784589	2.67508	1.5607	2.69528	7.85416	4.79302	4.66538	3.59618	2.01576	0.953941	1.19149	3.25903	5.17307	0
gi|672958252|gb|KFI53844.1|	mannosyl-glycoprotein endo-beta-N-acetylglucosaminidase [Bifidobacterium callitrichos DSM 23973]	KFI53844	0	0.803206	0	0	0	0	0	0	0	1.59767	0	0	2.01576	4.76971	0	0	3.44871	5.34117
gi|933207623|emb|CUP90579.1|	Uncharacterised protein [Dorea longicatena]	CUP90579	7.84863	12.8513	9.81763	11.0617	20.3993	8.02525	10.9249	17.5193	10.9958	14.379	17.3286	13.6655	8.06303	8.58547	8.34043	3.25903	6.89743	1.78039
gi|297171958|gb|ADI22944.1|	hypothetical protein [uncultured actinobacterium HF0500_35G12]	ADI22944	5.88647	15.2609	4.90882	4.91633	11.7688	4.45847	9.3642	8.08584	6.28333	4.79302	4.66538	2.87694	6.04727	3.81577	2.38298	3.25903	0	5.34117
gi|297171958|gb|ADI22944.1|	hypothetical protein [uncultured actinobacterium HF0500_35G12]	ADI22944	128.521	77.1078	69.5416	35.0289	52.5675	43.693	48.3817	39.0816	37.7	101.452	120.633	64.7312	35.2757	58.1904	41.7022	32.5903	53.4551	42.7294
gi|145848187|gb|EDK25105.1|	hypothetical protein RUMTOR_00908 [Ruminococcus torques ATCC 27756]	EDK25105	58.8647	50.602	42.5431	20.8944	14.1226	87.3861	46.821	17.5193	25.1333	26.3616	46.6538	28.7694	57.4491	26.7104	40.5107	9.7771	18.9679	3.56078
gi|149736771|gb|EDM52657.1|	hypothetical protein EUBVEN_00035 [Eubacterium ventriosum ATCC 27560]	EDM52657	24.527	24.8994	33.5436	28.8835	22.7531	27.6425	34.3354	20.2146	17.2792	20.7697	30.6582	25.8925	23.1812	15.2631	21.4468	13.0361	13.7949	17.8039
gi|145848187|gb|EDK25105.1|	hypothetical protein RUMTOR_00908 [Ruminococcus torques ATCC 27756]	EDK25105	7.84863	20.8834	10.6358	11.0617	18.0455	10.7003	14.0463	12.1288	18.85	14.379	14.6626	9.35007	13.1024	10.4934	15.4894	0	10.3461	5.34117
gi|1158428138|emb|SKY79385.1|	Uncharacterised protein [Mycobacterium abscessus subsp. abscessus]	SKY79385	11.7729	12.8513	12.272	9.21812	3.13836	24.0758	4.6821	8.08584	1.57083	3.99418	7.33131	15.8232	15.1182	15.2631	9.53192	0	13.7949	0
gi|933207684|emb|CUP87184.1|	Uncharacterised protein [Dorea longicatena]	CUP87184	135.389	102.81	103.903	51.6215	60.4133	43.693	45.2603	66.0344	78.5416	130.21	191.281	89.1852	50.3939	48.651	33.3617	9.7771	39.6602	35.6078
gi|145848187|gb|EDK25105.1|	hypothetical protein RUMTOR_00908 [Ruminococcus torques ATCC 27756]	EDK25105	25.508	38.5539	31.9073	16.5926	15.6918	41.9097	29.6533	18.867	25.1333	27.1604	33.9906	36.681	33.26	20.0328	22.6383	9.7771	12.0705	7.12157
gi|149736771|gb|EDM52657.1|	hypothetical protein EUBVEN_00035 [Eubacterium ventriosum ATCC 27560]	EDM52657	24.527	28.1122	35.1798	25.1962	32.9527	34.7761	20.2891	16.1717	20.4208	23.1662	33.3242	24.454	23.1812	15.2631	28.5958	13.0361	22.4166	14.2431
gi|149736771|gb|EDM52657.1|	hypothetical protein EUBVEN_00035 [Eubacterium ventriosum ATCC 27560]	EDM52657	36.2999	59.4373	70.3597	36.8725	43.937	68.6605	53.0638	39.0816	32.9875	47.1313	66.6483	46.0311	40.3151	36.2498	42.8937	19.5542	29.3141	26.7059
gi|158448410|gb|EDP25405.1|	hypothetical protein COPEUT_02402 [Coprococcus eutactus ATCC 27759] &gt;gi|158449607|gb|EDP26602.1| hypothetical protein COPEUT_01252 [Coprococcus eutactus ATCC 27759]	EDP25405	26.4891	32.9315	28.6348	38.7161	29.0298	31.2093	40.5782	16.1717	18.85	31.1546	29.3253	20.8578	18.1418	21.9407	17.8724	9.7771	27.5897	12.4627
gi|933207623|emb|CUP90579.1|	Uncharacterised protein [Dorea longicatena]	CUP90579	2.94324	1.60641	2.45441	3.68725	8.63048	2.67508	1.5607	2.69528	1.57083	4.79302	3.9989	2.15771	1.00788	0.953941	3.57447	3.25903	0	0
gi|145848187|gb|EDK25105.1|	hypothetical protein RUMTOR_00908 [Ruminococcus torques ATCC 27756]	EDK25105	19.6216	21.6866	30.271	12.2908	7.84589	30.3176	23.4105	16.1717	9.42499	15.9767	21.3275	36.681	17.1339	19.0788	17.8724	26.0723	8.62179	7.12157
gi|145848187|gb|EDK25105.1|	hypothetical protein RUMTOR_00908 [Ruminococcus torques ATCC 27756]	EDK25105	17.6594	24.0962	20.4534	12.9054	9.41507	23.1841	18.7284	13.4764	9.42499	20.7697	26.6593	23.7348	19.1497	21.9407	21.4468	9.7771	17.2436	12.4627
gi|158448410|gb|EDP25405.1|	hypothetical protein COPEUT_02402 [Coprococcus eutactus ATCC 27759] &gt;gi|158449607|gb|EDP26602.1| hypothetical protein COPEUT_01252 [Coprococcus eutactus ATCC 27759]	EDP25405	17.6594	31.3251	27.8166	33.1852	31.3836	37.4512	24.9712	20.2146	17.2792	24.7639	23.3269	21.5771	29.2285	18.1249	21.4468	9.7771	12.0705	14.2431
gi|145848187|gb|EDK25105.1|	hypothetical protein RUMTOR_00908 [Ruminococcus torques ATCC 27756]	EDK25105	0.981078	4.01603	7.36322	3.68725	0	6.24186	4.6821	2.69528	3.14166	3.19534	3.33242	3.59618	3.02363	0.953941	8.34043	3.25903	1.72436	0
gi|551659364|ref|XP_005832451.1|	hypothetical protein GUITHDRAFT_108735 [Guillardia theta CCMP2712] &gt;gi|428176587|gb|EKX45471.1| hypothetical protein GUITHDRAFT_108735 [Guillardia theta CCMP2712]	XP_005832451	7.84863	8.03206	8.18136	6.14542	6.27671	15.1588	23.4105	8.08584	9.42499	10.3849	6.66483	12.9462	5.03939	8.58547	4.76596	6.51807	3.44871	3.56078
gi|313133678|gb|EFR51295.1|	hypothetical protein BBNG_01843 [Bifidobacterium bifidum NCIMB 41171]	EFR51295	101.051	170.28	193.08	54.6942	53.352	33.8844	48.3817	78.1631	73.8291	55.9185	77.9785	52.5042	111.874	81.085	92.9363	48.8855	110.359	137.09
gi|154085138|gb|EDN84183.1|	hypothetical protein BIFADO_00017 [Bifidobacterium adolescentis L2-32]	EDN84183	10.7919	15.2609	20.4534	7.98904	7.84589	9.80864	4.6821	8.08584	6.28333	11.9825	6.66483	7.91159	11.0867	8.58547	4.76596	3.25903	12.0705	12.4627
gi|313133678|gb|EFR51295.1|	hypothetical protein BBNG_01843 [Bifidobacterium bifidum NCIMB 41171]	EFR51295	99.0889	70.6822	61.3602	69.4432	107.489	32.9927	48.3817	88.9442	108.387	57.5162	61.3164	70.4851	54.4254	67.7298	59.5745	39.1084	79.3204	144.212
gi|1270247624|gb|PHQ49768.1|	hypothetical protein BLA24_22795 [Streptomyces cinnamoneus] &gt;gi|1270247625|gb|PHQ49769.1| hypothetical protein BLA24_22800 [Streptomyces cinnamoneus] &gt;gi|1270248297|gb|PHQ50438.1| hypothetical protein BLA24_19160 [Streptomyces cinnamoneus] &gt;gi|1270248298|gb|PHQ50439.1| hypothetical protein BLA24_19165 [Streptomyces cinnamoneus]	PHQ49768	1.96216	8.83527	5.72695	3.68725	1.56918	2.67508	4.6821	2.69528	3.14166	0.798836	5.33186	2.15771	3.02363	7.63153	3.57447	6.51807	10.3461	0
gi|313133678|gb|EFR51295.1|	hypothetical protein BBNG_01843 [Bifidobacterium bifidum NCIMB 41171]	EFR51295	81.4295	90.7623	68.7234	43.6324	65.9055	20.509	56.1852	70.0773	62.8333	48.729	53.3186	38.8387	56.4412	49.605	52.4256	19.5542	63.8012	126.408
gi|1331017379|dbj|GBF04448.1|	peptidase C39A, precursor [Deinococcus aerius]	GBF04448	88.2971	64.2565	83.4499	68.2141	80.0281	25.8592	48.3817	75.4678	89.5374	73.4929	50.6527	52.5042	60.4727	61.0523	64.3405	65.1807	67.2499	122.847
gi|154085138|gb|EDN84183.1|	hypothetical protein BIFADO_00017 [Bifidobacterium adolescentis L2-32]	EDN84183	5.88647	12.0481	8.18136	2.45817	2.35377	5.35017	4.6821	4.04292	7.85416	0.798836	4.66538	1.43847	3.02363	7.63153	7.14894	6.51807	0	12.4627
gi|133774851|gb|EBA38671.1|	hypothetical protein COLAER_02245 [Collinsella aerofaciens ATCC 25986] &gt;gi|133775024|gb|EBA38844.1| hypothetical protein COLAER_01927 [Collinsella aerofaciens ATCC 25986] &gt;gi|133775242|gb|EBA39062.1| hypothetical protein COLAER_01673 [Collinsella aerofaciens ATCC 25986] &gt;gi|133775368|gb|EBA39188.1| hypothetical protein COLAER_01804 [Collinsella aerofaciens ATCC 25986]	EBA38671	51.0161	51.4052	50.7244	35.6434	20.3993	56.1768	24.9712	52.558	28.275	44.7348	42.6549	66.8889	50.3939	26.7104	34.5532	19.5542	34.4871	30.2667
gi|182668009|gb|EDT79988.1|	conserved hypothetical protein [Clostridium botulinum NCTC 2916] &gt;gi|226841503|gb|ACO84169.1| conserved hypothetical protein [Clostridium botulinum A2 str. Kyoto] &gt;gi|226841915|gb|ACO84581.1| conserved hypothetical protein [Clostridium botulinum A2 str. Kyoto] &gt;gi|226842150|gb|ACO84816.1| conserved hypothetical protein [Clostridium botulinum A2 str. Kyoto] &gt;gi|226842947|gb|ACO85613.1|…	EDT79988	0.981078	0	1.63627	0	0	0	1.5607	1.34764	0	0	0.666483	0.719236	0	1.90788	1.19149	0	0	0
gi|673055300|ref|XP_008881610.1|	protein TAR1 [Aphanomyces invadans] &gt;gi|574462293|gb|ETV89758.1| protein TAR1 [Aphanomyces invadans]	XP_008881610	0	0	0	0.614542	0	0.891695	1.5607	1.34764	1.57083	0	3.33242	4.31542	0	4.76971	2.38298	3.25903	1.72436	1.78039
gi|291341600|gb|EFE68556.1|	LOW QUALITY PROTEIN: conserved hypothetical protein, partial [Streptomyces ghanaensis ATCC 14672]	EFE68556	0.981078	4.01603	7.36322	7.98904	7.0613	1.78339	1.5607	5.39056	4.7125	7.18952	6.66483	15.104	8.06303	3.81577	2.38298	6.51807	6.89743	17.8039
gi|1086141153|emb|SDK62063.1|	hypothetical protein SAMN05216468_1228 [Bifidobacterium breve]	SDK62063	69.6566	88.3527	62.9965	54.6942	54.9212	66.8771	51.5031	75.4678	47.125	45.5337	55.9846	39.558	66.52	87.7626	45.2766	68.4397	53.4551	108.604
gi|1086141153|emb|SDK62063.1|	hypothetical protein SAMN05216468_1228 [Bifidobacterium breve]	SDK62063	72.5998	78.7142	50.7244	47.9342	47.0753	75.7941	63.9887	76.8155	72.2583	35.9476	53.3186	47.4696	48.3782	68.6838	64.3405	32.5903	75.8717	135.31
gi|311304693|gb|EFQ80765.1|	hypothetical protein HMPREF0305_11076 [Corynebacterium pseudogenitalium ATCC 33035] &gt;gi|311304793|gb|EFQ80864.1| hypothetical protein HMPREF0305_11005 [Corynebacterium pseudogenitalium ATCC 33035]	EFQ80765	44.1485	24.0962	27.8166	68.2141	47.0753	47.2598	49.9424	44.4721	53.4083	38.3441	37.3231	20.8578	20.1576	30.5261	26.2128	6.51807	36.2115	42.7294
No_hit	No_hit	No_hit	2.94324	6.42565	5.72695	1.84362	1.56918	3.56678	4.6821	0	1.57083	2.39651	6.66483	5.03465	4.03151	1.90788	9.53192	6.51807	5.17307	1.78039
gi|1270247624|gb|PHQ49768.1|	hypothetical protein BLA24_22795 [Streptomyces cinnamoneus] &gt;gi|1270247625|gb|PHQ49769.1| hypothetical protein BLA24_22800 [Streptomyces cinnamoneus] &gt;gi|1270248297|gb|PHQ50438.1| hypothetical protein BLA24_19160 [Streptomyces cinnamoneus] &gt;gi|1270248298|gb|PHQ50439.1| hypothetical protein BLA24_19165 [Streptomyces cinnamoneus]	PHQ49768	38.2621	37.7507	38.4524	35.0289	25.1068	39.2346	49.9424	48.515	50.2666	35.9476	34.6571	44.5926	57.4491	53.4207	41.7022	16.2952	44.8333	17.8039
gi|154085138|gb|EDN84183.1|	hypothetical protein BIFADO_00017 [Bifidobacterium adolescentis L2-32]	EDN84183	6.86755	4.01603	4.90882	6.75996	9.41507	4.45847	3.1214	6.7382	7.85416	7.98836	4.66538	5.03465	9.0709	8.58547	4.76596	9.7771	6.89743	7.12157
gi|260858606|gb|EEX73106.1|	hypothetical protein GCWU000323_02875 [Leptotrichia hofstadii F0254] &gt;gi|260859625|gb|EEX74125.1| hypothetical protein GCWU000323_01826 [Leptotrichia hofstadii F0254]	EEX73106	163.84	163.051	202.08	192.351	178.886	189.931	213.816	130.721	141.375	168.554	133.297	172.617	148.158	201.282	177.532	175.988	246.583	201.184
gi|149392583|gb|ABR26094.1|	retrotransposon protein [Oryza sativa Indica Group]	ABR26094	371.829	279.516	336.254	447.386	440.154	377.187	433.874	288.395	262.329	318.736	281.256	373.283	289.261	388.254	352.681	436.71	546.621	308.008
gi|933209227|emb|CUP15358.1|	Uncharacterised protein [Dorea longicatena]	CUP15358	10.7919	22.4898	10.6358	6.75996	10.1997	8.91695	9.3642	10.7811	20.4208	8.7872	25.3264	10.0693	13.1024	18.1249	5.95745	6.51807	5.17307	5.34117
gi|158448409|gb|EDP25404.1|	hypothetical protein COPEUT_02401 [Coprococcus eutactus ATCC 27759] &gt;gi|158448632|gb|EDP25627.1| hypothetical protein COPEUT_02273 [Coprococcus eutactus ATCC 27759]	EDP25404	13.7351	20.0802	15.5446	31.9562	29.8144	6.24186	26.5319	8.08584	14.1375	24.7639	23.3269	8.63083	14.1103	13.3552	14.2979	16.2952	10.3461	1.78039
gi|759441777|ref|WP_043163835.1|	30S ribosomal protein S30 [Bifidobacterium callitrichos] &gt;gi|672957236|gb|KFI52834.1| 30S ribosomal protein S30 [Bifidobacterium callitrichos DSM 23973]	WP_043163835	0	0	0	0	0	0	0	0	0	1.59767	1.99945	2.87694	0	1.90788	1.19149	0	0	0
gi|582020675|gb|AHI24017.1|	hypothetical protein H845_49 [Komagataeibacter xylinus E25] &gt;gi|582021306|gb|AHI24648.1| hypothetical protein H845_693 [Komagataeibacter xylinus E25] &gt;gi|582021533|gb|AHI24875.1| hypothetical protein H845_927 [Komagataeibacter xylinus E25] &gt;gi|582023052|gb|AHI26394.1| hypothetical protein H845_2467 [Komagataeibacter xylinus E25] &gt;gi|582023353|gb|AHI26695.1| hypothetical protein H845_2…	AHI24017	0.981078	1.60641	0.818136	1.84362	0	0.891695	0	2.69528	1.57083	4.79302	0	2.15771	0	0.953941	0	0	0	0
gi|933385671|emb|CUP36263.1|	Uncharacterised protein [Bacteroides xylanisolvens]	CUP36263	111.843	135.742	103.903	227.38	238.515	126.621	146.706	140.155	179.075	142.193	160.622	102.131	157.229	142.137	172.766	101.03	118.981	119.286
gi|984746072|gb|KWW24027.1|	hypothetical protein F082_2040 [bacterium F082]	KWW24027	11.7729	38.5539	31.9073	4.91633	7.0613	16.0505	24.9712	10.7811	12.5667	19.1721	17.3286	18.7001	55.4333	32.434	54.8086	42.3674	22.4166	5.34117
gi|984746803|gb|KWW24596.1|	Uncharacterized protein F082_1597 [bacterium F082]	KWW24596	8.82971	25.7026	11.4539	4.30179	5.49212	12.4837	18.7284	9.43348	3.14166	7.98836	11.3302	8.63083	41.323	24.8025	34.5532	55.4036	24.141	19.5843
gi|928447426|gb|KPC97162.1|	Cell wall-associated hydrolase [Geobacillus sp. BCO2]	KPC97162	101.051	127.71	98.1763	117.992	119.258	115.92	132.659	102.421	114.671	93.4638	140.628	113.639	98.7721	96.3481	94.1278	74.9578	112.083	80.1176
gi|928447426|gb|KPC97162.1|	Cell wall-associated hydrolase [Geobacillus sp. BCO2]	KPC97162	57.8836	85.9431	62.9965	40.5597	45.5062	47.2598	37.4568	33.691	25.1333	53.522	51.9857	52.5042	70.5515	63.9141	45.2766	22.8132	22.4166	35.6078
gi|156859556|gb|EDO52987.1|	hypothetical protein BACUNI_02999 [Bacteroides uniformis ATCC 8492] &gt;gi|156860415|gb|EDO53846.1| hypothetical protein BACUNI_02463 [Bacteroides uniformis ATCC 8492] &gt;gi|156860894|gb|EDO54325.1| hypothetical protein BACUNI_01800 [Bacteroides uniformis ATCC 8492] &gt;gi|156861589|gb|EDO55020.1| hypothetical protein BACUNI_01107 [Bacteroides uniformis ATCC 8492] &gt;gi|313138846|gb|EFR56205.1|…	EDO52987	6.86755	8.83527	7.36322	6.14542	5.49212	7.13356	1.5607	8.08584	6.28333	3.99418	5.99835	12.9462	9.0709	12.4012	7.14894	9.7771	3.44871	1.78039
gi|1086141153|emb|SDK62063.1|	hypothetical protein SAMN05216468_1228 [Bifidobacterium breve]	SDK62063	61.8079	35.3411	42.5431	73.1304	76.8897	31.2093	42.1389	87.5966	75.4	67.1022	47.9868	47.4696	55.4333	43.8813	41.7022	52.1445	53.4551	142.431
gi|928447426|gb|KPC97162.1|	Cell wall-associated hydrolase [Geobacillus sp. BCO2]	KPC97162	101.051	97.9912	97.3582	95.2539	86.3048	105.22	109.249	78.1631	91.1083	85.4755	115.302	81.9929	73.5751	62.9601	92.9363	45.6265	63.8012	74.7764
gi|669215019|emb|CDW61002.1|	Cell wall-associated hydrolase [Trichuris trichiura]	CDW61002	10.7919	8.03206	10.6358	9.21812	18.0455	14.2671	28.0926	5.39056	7.85416	6.39069	9.99725	8.63083	5.03939	10.4934	9.53192	22.8132	13.7949	14.2431
gi|156859556|gb|EDO52987.1|	hypothetical protein BACUNI_02999 [Bacteroides uniformis ATCC 8492] &gt;gi|156860415|gb|EDO53846.1| hypothetical protein BACUNI_02463 [Bacteroides uniformis ATCC 8492] &gt;gi|156860894|gb|EDO54325.1| hypothetical protein BACUNI_01800 [Bacteroides uniformis ATCC 8492] &gt;gi|156861589|gb|EDO55020.1| hypothetical protein BACUNI_01107 [Bacteroides uniformis ATCC 8492] &gt;gi|313138846|gb|EFR56205.1|…	EDO52987	10.7919	8.83527	6.54509	3.68725	7.0613	8.02525	4.6821	6.7382	3.14166	4.79302	5.99835	7.19236	7.05515	11.4473	9.53192	13.0361	3.44871	10.6823
gi|739028291|ref|WP_036909468.1|	hydrolase, partial [Prevotella sp. FD3004]	WP_036909468	20.6026	35.3411	17.1809	13.5199	11.7688	12.4837	15.607	21.5622	15.7083	16.7756	29.3253	18.7001	39.3073	30.5261	9.53192	26.0723	15.5192	12.4627
gi|669215019|emb|CDW61002.1|	Cell wall-associated hydrolase [Trichuris trichiura]	CDW61002	11.7729	12.0481	10.6358	10.4472	16.4764	18.7256	26.5319	9.43348	6.28333	11.1837	13.9961	11.5078	11.0867	9.53941	7.14894	29.3313	18.9679	17.8039
gi|149830229|gb|EDM85322.1|	hypothetical protein RUMOBE_04123 [Blautia obeum ATCC 29174]	EDM85322	14.7162	14.4577	17.999	4.30179	9.41507	25.8592	4.6821	16.1717	14.1375	11.9825	16.6621	15.8232	18.1418	7.63153	10.7234	9.7771	5.17307	5.34117
gi|1086141153|emb|SDK62063.1|	hypothetical protein SAMN05216468_1228 [Bifidobacterium breve]	SDK62063	45.1296	36.9475	35.1798	71.2868	89.4431	37.4512	40.5782	103.768	111.529	66.3034	55.9846	47.4696	53.4175	52.4668	57.1915	32.5903	55.1794	162.016
gi|669215019|emb|CDW61002.1|	Cell wall-associated hydrolase [Trichuris trichiura]	CDW61002	25.508	26.5058	17.1809	20.8944	21.1839	13.3754	24.9712	10.7811	15.7083	21.5686	26.6593	23.7348	24.1891	20.0328	22.6383	22.8132	24.141	23.1451
gi|1086141153|emb|SDK62063.1|	hypothetical protein SAMN05216468_1228 [Bifidobacterium breve]	SDK62063	45.1296	40.9635	40.0887	70.0577	82.3818	30.3176	67.1101	106.464	92.6791	76.6883	49.3197	48.1888	45.3545	43.8813	60.766	39.1084	60.3525	124.627
gi|1086141153|emb|SDK62063.1|	hypothetical protein SAMN05216468_1228 [Bifidobacterium breve]	SDK62063	58.8647	36.9475	33.5436	78.6613	73.7514	32.101	46.821	78.1631	106.817	56.7174	47.3203	42.4349	57.4491	43.8813	58.383	45.6265	53.4551	144.212
gi|566272027|gb|ETJ17454.1|	hypothetical protein Q620_VSAC00705G0001, partial [Veillonella sp. DORA_A_3_16_22]	ETJ17454	14.7162	11.2449	13.9083	66.3705	50.9983	15.1588	20.2891	25.6052	43.9833	31.9534	36.6566	12.9462	32.2521	30.5261	34.5532	6.51807	6.89743	16.0235
gi|566272027|gb|ETJ17454.1|	hypothetical protein Q620_VSAC00705G0001, partial [Veillonella sp. DORA_A_3_16_22]	ETJ17454	13.7351	16.0641	10.6358	65.7559	46.2907	12.4837	28.0926	28.3004	28.275	30.3558	26.6593	12.9462	39.3073	35.2958	35.7447	0	8.62179	12.4627
gi|566272027|gb|ETJ17454.1|	hypothetical protein Q620_VSAC00705G0001, partial [Veillonella sp. DORA_A_3_16_22]	ETJ17454	22.5648	16.8673	13.9083	57.7669	54.1366	10.7003	29.6533	36.3863	31.4166	45.5337	33.9906	12.227	37.2915	20.9867	28.5958	3.25903	17.2436	16.0235
gi|566272027|gb|ETJ17454.1|	hypothetical protein Q620_VSAC00705G0001, partial [Veillonella sp. DORA_A_3_16_22]	ETJ17454	6.86755	10.4417	9.81763	66.985	47.0753	16.0505	18.7284	29.6481	42.4125	32.7523	27.3258	12.9462	23.1812	24.8025	29.7873	0	13.7949	12.4627
gi|566272027|gb|ETJ17454.1|	hypothetical protein Q620_VSAC00705G0001, partial [Veillonella sp. DORA_A_3_16_22]	ETJ17454	15.6973	17.6705	13.9083	71.2868	47.8599	14.2671	20.2891	21.5622	34.5583	34.3499	17.3286	13.6655	21.1654	31.4801	38.1277	0	12.0705	14.2431
gi|531516780|gb|EQI01694.1|	hypothetical protein QOE_0008 [Clostridium difficile F501]	EQI01694	5.88647	7.22886	5.72695	11.0617	8.63048	10.7003	6.2428	9.43348	10.9958	7.98836	4.66538	6.47312	8.06303	2.86182	1.19149	3.25903	17.2436	3.56078
gi|566272027|gb|ETJ17454.1|	hypothetical protein Q620_VSAC00705G0001, partial [Veillonella sp. DORA_A_3_16_22]	ETJ17454	8.82971	20.0802	10.6358	53.4651	48.6445	13.3754	20.2891	35.0386	37.7	34.3499	21.9939	15.8232	32.2521	37.2037	30.9788	0	6.89743	3.56078
gi|566272027|gb|ETJ17454.1|	hypothetical protein Q620_VSAC00705G0001, partial [Veillonella sp. DORA_A_3_16_22]	ETJ17454	12.754	12.8513	15.5446	79.2759	50.2137	6.24186	26.5319	26.9528	40.8416	34.3499	25.9928	15.104	29.2285	35.2958	33.3617	0	5.17307	12.4627
gi|566272027|gb|ETJ17454.1|	hypothetical protein Q620_VSAC00705G0001, partial [Veillonella sp. DORA_A_3_16_22]	ETJ17454	16.6783	16.8673	12.272	78.0468	49.4291	15.1588	15.607	29.6481	37.7	34.3499	27.9923	10.0693	28.2206	30.5261	33.3617	0	12.0705	10.6823
gi|288328487|gb|EFC67102.1|	LOW QUALITY PROTEIN: hypothetical protein HMPREF0670_02906, partial [Prevotella sp. oral taxon 317 str. F0108]	EFC67102	78.4863	33.7347	46.6337	80.5049	65.9055	43.693	43.6996	117.245	91.1083	78.2859	99.306	51.0657	20.1576	4.76971	11.9149	9.7771	20.6923	26.7059
gi|984748848|gb|KWW26465.1|	hypothetical protein AUK64_2547 [bacterium P201]	KWW26465	75.543	39.3571	38.4524	89.1085	68.2592	61.5269	53.0638	117.245	62.8333	59.9127	73.9796	44.5926	21.1654	9.53941	8.34043	16.2952	18.9679	32.047
gi|167666487|gb|EDS10617.1|	hypothetical protein ANACOL_02699 [Anaerotruncus colihominis DSM 17241]	EDS10617	41.2053	52.2084	40.9068	78.0468	48.6445	52.61	49.9424	49.8627	50.2666	48.729	49.9862	42.4349	55.4333	39.1116	45.2766	84.7349	50.0064	67.6549
gi|167666487|gb|EDS10617.1|	hypothetical protein ANACOL_02699 [Anaerotruncus colihominis DSM 17241]	EDS10617	57.8836	75.5014	68.7234	94.0249	65.9055	54.3934	51.5031	59.2962	61.2625	74.2918	71.9802	48.1888	58.4569	55.3286	77.4469	29.3313	34.4871	44.5098
gi|310625096|gb|EFQ08391.1|	hypothetical protein HMPREF9436_00081, partial [Faecalibacterium cf. prausnitzii KLE1255]	EFQ08391	61.8079	73.0918	75.2685	74.3595	67.4746	59.7436	68.6708	92.9872	94.2499	71.0964	68.6478	66.8889	86.6775	93.4863	75.0639	35.8494	37.9359	55.1921
gi|158448409|gb|EDP25404.1|	hypothetical protein COPEUT_02401 [Coprococcus eutactus ATCC 27759] &gt;gi|158448632|gb|EDP25627.1| hypothetical protein COPEUT_02273 [Coprococcus eutactus ATCC 27759]	EDP25404	270.778	363.049	287.166	169.613	180.455	176.556	243.469	258.747	212.062	335.511	323.244	251.733	278.174	280.459	206.128	208.578	194.852	153.114
gi|150270405|gb|EDM97728.1|	hypothetical protein BACCAP_04469 [Pseudoflavonifractor capillosus ATCC 29799] &gt;gi|150271079|gb|EDM98348.1| hypothetical protein BACCAP_03836 [Pseudoflavonifractor capillosus ATCC 29799]	EDM97728	1.96216	1.60641	0.818136	2.45817	1.56918	3.56678	10.9249	1.34764	1.57083	2.39651	1.33297	5.03465	1.00788	0.953941	0	6.51807	1.72436	5.34117
gi|1167099302|gb|OPZ58375.1|	hypothetical protein BWY86_01512 [Candidatus Aminicenantes bacterium ADurb.Bin508]	OPZ58375	0	4.01603	1.63627	0	0.784589	0.891695	0	1.34764	0	1.59767	1.99945	1.43847	1.00788	0.953941	4.76596	0	0	0
gi|973077369|gb|KUK40615.1|	Uncharacterized protein XD69_1335 [Clostridia bacterium 62_21]	KUK40615	2.94324	4.81924	4.90882	3.68725	3.92294	5.35017	0	1.34764	4.7125	0	4.66538	2.87694	1.00788	0.953941	2.38298	0	3.44871	0
gi|973077369|gb|KUK40615.1|	Uncharacterized protein XD69_1335 [Clostridia bacterium 62_21]	KUK40615	2.94324	6.42565	3.27254	1.84362	3.92294	1.78339	3.1214	2.69528	3.14166	1.59767	5.33186	0.719236	1.00788	1.90788	1.19149	6.51807	1.72436	0
gi|652899564|ref|WP_027155416.1|	ATP-dependent DNA ligase [Mesorhizobium sp. WSM2561]	WP_027155416	0	6.42565	2.45441	0	0	0	0	0	0	0	0	0	0	0	0	3.25903	0	0
gi|210158331|gb|EEA89302.1|	hypothetical protein COLSTE_02537 [Collinsella stercoris DSM 13279]	EEA89302	2.94324	8.03206	4.09068	0.614542	0	6.24186	3.1214	2.69528	1.57083	2.39651	2.66593	3.59618	2.01576	1.90788	3.57447	6.51807	3.44871	1.78039
gi|210158331|gb|EEA89302.1|	hypothetical protein COLSTE_02537 [Collinsella stercoris DSM 13279]	EEA89302	0.981078	4.01603	4.90882	0	0	2.67508	0	2.69528	0	1.59767	1.33297	2.15771	0	0	0	3.25903	0	5.34117
gi|815709517|ref|WP_046442224.1|	hypothetical protein, partial [Ruminococcus sp. N15.MGS-57]	WP_046442224	2.94324	1.60641	2.45441	0.614542	3.92294	0.891695	1.5607	4.04292	0	6.39069	2.66593	2.87694	2.01576	1.90788	0	3.25903	3.44871	1.78039
gi|210158331|gb|EEA89302.1|	hypothetical protein COLSTE_02537 [Collinsella stercoris DSM 13279]	EEA89302	0.981078	4.01603	4.90882	0.614542	0	8.91695	1.5607	0	1.57083	2.39651	3.9989	5.03465	1.00788	0.953941	2.38298	0	5.17307	1.78039
gi|210158331|gb|EEA89302.1|	hypothetical protein COLSTE_02537 [Collinsella stercoris DSM 13279]	EEA89302	1.96216	3.21283	2.45441	0.614542	0	3.56678	1.5607	0	1.57083	1.59767	1.99945	4.31542	0	1.90788	0	0	0	0
gi|815709517|ref|WP_046442224.1|	hypothetical protein, partial [Ruminococcus sp. N15.MGS-57]	WP_046442224	4.90539	2.40962	0.818136	0.614542	0	3.56678	1.5607	0	0	4.79302	2.66593	3.59618	3.02363	4.76971	1.19149	3.25903	1.72436	3.56078
gi|210158331|gb|EEA89302.1|	hypothetical protein COLSTE_02537 [Collinsella stercoris DSM 13279]	EEA89302	30.4134	50.602	40.0887	4.30179	0.784589	45.4764	17.1677	9.43348	10.9958	27.1604	35.3236	28.7694	50.3939	42.9274	26.2128	13.0361	15.5192	19.5843
gi|210158331|gb|EEA89302.1|	hypothetical protein COLSTE_02537 [Collinsella stercoris DSM 13279]	EEA89302	42.1864	103.614	74.4504	4.30179	5.49212	37.4512	17.1677	9.43348	15.7083	28.7581	63.9824	31.6464	77.6066	32.434	35.7447	9.7771	20.6923	37.3882
gi|210158331|gb|EEA89302.1|	hypothetical protein COLSTE_02537 [Collinsella stercoris DSM 13279]	EEA89302	2.94324	4.81924	4.90882	0.614542	0	0	0	0	1.57083	3.19534	0.666483	4.31542	2.01576	0.953941	2.38298	0	6.89743	0
gi|210158331|gb|EEA89302.1|	hypothetical protein COLSTE_02537 [Collinsella stercoris DSM 13279]	EEA89302	35.3188	48.1924	44.9975	7.98904	3.13836	57.0685	24.9712	18.867	21.9917	20.7697	25.9928	37.4003	29.2285	17.1709	13.1064	6.51807	10.3461	8.90196
gi|210158331|gb|EEA89302.1|	hypothetical protein COLSTE_02537 [Collinsella stercoris DSM 13279]	EEA89302	0.981078	1.60641	4.09068	0.614542	0	0.891695	1.5607	2.69528	1.57083	0.798836	5.99835	6.47312	0	0.953941	1.19149	3.25903	3.44871	1.78039
gi|815073323|emb|CRH94336.1|	Uncharacterised protein [Chlamydia trachomatis] &gt;gi|815095991|emb|CRH72672.1| Uncharacterised protein [Chlamydia trachomatis]	CRH94336	6.86755	13.6545	10.6358	11.0617	10.9842	8.02525	10.9249	4.04292	6.28333	9.58603	10.6637	9.35007	10.0788	4.76971	4.76596	16.2952	13.7949	5.34117
gi|815073323|emb|CRH94336.1|	Uncharacterised protein [Chlamydia trachomatis] &gt;gi|815095991|emb|CRH72672.1| Uncharacterised protein [Chlamydia trachomatis]	CRH94336	15.6973	8.83527	12.272	13.5199	12.5534	9.80864	6.2428	10.7811	4.7125	9.58603	6.66483	10.0693	5.03939	7.63153	7.14894	13.0361	6.89743	7.12157
gi|815073323|emb|CRH94336.1|	Uncharacterised protein [Chlamydia trachomatis] &gt;gi|815095991|emb|CRH72672.1| Uncharacterised protein [Chlamydia trachomatis]	CRH94336	11.7729	8.03206	13.9083	8.60358	12.5534	8.91695	9.3642	9.43348	14.1375	18.3732	12.6632	7.19236	9.0709	14.3091	9.53192	26.0723	1.72436	8.90196
gi|371552581|gb|EHN79822.1|	hypothetical protein SMCF_600 [Streptomyces coelicoflavus ZG0656]	EHN79822	0	4.01603	1.63627	0	0	0	0	1.34764	0	0	0	1.43847	0	0	0	0	1.72436	0
gi|970375441|dbj|GAQ68251.1|	hypothetical protein SsS58_08710 [Streptomyces scabiei]	GAQ68251	0.981078	5.62245	9.81763	0.614542	0.784589	1.78339	0	0	0	0.798836	0.666483	1.43847	4.03151	1.90788	3.57447	0	0	3.56078
gi|149832795|gb|EDM87878.1|	hypothetical protein RUMOBE_01293 [Blautia obeum ATCC 29174]	EDM87878	5.88647	3.21283	8.18136	2.45817	6.27671	2.67508	6.2428	8.08584	14.1375	5.59185	9.33076	5.75389	5.03939	2.86182	4.76596	3.25903	0	1.78039
gi|404335274|gb|EJZ61746.1|	hypothetical protein HMPREF9448_02880 [Barnesiella intestinihominis YIT 11860] &gt;gi|404336940|gb|EJZ63398.1| hypothetical protein HMPREF9448_02055, partial [Barnesiella intestinihominis YIT 11860] &gt;gi|404338790|gb|EJZ65235.1| hypothetical protein HMPREF9448_00968 [Barnesiella intestinihominis YIT 11860]	EJZ61746	91.2403	112.449	70.3597	45.4761	32.1681	59.7436	46.821	45.8198	37.7	73.4929	97.3065	71.9236	161.261	127.828	116.766	35.8494	65.5256	24.9255
gi|156109327|gb|EDO11072.1|	hypothetical protein BACOVA_02972 [Bacteroides ovatus ATCC 8483]	EDO11072	3.92431	10.4417	4.90882	2.45817	2.35377	4.45847	1.5607	4.04292	4.7125	0	3.9989	2.15771	5.03939	7.63153	4.76596	0	3.44871	5.34117
gi|564726348|gb|ETD26335.1|	hypothetical protein HMPREF1173_02303 [Prevotella nigrescens CC14M]	ETD26335	40.2242	36.1443	29.4529	61.4542	42.3678	42.8014	37.4568	41.7768	50.2666	32.7523	41.9884	21.5771	43.3388	82.9929	84.5958	94.512	37.9359	37.3882
gi|198271052|gb|EDY95322.1|	hypothetical protein BACPLE_01586 [Bacteroides plebeius DSM 17135]	EDY95322	3.92431	13.6545	9.81763	1.22908	2.35377	10.7003	1.5607	2.69528	3.14166	4.79302	3.33242	9.35007	16.1261	1.90788	10.7234	3.25903	1.72436	1.78039
gi|156109327|gb|EDO11072.1|	hypothetical protein BACOVA_02972 [Bacteroides ovatus ATCC 8483]	EDO11072	14.7162	23.293	17.1809	24.5817	23.5377	16.0505	32.7747	41.7768	36.1291	22.3674	27.9923	28.0502	9.0709	7.63153	10.7234	6.51807	20.6923	16.0235
gi|564726348|gb|ETD26335.1|	hypothetical protein HMPREF1173_02303 [Prevotella nigrescens CC14M]	ETD26335	72.5998	37.7507	41.7249	105.087	84.7356	95.4114	70.2315	123.983	147.658	83.8778	81.3109	53.2235	89.7012	103.026	85.7873	61.9216	48.282	96.1411
gi|404335274|gb|EJZ61746.1|	hypothetical protein HMPREF9448_02880 [Barnesiella intestinihominis YIT 11860] &gt;gi|404336940|gb|EJZ63398.1| hypothetical protein HMPREF9448_02055, partial [Barnesiella intestinihominis YIT 11860] &gt;gi|404338790|gb|EJZ65235.1| hypothetical protein HMPREF9448_00968 [Barnesiella intestinihominis YIT 11860]	EJZ61746	45.1296	104.417	75.2685	20.2799	25.8914	33.8844	28.0926	28.3004	14.1375	48.729	44.6544	52.5042	95.7484	88.7166	72.6809	42.3674	34.4871	10.6823
gi|198271052|gb|EDY95322.1|	hypothetical protein BACPLE_01586 [Bacteroides plebeius DSM 17135]	EDY95322	7.84863	8.03206	4.09068	1.84362	0.784589	3.56678	3.1214	4.04292	14.1375	1.59767	3.9989	3.59618	12.0945	6.67759	11.9149	0	3.44871	1.78039
gi|518019022|ref|WP_019189230.1|	hypothetical protein [Candidatus Prevotella conceptionensis]	WP_019189230	26.4891	30.5218	32.7254	54.6942	44.7216	49.0432	62.428	59.2962	59.6916	33.5511	59.317	48.908	39.3073	48.651	39.3192	71.6987	63.8012	81.898
gi|156109327|gb|EDO11072.1|	hypothetical protein BACOVA_02972 [Bacteroides ovatus ATCC 8483]	EDO11072	3.92431	3.21283	1.63627	1.22908	0.784589	5.35017	3.1214	2.69528	6.28333	0.798836	1.33297	3.59618	3.02363	5.72365	5.95745	0	1.72436	1.78039
gi|262352345|gb|EEZ01455.1|	hypothetical protein HMPREF0102_04730 [Bacteroides sp. 2_1_22]	EEZ01455	8.82971	20.0802	21.2715	6.75996	6.27671	16.9422	3.1214	4.04292	4.7125	11.9825	16.6621	12.227	19.1497	16.217	15.4894	6.51807	8.62179	5.34117
gi|156109327|gb|EDO11072.1|	hypothetical protein BACOVA_02972 [Bacteroides ovatus ATCC 8483]	EDO11072	4.90539	6.42565	1.63627	3.07271	2.35377	3.56678	0	2.69528	1.57083	3.19534	0.666483	5.75389	5.03939	3.81577	5.95745	6.51807	3.44871	1.78039
gi|933391199|emb|CUQ62957.1|	Uncharacterised protein [Fusicatenibacter]	CUQ62957	232.516	142.971	179.99	347.216	389.941	209.548	299.654	199.451	212.062	230.864	226.604	205.701	194.521	227.992	241.873	407.379	279.346	208.306
gi|735665975|gb|AJA38639.1|	hypothetical protein [Thermotoga sp. TBYP3.1.4.1]	AJA38639	7.84863	6.42565	8.9995	6.75996	4.70753	11.592	7.8035	12.1288	9.42499	15.9767	8.66428	16.5424	8.06303	12.4012	13.1064	3.25903	12.0705	10.6823
gi|399117414|emb|CCG20230.1|	hypothetical protein KUM_1452 [Taylorella asinigenitalis 14/45]	CCG20230	16.6783	52.2084	26.1803	43.6324	30.599	44.5847	37.4568	53.9056	72.2583	30.3558	61.9829	37.4003	55.4333	42.9274	51.2341	55.4036	18.9679	89.0196
gi|383341229|gb|EID19494.1|	hypothetical protein HMPREF1043_0706 [Streptococcus anginosus subsp. whileyi CCUG 39159]	EID19494	10.7919	6.42565	12.272	7.3745	6.27671	17.8339	14.0463	9.43348	10.9958	13.5802	8.66428	13.6655	5.03939	8.58547	7.14894	9.7771	13.7949	10.6823
gi|383341229|gb|EID19494.1|	hypothetical protein HMPREF1043_0706 [Streptococcus anginosus subsp. whileyi CCUG 39159]	EID19494	8.82971	6.42565	6.54509	10.4472	6.27671	22.2924	9.3642	10.7811	10.9958	11.1837	9.99725	12.227	8.06303	14.3091	11.9149	3.25903	12.0705	16.0235
gi|1082860129|gb|OGB73125.1|	hypothetical protein A2Y26_03040 [candidate division CPR2 bacterium GWD2_39_7]	OGB73125	0.981078	0	0	0	0.784589	0.891695	0	0	1.57083	0.798836	0.666483	2.15771	1.00788	0	1.19149	0	1.72436	0
gi|1082860129|gb|OGB73125.1|	hypothetical protein A2Y26_03040 [candidate division CPR2 bacterium GWD2_39_7]	OGB73125	0.981078	0	1.63627	1.84362	1.56918	1.78339	0	0	3.14166	1.59767	1.33297	2.87694	2.01576	0	1.19149	0	0	1.78039
gi|738301759|ref|WP_036254791.1|	hypothetical protein [Megamonas hypermegale]	WP_036254791	0	0	1.63627	0	0	0	0	0	0	0.798836	1.99945	0	0	2.86182	1.19149	0	0	0
gi|260859522|gb|EEX74022.1|	hypothetical protein GCWU000323_01829 [Leptotrichia hofstadii F0254]	EEX74022	67.6944	69.0758	67.0871	49.7779	45.5062	69.5522	56.1852	70.0773	59.6916	62.3092	70.6472	63.2928	72.5672	62.9601	67.915	52.1445	29.3141	40.949
gi|260858941|gb|EEX73441.1|	hypothetical protein GCWU000323_02772 [Leptotrichia hofstadii F0254]	EEX73441	23.5459	25.7026	23.7259	15.9781	12.5534	13.3754	20.2891	4.04292	10.9958	15.9767	20.661	12.227	51.4018	51.5128	29.7873	9.7771	10.3461	16.0235
gi|149831942|gb|EDM87028.1|	hypothetical protein RUMOBE_02439 [Blautia obeum ATCC 29174]	EDM87028	203.083	158.232	169.354	109.388	100.427	190.823	201.33	154.979	248.192	166.957	149.292	146.724	128.001	128.782	129.872	110.807	131.051	156.674
gi|1063246195|gb|ODQ68767.1|	hypothetical protein LIPSTDRAFT_7443 [Lipomyces starkeyi NRRL Y-11557]	ODQ68767	516.047	335.74	321.527	573.367	579.811	447.631	422.95	556.575	611.054	413.797	481.201	326.533	396.096	455.984	442.043	211.837	475.923	530.557
gi|1063246195|gb|ODQ68767.1|	hypothetical protein LIPSTDRAFT_7443 [Lipomyces starkeyi NRRL Y-11557]	ODQ68767	497.407	307.628	324.8	566.607	584.519	451.198	413.585	536.361	515.233	426.578	452.542	312.148	379.97	506.543	421.788	172.729	458.679	583.968
gi|198271769|gb|EDY96039.1|	hypothetical protein BACPLE_01344 [Bacteroides plebeius DSM 17135]	EDY96039	111.843	187.147	143.992	76.2031	62.7671	80.2525	124.856	71.4249	62.8333	124.618	139.961	136.655	150.174	160.262	117.958	130.361	84.4935	108.604
gi|210158331|gb|EEA89302.1|	hypothetical protein COLSTE_02537 [Collinsella stercoris DSM 13279]	EEA89302	7.84863	12.0481	11.4539	20.2799	25.1068	5.35017	3.1214	10.7811	12.5667	27.1604	3.9989	12.9462	24.1891	15.2631	15.4894	0	6.89743	16.0235
gi|651267120|ref|WP_026400319.1|	hypothetical protein [Acholeplasma equifetale]	WP_026400319	5.88647	12.0481	13.9083	29.498	29.0298	8.02525	10.9249	13.4764	3.14166	39.143	7.33131	21.5771	27.2127	18.1249	19.0638	16.2952	10.3461	16.0235
gi|378401480|emb|CCG06596.1|	unnamed protein product, partial [Rhodospirillum photometricum DSM 122]	CCG06596	1.96216	2.40962	4.09068	0.614542	0	0.891695	1.5607	0	0	0.798836	2.66593	1.43847	2.01576	3.81577	0	0	1.72436	0
gi|210158331|gb|EEA89302.1|	hypothetical protein COLSTE_02537 [Collinsella stercoris DSM 13279]	EEA89302	0.981078	2.40962	0.818136	3.07271	1.56918	1.78339	6.2428	1.34764	0	4.79302	1.33297	4.31542	37.2915	1.90788	21.4468	3.25903	6.89743	1.78039
gi|651267120|ref|WP_026400319.1|	hypothetical protein [Acholeplasma equifetale]	WP_026400319	8.82971	16.8673	11.4539	1.84362	2.35377	6.24186	1.5607	6.7382	4.7125	9.58603	7.9978	9.35007	17.1339	2.86182	25.0213	6.51807	3.44871	3.56078
gi|378401480|emb|CCG06596.1|	unnamed protein product, partial [Rhodospirillum photometricum DSM 122]	CCG06596	1.96216	1.60641	2.45441	1.84362	1.56918	0	0	0	1.57083	1.59767	1.33297	1.43847	2.01576	0	1.19149	0	3.44871	1.78039
gi|735665975|gb|AJA38639.1|	hypothetical protein [Thermotoga sp. TBYP3.1.4.1]	AJA38639	8.82971	4.81924	4.90882	0.614542	0.784589	0	0	1.34764	3.14166	4.79302	5.33186	3.59618	0	6.67759	3.57447	6.51807	5.17307	1.78039
gi|210158331|gb|EEA89302.1|	hypothetical protein COLSTE_02537 [Collinsella stercoris DSM 13279]	EEA89302	0.981078	7.22886	6.54509	0.614542	1.56918	7.13356	1.5607	1.34764	4.7125	2.39651	10.6637	12.9462	3.02363	5.72365	9.53192	3.25903	5.17307	3.56078
gi|735665975|gb|AJA38639.1|	hypothetical protein [Thermotoga sp. TBYP3.1.4.1]	AJA38639	12.754	13.6545	14.7264	0	0.784589	5.35017	1.5607	2.69528	0	11.9825	12.6632	7.19236	9.0709	5.72365	2.38298	0	3.44871	7.12157
gi|210158331|gb|EEA89302.1|	hypothetical protein COLSTE_02537 [Collinsella stercoris DSM 13279]	EEA89302	15.6973	27.309	11.4539	3.07271	2.35377	8.02525	3.1214	5.39056	0	11.9825	16.6621	7.19236	14.1103	16.217	15.4894	3.25903	10.3461	7.12157
gi|735665975|gb|AJA38639.1|	hypothetical protein [Thermotoga sp. TBYP3.1.4.1]	AJA38639	28.4513	35.3411	26.1803	11.6763	8.63048	24.9675	14.0463	9.43348	9.42499	14.379	17.995	16.5424	24.1891	21.9407	22.6383	22.8132	31.0384	17.8039
gi|210158331|gb|EEA89302.1|	hypothetical protein COLSTE_02537 [Collinsella stercoris DSM 13279]	EEA89302	16.6783	24.0962	15.5446	3.07271	3.13836	14.2671	9.3642	5.39056	6.28333	7.18952	13.9961	14.3847	23.1812	10.4934	10.7234	3.25903	13.7949	7.12157
gi|973077369|gb|KUK40615.1|	Uncharacterized protein XD69_1335 [Clostridia bacterium 62_21]	KUK40615	36.2999	51.4052	40.9068	28.2689	24.3223	34.7761	31.214	45.8198	47.125	36.7465	58.6505	39.558	56.4412	41.9734	44.0852	58.6626	24.141	80.1176
gi|933364289|emb|CUO74938.1|	Uncharacterised protein [Catenibacterium mitsuokai]	CUO74938	34.3377	52.2084	55.6332	29.498	18.0455	44.5847	21.8498	36.3863	37.7	44.7348	56.6511	66.1697	66.52	31.4801	44.0852	55.4036	24.141	78.3372
gi|735665975|gb|AJA38639.1|	hypothetical protein [Thermotoga sp. TBYP3.1.4.1]	AJA38639	17.6594	22.4898	17.999	4.30179	0	15.1588	6.2428	1.34764	1.57083	14.379	11.9967	10.7885	21.1654	15.2631	10.7234	0	20.6923	5.34117
gi|210158331|gb|EEA89302.1|	hypothetical protein COLSTE_02537 [Collinsella stercoris DSM 13279]	EEA89302	11.7729	30.5218	4.09068	3.68725	2.35377	13.3754	1.5607	0	4.7125	10.3849	15.9956	15.104	22.1733	15.2631	11.9149	3.25903	12.0705	10.6823
gi|933364289|emb|CUO74938.1|	Uncharacterised protein [Catenibacterium mitsuokai]	CUO74938	39.2431	114.055	85.9043	4.30179	1.56918	13.3754	7.8035	10.7811	14.1375	26.3616	35.9901	28.7694	85.6697	34.3419	46.4681	6.51807	17.2436	32.047
gi|735665975|gb|AJA38639.1|	hypothetical protein [Thermotoga sp. TBYP3.1.4.1]	AJA38639	7.84863	16.8673	13.0902	3.07271	0.784589	7.13356	4.6821	5.39056	1.57083	4.79302	9.33076	10.0693	6.04727	6.67759	2.38298	0	3.44871	8.90196
gi|210158331|gb|EEA89302.1|	hypothetical protein COLSTE_02537 [Collinsella stercoris DSM 13279]	EEA89302	18.6405	32.1283	28.6348	3.07271	1.56918	9.80864	12.4856	8.08584	14.1375	11.1837	13.3297	22.2963	22.1733	10.4934	3.57447	0	13.7949	12.4627
gi|984748848|gb|KWW26465.1|	hypothetical protein AUK64_2547 [bacterium P201]	KWW26465	5.88647	1.60641	1.63627	0	0	0.891695	3.1214	0	3.14166	4.79302	0	2.87694	3.02363	0	1.19149	0	1.72436	5.34117
gi|1055908173|gb|AOE11741.1|	hypothetical protein [uncultured bacterium]	AOE11741	0	2.40962	1.63627	0.614542	0	0	0	0	0	1.59767	0	0.719236	1.00788	0	0	0	0	1.78039
gi|984749061|gb|KWW26605.1|	Uncharacterized protein F083_3219 [bacterium F083]	KWW26605	67.6944	69.0758	66.269	72.5159	53.352	87.3861	95.2027	101.073	69.1166	57.5162	61.9829	67.6082	90.709	77.2693	72.6809	81.4758	56.9038	32.047
gi|553322664|gb|ESA50970.1|	hypothetical protein HMPREF1233_0217 [Streptococcus pyogenes GA19700]	ESA50970	19.6216	18.4737	21.2715	6.75996	16.4764	8.91695	9.3642	13.4764	23.5625	10.3849	9.33076	3.59618	18.1418	12.4012	13.1064	0	15.5192	24.9255
gi|388061593|gb|EIK84247.1|	hypothetical protein CGSMWGv00703Bmash_01530 [Gardnerella vaginalis 00703Bmash] &gt;gi|388063044|gb|EIK85638.1| hypothetical protein CGSMWGv00703C2mash_03432 [Gardnerella vaginalis 00703C2mash] &gt;gi|388064939|gb|EIK87452.1| hypothetical protein CGSMWGv6119V5_03415 [Gardnerella vaginalis 6119V5]	EIK84247	14.7162	9.63848	6.54509	18.4362	23.5377	10.7003	1.5607	24.2575	18.85	8.7872	9.99725	14.3847	11.0867	13.3552	4.76596	9.7771	13.7949	33.8274
gi|383341229|gb|EID19494.1|	hypothetical protein HMPREF1043_0706 [Streptococcus anginosus subsp. whileyi CCUG 39159]	EID19494	29.4324	24.8994	36.8161	47.9342	48.6445	31.2093	39.0175	30.9957	28.275	27.9593	41.9884	26.6117	32.2521	33.3879	29.7873	22.8132	41.3846	19.5843
gi|549080197|dbj|GAD81567.1|	hypothetical protein NCAST_03_00002, partial [Nocardia asteroides NBRC 15531]	GAD81567	240.364	291.564	255.258	296.209	219.685	330.819	235.666	256.052	234.054	262.018	242.6	234.471	332.6	343.419	197.787	84.7349	251.756	206.525
gi|313133680|gb|EFR51297.1|	LOW QUALITY PROTEIN: hypothetical protein BBNG_01845, partial [Bifidobacterium bifidum NCIMB 41171]	EFR51297	50.035	30.5218	27.8166	94.0249	97.289	41.018	48.3817	94.3348	56.55	87.0731	67.3148	74.0813	32.2521	62.9601	54.8086	39.1084	65.5256	103.263
gi|531516780|gb|EQI01694.1|	hypothetical protein QOE_0008 [Clostridium difficile F501]	EQI01694	150.105	88.3527	76.9048	100.785	81.5972	192.606	98.3241	88.9442	103.675	78.2859	100.639	94.2199	64.5042	77.2693	88.1703	71.6987	62.0769	85.4588
gi|548572499|ref|WP_022527951.1|	hypothetical protein [Bifidobacterium longum] &gt;gi|540722572|emb|CCK35874.1| putative uncharacterized domain protein [Bifidobacterium longum subsp. longum CECT 7347]	WP_022527951	23.5459	11.2449	10.6358	13.5199	14.9072	18.7256	10.9249	20.2146	14.1375	12.7814	15.3291	13.6655	9.0709	9.53941	5.95745	9.7771	5.17307	14.2431
gi|313133680|gb|EFR51297.1|	LOW QUALITY PROTEIN: hypothetical protein BBNG_01845, partial [Bifidobacterium bifidum NCIMB 41171]	EFR51297	22.5648	17.6705	25.3622	41.7888	40.014	14.2671	20.2891	30.9957	28.275	29.5569	13.9961	22.2963	15.1182	27.6643	15.4894	16.2952	27.5897	17.8039
No_hit	No_hit	No_hit	0	0	0	3.68725	0.784589	1.78339	0	1.34764	6.28333	1.59767	0.666483	0.719236	2.01576	0	0	0	0	0
gi|409228822|gb|EKN21706.1|	hypothetical protein HMPREF1075_02341, partial [Parabacteroides distasonis CL03T12C09] &gt;gi|409232454|gb|EKN25302.1| hypothetical protein HMPREF1075_00635, partial [Parabacteroides distasonis CL03T12C09]	EKN21706	3.92431	4.01603	4.09068	14.1345	12.5534	11.592	10.9249	4.04292	4.7125	7.18952	5.99835	2.87694	7.05515	15.2631	5.95745	3.25903	1.72436	1.78039
gi|189337864|dbj|BAG46933.1|	conserved hypothetical protein [Burkholderia multivorans ATCC 17616]	BAG46933	9.81078	2.40962	3.27254	19.0508	10.9842	16.9422	10.9249	2.69528	7.85416	11.1837	4.66538	5.03465	11.0867	33.3879	13.1064	9.7771	25.8654	8.90196
gi|409228822|gb|EKN21706.1|	hypothetical protein HMPREF1075_02341, partial [Parabacteroides distasonis CL03T12C09] &gt;gi|409232454|gb|EKN25302.1| hypothetical protein HMPREF1075_00635, partial [Parabacteroides distasonis CL03T12C09]	EKN21706	24.527	12.8513	12.272	67.5996	49.4291	57.9602	53.0638	14.824	37.7	17.5744	19.9945	11.5078	65.5121	94.4402	94.1278	6.51807	46.5577	51.6313
gi|1001931896|gb|KXS50979.1|	hypothetical protein AWU57_4637 [Marinobacter sp. T13-3]	KXS50979	5.88647	10.4417	7.36322	39.3307	42.3678	24.0758	35.8961	2.69528	6.28333	7.98836	9.33076	9.35007	42.3309	65.822	38.1277	16.2952	15.5192	10.6823
gi|984746072|gb|KWW24027.1|	hypothetical protein F082_2040 [bacterium F082]	KWW24027	7.84863	23.293	21.2715	7.3745	3.13836	14.2671	6.2428	4.04292	14.1375	11.1837	14.6626	20.1386	15.1182	8.58547	19.0638	3.25903	3.44871	7.12157
gi|984746072|gb|KWW24027.1|	hypothetical protein F082_2040 [bacterium F082]	KWW24027	5.88647	21.6866	16.3627	4.91633	2.35377	11.592	0	8.08584	14.1375	7.18952	11.3302	11.5078	18.1418	20.0328	21.4468	9.7771	8.62179	7.12157
gi|933151458|emb|CUP11869.1|	Uncharacterised protein [Parabacteroides merdae]	CUP11869	0	3.21283	2.45441	1.84362	2.35377	0.891695	0	1.34764	4.7125	3.19534	5.33186	2.15771	5.03939	2.86182	4.76596	0	1.72436	0
gi|933151458|emb|CUP11869.1|	Uncharacterised protein [Parabacteroides merdae]	CUP11869	1.96216	3.21283	4.09068	5.53087	0.784589	3.56678	6.2428	4.04292	1.57083	1.59767	4.66538	4.31542	3.02363	2.86182	2.38298	0	0	1.78039
gi|156868565|gb|EDO61937.1|	hypothetical protein CLOLEP_01448 [ [[Clostridium] leptum DSM 753]	EDO61937	0.981078	4.01603	2.45441	0	0	0	1.5607	1.34764	0	1.59767	0.666483	0.719236	1.00788	1.90788	1.19149	0	1.72436	0
gi|933106478|emb|CUQ13639.1|	Uncharacterised protein [Faecalibacterium prausnitzii]	CUQ13639	2.94324	1.60641	1.63627	0.614542	0	0	0	0	0	2.39651	0	1.43847	1.00788	0.953941	0	0	0	1.78039
