# Supplementary material for: Effects of enhanced insect feeding on the faecal microbiota and transcriptome of a family of captive common marmosets (Callithrix jacchus)
Source: PLoS One. 2022 Dec 22;17(12):e0279380. doi: 10.1371/journal.pone.0279380 (PMC9779035; doi:10.1371/journal.pone.0279380)
Supplement: S3 Table — (XLSX) [file pone.0279380.s003.xlsx]

## Sheet: Microbiome_insects
Supporting information of the paper “Effects of enhanced insect feeding on the faecal microbiome and transcriptome of a family of captive common marmosets (Callithrix jacchus)” by Yumiko Yamazaki, Shigeharu Moriya, Shinpei Kawarai, Hidetoshi Morita, Takefumi Kikusui, and Atsushi Iriki
S3 Table. Normalized counts of the microbes of the insects (house crickets and giant meal worm).
	Normalized counts
	House crickets (Acheta domestica)			Giant mealworm (Zophobas atratus)
Taxon_description	AdG1.y	AdG2.y	AdG3.y	ZoG1.y	ZoG2.y	ZoG3.y
D_0__Eukaryota;D_1__Opisthokonta;D_2__Holozoa;D_3__Metazoa (Animalia);D_9__Euteleostomi;D_10__Tetrapoda;D_11__Gallus gallus (chicken)	1.70679	1.02487	1.0637	2.4939	2.26555	2.36586
D_0__Eukaryota;D_1__Opisthokonta;D_2__Holozoa;D_3__Metazoa (Animalia);D_9__Euteleostomi;D_10__Tetrapoda;D_11__Gallus gallus (chicken)	3.41357	2.04974	1.0637	3.3252	0	13.4066
D_0__Eukaryota;D_1__Opisthokonta;D_2__Holozoa;D_3__Metazoa (Animalia);D_9__Euteleostomi;D_10__Tetrapoda;D_11__Gallus gallus (chicken)	0	3.07461	0	12.4695	22.6555	22.0814
D_0__Eukaryota;D_1__Opisthokonta;D_2__Holozoa;D_3__Metazoa (Animalia);D_10__Neoptera;D_11__Diptera;D_12__Drosophila yakuba	0	4.09949	4.25482	0	0	3.15448
D_0__Eukaryota;D_1__Opisthokonta;D_2__Holozoa;D_3__Metazoa (Animalia);D_10__Tetrapoda;D_11__Mammalia;D_12__Canis lupus familiaris (dog)	3.41357	2.04974	4.25482	0	0	0.788621
D_0__Eukaryota;D_1__Opisthokonta;D_2__Holozoa;D_3__Metazoa (Animalia);D_10__Tetrapoda;D_11__Mammalia;D_12__Monodelphis domestica (gray short-tailed opossum)	3.41357	3.07461	3.19111	0	0	0
D_0__Eukaryota;D_1__Opisthokonta;D_2__Holozoa;D_3__Metazoa (Animalia);D_6__Echinodermata;D_7__Echinoidea;D_8__Strongylocentrotus purpuratus	1.70679	0	2.12741	0	0	4.73173
D_0__Eukaryota;D_1__Opisthokonta;D_2__Holozoa;D_3__Metazoa (Animalia);D_10__Tetrapoda;D_11__Mammalia;D_12__Oryctolagus cuniculus (rabbit)	2.56018	2.04974	6.38223	0	0	0
D_0__Eukaryota;D_1__Opisthokonta;D_2__Holozoa;D_3__Metazoa (Animalia);D_10__Neoptera;D_11__Diptera;D_12__Drosophila persimilis	0.853393	2.04974	6.38223	0	2.26555	0
D_0__Eukaryota;D_1__Opisthokonta;D_2__Holozoa;D_3__Metazoa (Animalia);D_10__Palaeoptera;D_11__Odonata;D_12__Tribolium castaneum (red flour beetle)	0	0	0	42.3963	0	46.5286
D_0__Eukaryota;D_1__Opisthokonta;D_2__Holozoa;D_3__Metazoa (Animalia);D_10__Tetrapoda;D_11__Mammalia;D_12__Felis catus (domestic cat)	5.12036	3.07461	1.0637	0	0	0
D_0__Eukaryota;D_1__Opisthokonta;D_2__Holozoa;D_3__Metazoa (Animalia);D_10__Neoptera;D_11__Diptera;D_12__Drosophila virilis	6.82715	6.14923	5.31852	2.4939	0	3.15448
D_0__Eukaryota;D_1__Opisthokonta;D_2__Holozoa;D_3__Metazoa (Animalia);D_10__Neoptera;D_11__Diptera;D_12__Drosophila mojavensis	0.853393	2.04974	1.0637	3.3252	0	5.52035
D_0__Eukaryota;D_1__Opisthokonta;D_2__Holozoa;D_3__Metazoa (Animalia);D_10__Tetrapoda;D_11__Mammalia;D_12__Tupaia belangeri (northern tree shrew)	1.70679	6.14923	3.19111	0	0	0
D_0__Eukaryota;D_1__Opisthokonta;D_2__Holozoa;D_3__Metazoa (Animalia);D_10__Tetrapoda;D_11__Mammalia;D_12__Tupaia belangeri (northern tree shrew)	5.97375	3.07461	5.31852	0	0	0.788621
D_0__Eukaryota;D_1__Opisthokonta;D_2__Holozoa;D_3__Metazoa (Animalia);D_10__Neoptera;D_11__Diptera;D_12__Drosophila willistoni	5.12036	8.19897	4.25482	7.4817	0	7.88621
D_0__Eukaryota;D_1__Opisthokonta;D_2__Holozoa;D_3__Metazoa (Animalia);D_10__Tetrapoda;D_11__Mammalia;D_12__Ictidomys tridecemlineatus (thirteen-lined ground squirrel)	2.56018	5.12436	4.25482	0	0	0
D_0__Eukaryota;D_1__Opisthokonta;D_2__Holozoa;D_3__Metazoa (Animalia);D_10__Tetrapoda;D_11__Mammalia;D_12__Equus caballus (horse)	7.68054	4.09949	5.31852	0	2.26555	0.788621
D_0__Eukaryota;D_1__Opisthokonta;D_2__Holozoa;D_3__Metazoa (Animalia);D_10__Tetrapoda;D_11__Mammalia;D_12__Equus caballus (horse)	3.41357	2.04974	4.25482	0	0	0
D_0__Eukaryota;D_1__Opisthokonta;D_2__Holozoa;D_3__Metazoa (Animalia);D_10__Tetrapoda;D_11__Mammalia;D_12__Ochotona princeps (American pika)	3.41357	2.04974	9.57334	0	0	0
D_0__Eukaryota;D_1__Opisthokonta;D_2__Holozoa;D_3__Metazoa (Animalia);D_10__Tetrapoda;D_11__Mammalia;D_12__Ochotona princeps (American pika)	4.26697	6.14923	2.12741	0	0	0
D_0__Bacteria;D_1__Firmicutes;D_2__Clostridia;D_3__Clostridiales;D_4__Lachnospiraceae;D_5__Tyzzerella 3;D_6__uncultured Eubacteriaceae bacterium	5.97375	1.02487	18.083	0	0	0
D_0__Eukaryota;D_1__Opisthokonta;D_2__Nucletmycea;D_3__Fungi;D_9__Incertae Sedis;D_10__Candida;D_11__Candida khmerensis	0	0	0	10.8069	4.5311	70.1873
D_0__Bacteria;D_1__Proteobacteria;D_2__Betaproteobacteria;D_3__Burkholderiales;D_4__Comamonadaceae;D_5__Comamonas;D_6__uncultured bacterium	0.853393	0	0	10.8069	0	0
D_0__Bacteria;D_1__Firmicutes;D_2__Clostridia;D_3__Clostridiales;D_4__Ruminococcaceae;D_5__Ruminiclostridium 9;D_6__uncultured rumen bacterium	4.26697	0	7.44593	0	0	0
D_0__Bacteria;D_1__Firmicutes;D_2__Clostridia;D_3__Clostridiales;D_4__Ruminococcaceae;D_5__Anaerotruncus;D_6__uncultured Clostridiales bacterium	7.68054	2.04974	3.19111	0	0	0
D_0__Bacteria;D_1__Bacteroidetes;D_2__Bacteroidia;D_3__Bacteroidales;D_4__Porphyromonadaceae;D_5__Dysgonomonas;D_6__uncultured Bacteroidales bacterium	3.41357	2.04974	5.31852	0	0	0
D_0__Bacteria;D_1__Proteobacteria;D_2__Gammaproteobacteria;D_3__Enterobacteriales;D_4__Enterobacteriaceae;D_5__Kluyvera;D_6__Kluyvera sp. An5-1	0	0	4.25482	3.3252	2.26555	7.09759
D_0__Eukaryota;D_1__Opisthokonta;D_2__Holozoa;D_3__Metazoa (Animalia);D_10__Neoptera;D_11__Coleoptera;D_12__Bioxylus sp. 'Nishikoma'	2.56018	1.02487	1.0637	3.3252	4.5311	1.57724
D_0__Eukaryota;D_1__Opisthokonta;D_2__Holozoa;D_3__Metazoa (Animalia);D_8__Dorylaimia;D_9__Mononchida;D_10__Mylonchulus brachyuris	4.26697	3.07461	2.12741	0	0	0
D_0__Eukaryota;D_1__Opisthokonta;D_2__Holozoa;D_3__Metazoa (Animalia);D_8__Dorylaimia;D_9__Mononchida;D_10__Mylonchulus hawaiiensis	5.12036	2.04974	7.44593	0	0	0
D_0__Eukaryota;D_1__Opisthokonta;D_2__Holozoa;D_3__Metazoa (Animalia);D_8__Dorylaimia;D_9__Mononchida;D_10__Mylonchulus oceanicus	6.82715	3.07461	4.25482	0	0	1.57724
D_0__Eukaryota;D_1__Opisthokonta;D_2__Holozoa;D_3__Metazoa (Animalia);D_8__Dorylaimia;D_9__Mononchida;D_10__Mylonchulus sigmaturus	2.56018	5.12436	8.50964	0	0	0
D_0__Eukaryota;D_1__Opisthokonta;D_2__Holozoa;D_3__Metazoa (Animalia);D_7__Chromadorea;D_8__Diplogasterida;D_9__Teratodiplogaster fignewmani	2.56018	3.07461	0	2.4939	0	1.57724
D_0__Bacteria;D_1__Planctomycetes;D_2__OM190;D_3__uncultured bacterium;D_4__uncultured bacterium;D_5__uncultured bacterium;D_6__uncultured bacterium	11.0941	0	0	0	0	0
D_0__Bacteria;D_1__Firmicutes;D_2__Clostridia;D_3__Clostridiales;D_4__Lachnospiraceae;D_5__Roseburia;D_6__uncultured bacterium	1.70679	5.12436	3.19111	0	0	0
D_0__Eukaryota;D_1__Opisthokonta;D_2__Holozoa;D_3__Metazoa (Animalia);D_7__Gastropoda;D_8__Caenogastropoda;D_9__Tectarius spinulosus	45.2298	33.8208	38.2934	0	0	0
D_0__Eukaryota;D_1__Opisthokonta;D_2__Holozoa;D_3__Metazoa (Animalia);D_7__Gastropoda;D_8__Caenogastropoda;D_9__Littoraria pallescens	15.3611	16.3979	7.44593	0	0	0.788621
D_0__Bacteria;D_1__Actinobacteria;D_2__Actinobacteria;D_3__Micrococcales;D_4__Dermabacteraceae;D_5__Brachybacterium;D_6__Brachybacterium sp. DS-11	0	0	0	0	11.3278	3.94311
D_0__Eukaryota;D_1__Opisthokonta;D_2__Holozoa;D_3__Metazoa (Animalia);D_9__Copepoda;D_10__Calanoida;D_11__Metridia pacifica	7.68054	5.12436	5.31852	0	0	0.788621
D_0__Bacteria;D_1__Firmicutes;D_2__Bacilli;D_3__Lactobacillales;D_4__Lactobacillaceae;D_5__Lactobacillus;D_6__Lactobacillus versmoldensis	35.8425	1.02487	39.3571	0	2.26555	0
D_0__Eukaryota;D_1__Opisthokonta;D_2__Holozoa;D_3__Metazoa (Animalia);D_8__Palpata;D_9__Sabellida;D_10__Amphicorina ascidicola	8.53393	7.1741	7.44593	0	0	0
D_0__Eukaryota;D_1__Opisthokonta;D_2__Holozoa;D_3__Metazoa (Animalia);D_8__Palpata;D_9__Sabellida;D_10__Amphicorina mobilis	1.70679	10.2487	3.19111	0	0	0
D_0__Bacteria;D_1__Proteobacteria;D_2__Gammaproteobacteria;D_3__Enterobacteriales;D_4__Enterobacteriaceae;D_5__Serratia;D_6__Serratia rubidaea	0	0	0	3.3252	2.26555	42.5855
D_0__Bacteria;D_1__Firmicutes;D_2__Bacilli;D_3__Lactobacillales;D_4__Enterococcaceae;D_5__Enterococcus;D_6__Enterococcus ratti	0	0	0	14.1321	9.0622	66.2442
D_0__Bacteria;D_1__Firmicutes;D_2__Bacilli;D_3__Lactobacillales;D_4__Enterococcaceae;D_5__Enterococcus;D_6__Enterococcus thailandicus	5.97375	1.02487	0	0	0	7.09759
D_0__Eukaryota;D_1__Opisthokonta;D_2__Holozoa;D_3__Metazoa (Animalia);D_8__Scolecida;D_9__Spionida;D_10__Polydora onagawaensis	7.68054	6.14923	6.38223	0	0	0
D_0__Eukaryota;D_1__Opisthokonta;D_2__Holozoa;D_3__Metazoa (Animalia);D_7__Eutardigrada;D_8__Parachela;D_9__uncultured eukaryote	5.12036	7.1741	10.637	14.1321	4.5311	23.6586
D_0__Eukaryota;D_1__Opisthokonta;D_2__Holozoa;D_3__Metazoa (Animalia);D_8__Scolecida;D_9__Spionida;D_10__Polydora brevipalpa	5.97375	5.12436	7.44593	0	0	0
D_0__Eukaryota;D_1__Opisthokonta;D_2__Holozoa;D_3__Metazoa (Animalia);D_8__Scolecida;D_9__Spionida;D_10__Polydora uncinata	5.97375	7.1741	3.19111	0	2.26555	0
D_0__Eukaryota;D_1__Opisthokonta;D_2__Holozoa;D_3__Metazoa (Animalia);D_8__Heteroconchia;D_9__Veneroida;D_10__Neaeromya rugifera	2.56018	5.12436	3.19111	1.6626	2.26555	1.57724
D_0__Eukaryota;D_1__Opisthokonta;D_2__Holozoa;D_3__Metazoa (Animalia);D_8__Heteroconchia;D_9__Veneroida;D_10__Azorinus minutus	4.26697	3.07461	3.19111	0	0	0
D_0__Eukaryota;D_1__Opisthokonta;D_2__Holozoa;D_3__Metazoa (Animalia);D_7__Kinorhyncha;D_8__Cyclorhagida;D_9__Dracoderes abei	5.97375	5.12436	2.12741	0	0	0
D_0__Eukaryota;D_1__Opisthokonta;D_2__Holozoa;D_3__Metazoa (Animalia);D_7__Kinorhyncha;D_8__Homalorhagida;D_9__Pycnophyes sp. HY 2012b	348.184	337.183	353.15	0	0	0
D_0__Bacteria;D_1__Firmicutes;D_2__Bacilli;D_3__Lactobacillales;D_4__Streptococcaceae;D_5__Lactococcus;D_6__Lactococcus lactis	0	0	0	1.6626	15.8589	5.52035
D_0__Eukaryota;D_1__Opisthokonta;D_2__Holozoa;D_3__Metazoa (Animalia);D_8__Echiura;D_9__Echiuroinea;D_10__Ikedosoma gogoshimense	51.2036	63.542	25.5289	0	0	0
D_0__Bacteria;D_1__Firmicutes;D_2__Bacilli;D_3__Lactobacillales;D_4__Streptococcaceae;D_5__Lactococcus;D_6__Lactococcus formosensis	0.853393	0	4.25482	2.4939	0	1.57724
D_0__Bacteria;D_1__Firmicutes;D_2__Bacilli;D_3__Lactobacillales;D_4__Lactobacillaceae;D_5__Lactobacillus;D_6__Lactobacillus curvatus	0	0	0	0	0	71.7645
D_0__Eukaryota;D_1__Opisthokonta;D_2__Holozoa;D_3__Metazoa (Animalia);D_10__Neoptera;D_11__Psocoptera;D_12__Valenzuela kamakurensis	3.41357	0	2.12741	0.8313	2.26555	2.36586
D_0__Eukaryota;D_1__Opisthokonta;D_2__Holozoa;D_3__Metazoa (Animalia);D_10__Neoptera;D_11__Psocoptera;D_12__Tagalopsocus sp. KY257	9.38732	14.3482	20.2104	0	0	0.788621
D_0__Eukaryota;D_1__Opisthokonta;D_2__Holozoa;D_3__Metazoa (Animalia);D_10__Neoptera;D_11__Psocoptera;D_12__Teliapsocus conterminus	8.53393	6.14923	11.7008	0	0	0.788621
D_0__Eukaryota;D_1__Opisthokonta;D_2__Holozoa;D_3__Metazoa (Animalia);D_10__Neoptera;D_11__Psocoptera;D_12__Dasydemella sp. KY380	2.56018	4.09949	4.25482	0	0	1.57724
D_0__Bacteria;D_1__Firmicutes;D_2__Bacilli;D_3__Lactobacillales;D_4__Lactobacillaceae;D_5__Lactobacillus;D_6__Lactobacillus furfuricola	21.3348	0	55.3126	0	0	0
D_0__Eukaryota;D_1__Opisthokonta;D_2__Holozoa;D_3__Metazoa (Animalia);D_10__Neoptera;D_11__Psocoptera;D_12__Thaipsocus sp. KY258	0	0	0	5.8191	6.79665	3.15448
D_0__Eukaryota;D_1__Opisthokonta;D_2__Holozoa;D_3__Metazoa (Animalia);D_9__Myodocopa;D_10__Halocyprida;D_11__Polycopiella sp. HT-2014	5.97375	3.07461	5.31852	0	0	0.788621
D_0__Eukaryota;D_1__SAR;D_2__Alveolata;D_3__Apicomplexa;D_5__Piroplasmorida;D_6__Babesia;D_7__Babesia sp. SW-R-090731-Y_#1	0	0	0	9.97561	20.39	2.36586
D_0__Eukaryota;D_1__Opisthokonta;D_2__Holozoa;D_3__Metazoa (Animalia);D_10__Neoptera;D_11__Coleoptera;D_12__Apoderus erythrogaster	0	0	0	5.8191	0	7.09759
D_0__Eukaryota;D_1__Opisthokonta;D_2__Holozoa;D_3__Metazoa (Animalia);D_10__Neoptera;D_11__Coleoptera;D_12__Apoderus jekelii	0	0	0	6.6504	0	3.15448
D_0__Eukaryota;D_1__Opisthokonta;D_2__Holozoa;D_3__Metazoa (Animalia);D_10__Neoptera;D_11__Coleoptera;D_12__Sawadaeuops punctatostriatus	3.41357	3.07461	0	0	0	3.15448
D_0__Eukaryota;D_1__Opisthokonta;D_2__Holozoa;D_3__Metazoa (Animalia);D_10__Neoptera;D_11__Coleoptera;D_12__Henicolabus lewisii	1.70679	2.04974	2.12741	9.14431	0	5.52035
D_0__Eukaryota;D_1__Opisthokonta;D_2__Holozoa;D_3__Metazoa (Animalia);D_10__Neoptera;D_11__Coleoptera;D_12__Aderorhinus crioceroides	0	0	0	6.6504	2.26555	7.88621
D_0__Eukaryota;D_1__Opisthokonta;D_2__Holozoa;D_3__Metazoa (Animalia);D_10__Neoptera;D_11__Coleoptera;D_12__Auletobius fumigatus	0	0	0	3.3252	0	4.73173
D_0__Eukaryota;D_1__Opisthokonta;D_2__Holozoa;D_3__Metazoa (Animalia);D_10__Neoptera;D_11__Coleoptera;D_12__Auletobius uniformis	0	0	0	35.7459	0	67.8214
D_0__Eukaryota;D_1__Opisthokonta;D_2__Holozoa;D_3__Metazoa (Animalia);D_10__Neoptera;D_11__Coleoptera;D_12__Deporaus nidificus	0	0	0	4.1565	0	12.6179
D_0__Eukaryota;D_1__Opisthokonta;D_2__Holozoa;D_3__Metazoa (Animalia);D_10__Neoptera;D_11__Coleoptera;D_12__Involvulus cylindricollis	0	0	0	2.4939	2.26555	5.52035
D_0__Eukaryota;D_1__Opisthokonta;D_2__Holozoa;D_3__Metazoa (Animalia);D_9__Podocopa;D_10__Podocopida;D_11__Fabaeformiscandona kushiroensis	0	0	0	9.97561	9.0622	15.7724
D_0__Eukaryota;D_1__Opisthokonta;D_2__Holozoa;D_3__Metazoa (Animalia);D_7__Hexacorallia;D_8__Actiniaria;D_9__Nematostella vectensis (starlet sea anemone)	5.12036	4.09949	6.38223	0.8313	0	0
D_0__Eukaryota;D_1__Opisthokonta;D_2__Holozoa;D_3__Metazoa (Animalia);D_9__Amphioxiformes;D_10__Branchiostomidae;D_11__Branchiostoma floridae (Florida lancelet)	5.12036	3.07461	2.12741	0	0	0.788621
D_0__Eukaryota;D_1__Opisthokonta;D_2__Holozoa;D_3__Metazoa (Animalia);D_10__Tetrapoda;D_11__Mammalia;D_12__Tursiops truncatus (bottlenosed dolphin)	4.26697	3.07461	4.25482	0	0	0
D_0__Eukaryota;D_1__Opisthokonta;D_2__Holozoa;D_3__Metazoa (Animalia);D_10__Tetrapoda;D_11__Mammalia;D_12__Tursiops truncatus (bottlenosed dolphin)	5.12036	3.07461	1.0637	0.8313	0	0
D_0__Eukaryota;D_1__Opisthokonta;D_2__Holozoa;D_3__Metazoa (Animalia);D_10__Tetrapoda;D_11__Mammalia;D_12__Tursiops truncatus (bottlenosed dolphin)	5.97375	7.1741	2.12741	0	0	0
D_0__Eukaryota;D_1__Opisthokonta;D_2__Holozoa;D_3__Metazoa (Animalia);D_10__Tetrapoda;D_11__Mammalia;D_12__Tursiops truncatus (bottlenosed dolphin)	1.70679	6.14923	1.0637	0	0	0.788621
D_0__Eukaryota;D_1__Opisthokonta;D_2__Holozoa;D_3__Metazoa (Animalia);D_10__Tetrapoda;D_11__Mammalia;D_12__Mus musculus (house mouse)	5.12036	4.09949	3.19111	0	0	0
D_0__Eukaryota;D_1__Opisthokonta;D_2__Holozoa;D_3__Metazoa (Animalia);D_10__Tetrapoda;D_11__Mammalia;D_12__Felis catus (domestic cat)	5.12036	3.07461	5.31852	0	0	0.788621
D_0__Eukaryota;D_1__Opisthokonta;D_2__Holozoa;D_3__Metazoa (Animalia);D_9__Copepoda;D_10__Cyclopoida;D_11__Daphnia pulex (common water flea)	9.38732	3.07461	7.44593	0	2.26555	0
D_0__Eukaryota;D_1__Opisthokonta;D_2__Holozoa;D_3__Metazoa (Animalia);D_10__Neoptera;D_11__Hymenoptera;D_12__Pogonomyrmex barbatus (red harvester ant)	0.853393	0	0	3.3252	0	6.30897
D_0__Eukaryota;D_1__Opisthokonta;D_2__Holozoa;D_3__Metazoa (Animalia);D_10__Neoptera;D_11__Hymenoptera;D_12__Acromyrmex echinatior (Panamanian leafcutter ant)	0	0	1.0637	5.8191	6.79665	11.0407
D_0__Eukaryota;D_1__Archaeplastida;D_2__Chloroplastida;D_3__Charophyta;D_10__Solanales;D_11__Solanum;D_12__Solanum tuberosum (potato)	0	0	0	9.14431	22.6555	6.30897
D_0__Eukaryota;D_1__Opisthokonta;D_2__Holozoa;D_3__Metazoa (Animalia);D_10__Neoptera;D_11__Coleoptera;D_12__Clivina ferrea	9.38732	6.14923	9.57334	0.8313	9.0622	1.57724
D_0__Eukaryota;D_1__Opisthokonta;D_2__Holozoa;D_3__Metazoa (Animalia);D_10__Neoptera;D_11__Coleoptera;D_12__Loricera pilicornis pilicornis	5.12036	9.22384	3.19111	0.8313	0	0
D_0__Eukaryota;D_1__Opisthokonta;D_2__Holozoa;D_3__Metazoa (Animalia);D_10__Neoptera;D_11__Coleoptera;D_12__Calosoma scrutator	0	0	0	4.1565	4.5311	2.36586
D_0__Eukaryota;D_1__Opisthokonta;D_2__Holozoa;D_3__Metazoa (Animalia);D_10__Neoptera;D_11__Coleoptera;D_12__Dynastes granti	0	0	0	3.3252	2.26555	4.73173
D_0__Eukaryota;D_1__Opisthokonta;D_2__Holozoa;D_3__Metazoa (Animalia);D_10__Neoptera;D_11__Coleoptera;D_12__Xanthopygus cacti	0	0	0	4.9878	2.26555	6.30897
D_0__Eukaryota;D_1__Opisthokonta;D_2__Holozoa;D_3__Metazoa (Animalia);D_10__Neoptera;D_11__Hemiptera;D_12__Hackeriella veitchi	10.2407	12.2985	19.1467	19.9512	15.8589	15.7724
D_0__Eukaryota;D_1__Opisthokonta;D_2__Holozoa;D_3__Metazoa (Animalia);D_10__Neoptera;D_11__Coleoptera;D_12__Brachinus armiger	2.56018	4.09949	2.12741	0	0	0.788621
D_0__Eukaryota;D_1__Opisthokonta;D_2__Holozoa;D_3__Metazoa (Animalia);D_10__Neoptera;D_11__Coleoptera;D_12__Bembidion mexicanum	0	1.02487	0	3.3252	2.26555	3.94311
D_0__Eukaryota;D_1__Opisthokonta;D_2__Holozoa;D_3__Metazoa (Animalia);D_10__Neoptera;D_11__Coleoptera;D_12__Cymbionotum semelederi	33.2823	30.7461	45.7393	0	0	0
D_0__Eukaryota;D_1__Opisthokonta;D_2__Holozoa;D_3__Metazoa (Animalia);D_10__Neoptera;D_11__Coleoptera;D_12__Cymbionotum pictulum	7.68054	5.12436	8.50964	0	0	0
D_0__Eukaryota;D_1__Opisthokonta;D_2__Holozoa;D_3__Metazoa (Animalia);D_10__Neoptera;D_11__Coleoptera;D_12__Apotomus rufithorax	1.70679	6.14923	10.637	0.8313	4.5311	0
D_0__Eukaryota;D_1__Opisthokonta;D_2__Holozoa;D_3__Metazoa (Animalia);D_10__Neoptera;D_11__Coleoptera;D_12__Promecoderus sp. nr brunnicornis	5.12036	10.2487	6.38223	0	0	0.788621
D_0__Eukaryota;D_1__Opisthokonta;D_2__Holozoa;D_3__Metazoa (Animalia);D_10__Neoptera;D_11__Coleoptera;D_12__Copelatus chevrolati renovatus	0	0	0	5.8191	4.5311	0.788621
D_0__Eukaryota;D_1__Opisthokonta;D_2__Nucletmycea;D_3__Fungi;D_9__Meliolaceae;D_10__Meliola;D_11__Meliola juddiana	5.97375	13.3233	7.44593	0.8313	0	0
D_0__Eukaryota;D_1__Opisthokonta;D_2__Holozoa;D_3__Metazoa (Animalia);D_9__Tricladida;D_10__Continenticola;D_11__Australoplana sanguinea	0	0	1.0637	2.4939	4.5311	3.15448
D_0__Eukaryota;D_1__Opisthokonta;D_2__Holozoa;D_3__Metazoa (Animalia);D_7__Gordioida;D_8__Chordodea;D_9__Chordodes morgani	27.3086	32.7959	30.8474	0	0	5.52035
D_0__Eukaryota;D_1__Opisthokonta;D_2__Holozoa;D_3__Metazoa (Animalia);D_8__Enoplia;D_9__Enoplida;D_10__Adoncholaimus sp.	0.853393	3.07461	2.12741	7.4817	2.26555	0
D_0__Bacteria;D_1__Tenericutes;D_2__Mollicutes;D_3__Entomoplasmatales;D_4__Entomoplasmataceae;D_5__Mesoplasma;D_6__Mycoplasma monodon	0	0	0	1.6626	0	6.30897
D_0__Eukaryota;D_1__Opisthokonta;D_2__Holozoa;D_3__Metazoa (Animalia);D_7__Hexacorallia;D_8__Scleractinia;D_9__Pavona varians	0.853393	1.02487	4.25482	1.6626	0	2.36586
D_0__Eukaryota;D_1__Opisthokonta;D_2__Holozoa;D_3__Metazoa (Animalia);D_8__Heteroconchia;D_9__Veneroida;D_10__Mercenaria mercenaria	0	0	3.19111	5.8191	0	6.30897
D_0__Eukaryota;D_1__Opisthokonta;D_2__Holozoa;D_3__Metazoa (Animalia);D_7__Gastropoda;D_8__Vetigastropoda;D_9__Entemnotrochus adansonianus	0	0	0	13.3008	0	7.09759
D_0__Eukaryota;D_1__Opisthokonta;D_2__Holozoa;D_3__Metazoa (Animalia);D_7__Gastropoda;D_8__Vetigastropoda;D_9__Perotrochus midas	0.853393	0	0	3.3252	0	5.52035
D_0__Eukaryota;D_1__Opisthokonta;D_2__Holozoa;D_3__Metazoa (Animalia);D_7__Gastropoda;D_8__Neritimorpha;D_9__Theodoxus fluviatilis	2.56018	4.09949	8.50964	0	0	0
D_0__Eukaryota;D_1__Opisthokonta;D_2__Holozoa;D_3__Metazoa (Animalia);D_10__Tetrapoda;D_11__Aves;D_12__Bubo virginianus (great horned owl)	4.26697	4.09949	2.12741	0	0	0
D_0__Eukaryota;D_1__Opisthokonta;D_2__Holozoa;D_3__Metazoa (Animalia);D_10__Neoptera;D_11__Coleoptera;D_12__Omus californicus	4.26697	5.12436	2.12741	0	0	0
D_0__Eukaryota;D_1__Opisthokonta;D_2__Holozoa;D_3__Metazoa (Animalia);D_10__Neoptera;D_11__Coleoptera;D_12__Bruchela conformis	0	0	0	8.313	4.5311	7.09759
D_0__Eukaryota;D_1__Opisthokonta;D_2__Holozoa;D_3__Metazoa (Animalia);D_8__Lingulata;D_9__Lingulida;D_10__Glottidia palmeri	0	0	0	12.4695	0	17.3497
D_0__Eukaryota;D_1__Opisthokonta;D_2__Holozoa;D_3__Metazoa (Animalia);D_8__Oligochaeta;D_9__Haplotaxida;D_10__Pectinodrilus molestus	8.53393	9.22384	10.637	0	0	0
D_0__Eukaryota;D_1__Opisthokonta;D_2__Holozoa;D_3__Metazoa (Animalia);D_8__Palaeoheterodonta;D_9__Unionoida;D_10__Margaritifera margaritifera (freshwater pearlshell mussel)	2.56018	4.09949	6.38223	0.8313	0	0
D_0__Eukaryota;D_1__Opisthokonta;D_2__Holozoa;D_3__Metazoa (Animalia);D_7__Gastropoda;D_8__Heterobranchia;D_9__Bathyberthella antarctica	2.56018	3.07461	0	3.3252	0	9.46345
D_0__Eukaryota;D_1__Opisthokonta;D_2__Holozoa;D_3__Metazoa (Animalia);D_10__Neoptera;D_11__Coleoptera;D_12__Attelabus analis	7.68054	10.2487	4.25482	0	0	0.788621
D_0__Eukaryota;D_1__Opisthokonta;D_2__Holozoa;D_3__Metazoa (Animalia);D_10__Neoptera;D_11__Coleoptera;D_12__Cossonus sp. BF-2000	0	1.02487	0	4.1565	0	8.67483
D_0__Eukaryota;D_1__Opisthokonta;D_2__Holozoa;D_3__Metazoa (Animalia);D_10__Neoptera;D_11__Coleoptera;D_12__Eudiagogus rosenschoeldi	0	0	0	35.7459	0	58.358
D_0__Eukaryota;D_1__Opisthokonta;D_2__Holozoa;D_3__Metazoa (Animalia);D_10__Neoptera;D_11__Coleoptera;D_12__Exophthalmus sp. BF-2000	0.853393	1.02487	0	5.8191	0	7.88621
D_0__Eukaryota;D_1__Opisthokonta;D_2__Holozoa;D_3__Metazoa (Animalia);D_10__Neoptera;D_11__Coleoptera;D_12__Naupactus peregrinus	0	0	0	9.97561	0	22.0814
D_0__Eukaryota;D_1__Opisthokonta;D_2__Holozoa;D_3__Metazoa (Animalia);D_10__Neoptera;D_11__Coleoptera;D_12__Tachygonus lecontei	0	0	0	3.3252	0	4.73173
D_0__Eukaryota;D_1__Opisthokonta;D_2__Holozoa;D_3__Metazoa (Animalia);D_10__Neoptera;D_11__Coleoptera;D_12__Gymnetron tetrum	0	0	0	13.3008	0	14.9838
D_0__Eukaryota;D_1__Opisthokonta;D_2__Holozoa;D_3__Metazoa (Animalia);D_10__Neoptera;D_11__Coleoptera;D_12__Pachylobius picivorus (pitch-eating weevil)	0	0	0	7.4817	0	4.73173
D_0__Eukaryota;D_1__Opisthokonta;D_2__Holozoa;D_3__Metazoa (Animalia);D_8__Eucestoda;D_9__Bothriocephalidea;D_10__Probothriocephalus sp. KBD1	0	0	0	4.1565	0	11.8293
D_0__Eukaryota;D_1__Opisthokonta;D_2__Holozoa;D_3__Metazoa (Animalia);D_10__Neoptera;D_11__Coleoptera;D_12__Gaurotes virginea	0	0	0	70.6605	0	69.3987
D_0__Eukaryota;D_1__Opisthokonta;D_2__Holozoa;D_3__Metazoa (Animalia);D_10__Neoptera;D_11__Coleoptera;D_12__Eburia sp. BDF-2000	1.70679	2.04974	2.12741	3.3252	0	3.15448
D_0__Eukaryota;D_1__Opisthokonta;D_2__Holozoa;D_3__Metazoa (Animalia);D_10__Neoptera;D_11__Coleoptera;D_12__Stenygra sp. BDF-2000	0	0	1.0637	55.6971	2.26555	81.228
D_0__Eukaryota;D_1__Opisthokonta;D_2__Holozoa;D_3__Metazoa (Animalia);D_10__Neoptera;D_11__Coleoptera;D_12__Moneilema gigas	0.853393	0	0	12.4695	2.26555	11.0407
D_0__Eukaryota;D_1__Opisthokonta;D_2__Holozoa;D_3__Metazoa (Animalia);D_10__Neoptera;D_11__Coleoptera;D_12__Phoracantha semipunctata	0	0	0	8.313	0	15.7724
D_0__Eukaryota;D_1__Opisthokonta;D_2__Holozoa;D_3__Metazoa (Animalia);D_10__Neoptera;D_11__Coleoptera;D_12__Trachysomus sp. BDF-2000	0	0	0	4.1565	0	7.09759
D_0__Eukaryota;D_1__Opisthokonta;D_2__Holozoa;D_3__Metazoa (Animalia);D_10__Neoptera;D_11__Coleoptera;D_12__Tetraopes pilosus	0	0	0	9.14431	2.26555	7.09759
D_0__Eukaryota;D_1__Opisthokonta;D_2__Holozoa;D_3__Metazoa (Animalia);D_10__Neoptera;D_11__Coleoptera;D_12__Prionus laticollis (broad-necked root borer)	0	0	0	5.8191	0	7.09759
D_0__Eukaryota;D_1__Opisthokonta;D_2__Holozoa;D_3__Metazoa (Animalia);D_10__Neoptera;D_11__Coleoptera;D_12__Palophagoides vargasorum	0	0	0	44.0589	0	78.8621
D_0__Eukaryota;D_1__Opisthokonta;D_2__Holozoa;D_3__Metazoa (Animalia);D_10__Neoptera;D_11__Coleoptera;D_12__Aulacoscelis sp. BDF-2000	0	0	0	10.8069	4.5311	11.0407
D_0__Eukaryota;D_1__Opisthokonta;D_2__Holozoa;D_3__Metazoa (Animalia);D_10__Neoptera;D_11__Coleoptera;D_12__Orsodacne atra	0	0	0	44.0589	2.26555	73.3418
D_0__Eukaryota;D_1__Opisthokonta;D_2__Holozoa;D_3__Metazoa (Animalia);D_10__Neoptera;D_11__Coleoptera;D_12__Crioceris asparagi (common asparagus beetle)	0	1.02487	1.0637	2.4939	0	6.30897
D_0__Eukaryota;D_1__Opisthokonta;D_2__Holozoa;D_3__Metazoa (Animalia);D_10__Neoptera;D_11__Coleoptera;D_12__Plateumaris pusilla	0	1.02487	0	42.3963	0	55.9921
D_0__Eukaryota;D_1__Opisthokonta;D_2__Holozoa;D_3__Metazoa (Animalia);D_10__Neoptera;D_11__Coleoptera;D_12__Donacia distincta	0	0	0	75.6483	4.5311	130.122
D_0__Eukaryota;D_1__Opisthokonta;D_2__Holozoa;D_3__Metazoa (Animalia);D_10__Neoptera;D_11__Coleoptera;D_12__Octotoma scabripennis (lantana leaf beetle)	0	0	0	1.6626	2.26555	5.52035
D_0__Eukaryota;D_1__Opisthokonta;D_2__Holozoa;D_3__Metazoa (Animalia);D_10__Neoptera;D_11__Coleoptera;D_12__Chelymorpha cassida	0	0	0	3.3252	2.26555	7.88621
D_0__Eukaryota;D_1__Opisthokonta;D_2__Holozoa;D_3__Metazoa (Animalia);D_10__Neoptera;D_11__Coleoptera;D_12__Phratora laticollis	3.41357	6.14923	7.44593	4.1565	0	6.30897
D_0__Eukaryota;D_1__Opisthokonta;D_2__Holozoa;D_3__Metazoa (Animalia);D_10__Neoptera;D_11__Coleoptera;D_12__Labidomera clivicollis	0.853393	1.02487	1.0637	1.6626	0	9.46345
D_0__Eukaryota;D_1__Opisthokonta;D_2__Holozoa;D_3__Metazoa (Animalia);D_10__Neoptera;D_11__Coleoptera;D_12__Oides decempunctatus	0	0	0	7.4817	0	6.30897
D_0__Eukaryota;D_1__Opisthokonta;D_2__Holozoa;D_3__Metazoa (Animalia);D_10__Neoptera;D_11__Coleoptera;D_12__Agelastica alni	0	0	0	1.6626	0	7.09759
D_0__Eukaryota;D_1__Opisthokonta;D_2__Holozoa;D_3__Metazoa (Animalia);D_10__Neoptera;D_11__Coleoptera;D_12__Galerucella nymphaeae (water lily leaf beetle)	0	0	0	44.8902	0	63.8783
D_0__Eukaryota;D_1__Opisthokonta;D_2__Holozoa;D_3__Metazoa (Animalia);D_10__Neoptera;D_11__Coleoptera;D_12__Podontia affinis	0	0	0	5.8191	0	5.52035
D_0__Eukaryota;D_1__Opisthokonta;D_2__Holozoa;D_3__Metazoa (Animalia);D_10__Neoptera;D_11__Coleoptera;D_12__Orthocrepis hanoiensis	0	0	0	9.14431	0	26.0245
D_0__Eukaryota;D_1__Opisthokonta;D_2__Holozoa;D_3__Metazoa (Animalia);D_10__Neoptera;D_11__Coleoptera;D_12__Nisotra orbiculata	0	0	0	7.4817	0	18.1383
D_0__Eukaryota;D_1__Opisthokonta;D_2__Holozoa;D_3__Metazoa (Animalia);D_10__Neoptera;D_11__Coleoptera;D_12__Hyphasis parvula	0	0	0	4.1565	0	5.52035
D_0__Eukaryota;D_1__Opisthokonta;D_2__Holozoa;D_3__Metazoa (Animalia);D_10__Neoptera;D_11__Coleoptera;D_12__Chaetocnema basalis	0	0	0	13.3008	0	22.0814
D_0__Eukaryota;D_1__Opisthokonta;D_2__Holozoa;D_3__Metazoa (Animalia);D_10__Neoptera;D_11__Coleoptera;D_12__Crepidodera rhaetica	0	1.02487	0	5.8191	0	3.94311
D_0__Eukaryota;D_1__Opisthokonta;D_2__Holozoa;D_3__Metazoa (Animalia);D_10__Neoptera;D_11__Coleoptera;D_12__Altica pagana	0	0	0	4.1565	0	6.30897
D_0__Eukaryota;D_1__Opisthokonta;D_2__Holozoa;D_3__Metazoa (Animalia);D_10__Neoptera;D_11__Coleoptera;D_12__Anomoea flavokansiensis	0	0	1.0637	4.9878	2.26555	3.94311
D_0__Eukaryota;D_1__Opisthokonta;D_2__Holozoa;D_3__Metazoa (Animalia);D_10__Neoptera;D_11__Coleoptera;D_12__Eumolpus sp. BDF-2000	0	0	0	10.8069	0	18.1383
D_0__Eukaryota;D_1__Opisthokonta;D_2__Holozoa;D_3__Metazoa (Animalia);D_10__Neoptera;D_11__Coleoptera;D_12__Syneta pilosa	0	1.02487	0	32.4207	2.26555	65.4556
D_0__Eukaryota;D_1__Opisthokonta;D_2__Holozoa;D_3__Metazoa (Animalia);D_10__Neoptera;D_11__Raphidioptera;D_12__Negha inflata	0	0	0	4.1565	2.26555	3.94311
D_0__Eukaryota;D_1__Opisthokonta;D_2__Holozoa;D_3__Metazoa (Animalia);D_10__Neoptera;D_11__Coleoptera;D_12__Araucarius minor	0.853393	0	1.0637	4.1565	0	7.88621
D_0__Eukaryota;D_1__Opisthokonta;D_2__Holozoa;D_3__Metazoa (Animalia);D_10__Neoptera;D_11__Coleoptera;D_12__Phloeoditica sp. HLF01	0	0	0	4.1565	0	8.67483
D_0__Eukaryota;D_1__Opisthokonta;D_2__Holozoa;D_3__Metazoa (Animalia);D_10__Neoptera;D_11__Coleoptera;D_12__Chramesus sp. HLF02	0	0	0	10.8069	0	7.88621
D_0__Eukaryota;D_1__Opisthokonta;D_2__Holozoa;D_3__Metazoa (Animalia);D_10__Neoptera;D_11__Coleoptera;D_12__Phloeosinus punctatus	0	0	0	9.14431	2.26555	11.8293
D_0__Eukaryota;D_1__Opisthokonta;D_2__Holozoa;D_3__Metazoa (Animalia);D_10__Neoptera;D_11__Coleoptera;D_12__Chramesus asperatus	0	0	0	2.4939	0	7.88621
D_0__Eukaryota;D_1__Opisthokonta;D_2__Holozoa;D_3__Metazoa (Animalia);D_10__Neoptera;D_11__Coleoptera;D_12__Hylesinus varius	0	0	0	2.4939	0	6.30897
D_0__Eukaryota;D_1__Opisthokonta;D_2__Holozoa;D_3__Metazoa (Animalia);D_10__Neoptera;D_11__Coleoptera;D_12__Dendroctonus pseudotsugae (Douglas fir beetle)	0.853393	0	0	4.1565	2.26555	3.94311
D_0__Eukaryota;D_1__Opisthokonta;D_2__Holozoa;D_3__Metazoa (Animalia);D_10__Neoptera;D_11__Coleoptera;D_12__Sinophloeus porteri	0	0	0	3.3252	0	4.73173
D_0__Eukaryota;D_1__Opisthokonta;D_2__Holozoa;D_3__Metazoa (Animalia);D_10__Neoptera;D_11__Coleoptera;D_12__Pseudohylesinus granulatus	0	0	0	3.3252	0	7.09759
D_0__Eukaryota;D_1__Opisthokonta;D_2__Holozoa;D_3__Metazoa (Animalia);D_10__Neoptera;D_11__Coleoptera;D_12__Dendroctonus ponderosae (mountain pine beetle)	0	0	0	3.3252	0	5.52035
D_0__Eukaryota;D_1__Opisthokonta;D_2__Holozoa;D_3__Metazoa (Animalia);D_10__Neoptera;D_11__Coleoptera;D_12__Hypothenemus eruditus	0	0	0	3.3252	0	7.88621
D_0__Eukaryota;D_1__Opisthokonta;D_2__Holozoa;D_3__Metazoa (Animalia);D_10__Neoptera;D_11__Plecoptera;D_12__Nemurella pictetii	5.97375	0	5.31852	0	2.26555	0
D_0__Eukaryota;D_1__Opisthokonta;D_2__Holozoa;D_3__Metazoa (Animalia);D_10__Neoptera;D_11__Plecoptera;D_12__Amphinemura sulcicollis	5.12036	3.07461	5.31852	0	0	0.788621
D_0__Eukaryota;D_1__Opisthokonta;D_2__Holozoa;D_3__Metazoa (Animalia);D_10__Neoptera;D_11__Plecoptera;D_12__Malenka californica (Calidornia forestfly)	4.26697	3.07461	6.38223	0	0	0
D_0__Eukaryota;D_1__Archaeplastida;D_2__Chloroplastida;D_3__Charophyta;D_10__Araucariales;D_11__Sundacarpus;D_12__Sundacarpus amarus	1.70679	0	1.0637	2.4939	0	4.73173
D_0__Eukaryota;D_1__Opisthokonta;D_2__Holozoa;D_3__Metazoa (Animalia);D_7__Priapulida;D_8__Priapulidae;D_9__Halicryptus spinulosus	6.82715	8.19897	11.7008	0.8313	0	0
D_0__Eukaryota;D_1__Opisthokonta;D_2__Nucletmycea;D_3__Fungi;D_8__Entomophthoraceae;D_9__Zoophthora;D_10__Zoophthora occidentalis	7.68054	12.2985	10.637	9.14431	9.0622	5.52035
D_0__Bacteria;D_1__Firmicutes;D_2__Clostridia;D_3__Clostridiales;D_4__Lachnospiraceae;D_5__uncultured;D_6__uncultured bacterium	5.97375	6.14923	13.8282	0	0	0
D_0__Eukaryota;D_1__Opisthokonta;D_2__Holozoa;D_3__Metazoa (Animalia);D_10__Neoptera;D_11__Coleoptera;D_12__Platypus compertus	0	0	0	23.2764	9.0622	12.6179
D_0__Eukaryota;D_1__Opisthokonta;D_2__Holozoa;D_3__Metazoa (Animalia);D_10__Neoptera;D_11__Coleoptera;D_12__Coleobothrus germeauxi	0	0	0	8.313	0	5.52035
D_0__Eukaryota;D_1__Opisthokonta;D_2__Holozoa;D_3__Metazoa (Animalia);D_10__Neoptera;D_11__Coleoptera;D_12__Ernoporus caucasicus	0	0	0	7.4817	4.5311	7.09759
D_0__Eukaryota;D_1__Opisthokonta;D_2__Holozoa;D_3__Metazoa (Animalia);D_10__Neoptera;D_11__Coleoptera;D_12__Rhynchitomacerinus kuscheli	0	0	0	7.4817	6.79665	11.8293
D_0__Eukaryota;D_1__Opisthokonta;D_2__Holozoa;D_3__Metazoa (Animalia);D_10__Neoptera;D_11__Coleoptera;D_12__Toxonotus cornutus	0	1.02487	0	1.6626	0	5.52035
D_0__Eukaryota;D_1__Opisthokonta;D_2__Holozoa;D_3__Metazoa (Animalia);D_10__Neoptera;D_11__Coleoptera;D_12__Caenominurus topali	0	0	1.0637	40.7337	0	69.3987
D_0__Eukaryota;D_1__Opisthokonta;D_2__Holozoa;D_3__Metazoa (Animalia);D_10__Neoptera;D_11__Coleoptera;D_12__Aporhina australis	0	0	0	36.5772	0	67.0328
D_0__Eukaryota;D_1__Opisthokonta;D_2__Holozoa;D_3__Metazoa (Animalia);D_10__Neoptera;D_11__Coleoptera;D_12__Ocladius obliquesetosus	0	2.04974	0	5.8191	4.5311	10.2521
D_0__Eukaryota;D_1__Opisthokonta;D_2__Holozoa;D_3__Metazoa (Animalia);D_10__Neoptera;D_11__Coleoptera;D_12__Stenopelmus rufinasus	0	0	0	30.7581	0	70.1873
D_0__Eukaryota;D_1__Opisthokonta;D_2__Holozoa;D_3__Metazoa (Animalia);D_10__Neoptera;D_11__Coleoptera;D_12__Tanysphyrus lemnae	0.853393	0	0	5.8191	0	5.52035
D_0__Eukaryota;D_1__Opisthokonta;D_2__Holozoa;D_3__Metazoa (Animalia);D_10__Neoptera;D_11__Coleoptera;D_12__Dryocoetes alni	0	0	0	5.8191	0	3.94311
D_0__Eukaryota;D_1__Opisthokonta;D_2__Holozoa;D_3__Metazoa (Animalia);D_10__Neoptera;D_11__Coleoptera;D_12__Leptopius sp. ENN01	0	1.02487	0	21.6138	2.26555	32.3335
D_0__Eukaryota;D_1__Opisthokonta;D_2__Holozoa;D_3__Metazoa (Animalia);D_10__Neoptera;D_11__Coleoptera;D_12__Crysolopus spectabilis	0	0	0	23.2764	0	37.0652
D_0__Eukaryota;D_1__Opisthokonta;D_2__Holozoa;D_3__Metazoa (Animalia);D_10__Neoptera;D_11__Coleoptera;D_12__Bronchus sp. HI01	0	0	0	42.3963	0	53.6262
D_0__Eukaryota;D_1__Opisthokonta;D_2__Holozoa;D_3__Metazoa (Animalia);D_10__Neoptera;D_11__Coleoptera;D_12__Auletes nebulosus	0	0	0	7.4817	0	7.09759
D_0__Eukaryota;D_1__Opisthokonta;D_2__Holozoa;D_3__Metazoa (Animalia);D_10__Neoptera;D_11__Coleoptera;D_12__Rhinoncus longulus	0	0	0	5.8191	0	3.94311
D_0__Eukaryota;D_1__Opisthokonta;D_2__Holozoa;D_3__Metazoa (Animalia);D_10__Neoptera;D_11__Coleoptera;D_12__Eisingius chusqueae	0	0	0	7.4817	0	7.09759
D_0__Eukaryota;D_1__Opisthokonta;D_2__Holozoa;D_3__Metazoa (Animalia);D_10__Neoptera;D_11__Coleoptera;D_12__Rhyephenes humeralis	0	0	0	1.6626	0	7.88621
D_0__Eukaryota;D_1__Opisthokonta;D_2__Holozoa;D_3__Metazoa (Animalia);D_10__Neoptera;D_11__Coleoptera;D_12__Pseudomopsis inflata	0	0	0	4.9878	2.26555	14.1952
D_0__Eukaryota;D_1__Opisthokonta;D_2__Holozoa;D_3__Metazoa (Animalia);D_10__Neoptera;D_11__Coleoptera;D_12__Bagous americanus	0	1.02487	1.0637	25.7703	2.26555	44.1628
D_0__Eukaryota;D_1__Opisthokonta;D_2__Holozoa;D_3__Metazoa (Animalia);D_10__Neoptera;D_11__Coleoptera;D_12__Cucujus clavipes (red flat bark beetle)	0	0	0	12.4695	22.6555	22.87
D_0__Eukaryota;D_1__Opisthokonta;D_2__Holozoa;D_3__Metazoa (Animalia);D_10__Neoptera;D_11__Coleoptera;D_12__Amphotus sp. C27	0	0	0	5.8191	0	6.30897
D_0__Eukaryota;D_1__Opisthokonta;D_2__Holozoa;D_3__Metazoa (Animalia);D_10__Neoptera;D_11__Coleoptera;D_12__Oberea sp. C38	0	0	0	11.6382	6.79665	15.7724
D_0__Eukaryota;D_1__Opisthokonta;D_2__Holozoa;D_3__Metazoa (Animalia);D_10__Neoptera;D_11__Coleoptera;D_12__Trox sp. C41	0	1.02487	0	4.1565	0	11.8293
D_0__Eukaryota;D_1__Opisthokonta;D_2__Holozoa;D_3__Metazoa (Animalia);D_10__Neoptera;D_11__Orthoptera;D_12__Stenopelmatus sp. OR14	0	0	0	4.1565	4.5311	2.36586
D_0__Eukaryota;D_1__Opisthokonta;D_2__Holozoa;D_3__Metazoa (Animalia);D_10__Neoptera;D_11__Orthoptera;D_12__Pterophylla camellifolia (common true katydid)	0	0	0	4.9878	11.3278	3.15448
D_0__Eukaryota;D_1__Opisthokonta;D_2__Holozoa;D_3__Metazoa (Animalia);D_10__Neoptera;D_11__Mecoptera;D_12__Hylobittacus apicalis	5.97375	7.1741	6.38223	1.6626	0	0
D_0__Eukaryota;D_1__Opisthokonta;D_2__Holozoa;D_3__Metazoa (Animalia);D_10__Neoptera;D_11__Coleoptera;D_12__Hydrochus angustatus	0	0	0	2.4939	0	7.09759
D_0__Eukaryota;D_1__Opisthokonta;D_2__Holozoa;D_3__Metazoa (Animalia);D_10__Neoptera;D_11__Coleoptera;D_12__Osmoderma sp. APV-2001	0	0	0	3.3252	0	7.88621
D_0__Eukaryota;D_1__Opisthokonta;D_2__Holozoa;D_3__Metazoa (Animalia);D_10__Neoptera;D_11__Coleoptera;D_12__Coccidula rufa	0	0	0	14.1321	2.26555	20.5042
D_0__Eukaryota;D_1__Opisthokonta;D_2__Holozoa;D_3__Metazoa (Animalia);D_10__Neoptera;D_11__Coleoptera;D_12__Byrrhus pilula	0	0	0	13.3008	0	11.0407
D_0__Eukaryota;D_1__Opisthokonta;D_2__Holozoa;D_3__Metazoa (Animalia);D_9__Eumalacostraca;D_10__Eucarida;D_11__Blepharipoda occidentalis	5.12036	8.19897	9.57334	0	0	0
D_0__Eukaryota;D_1__Opisthokonta;D_2__Holozoa;D_3__Metazoa (Animalia);D_8__Scolecida;D_9__Spionida;D_10__Scolelepis squamata	6.82715	11.2736	10.637	0	0	0.788621
D_0__Eukaryota;D_1__Opisthokonta;D_2__Holozoa;D_3__Metazoa (Animalia);D_10__Neoptera;D_11__Coleoptera;D_12__Oulimnius rivularis	0	0	0	6.6504	0	5.52035
D_0__Eukaryota;D_1__Opisthokonta;D_2__Holozoa;D_3__Metazoa (Animalia);D_10__Neoptera;D_11__Coleoptera;D_12__Graphelmis marshalli	0	0	0	6.6504	4.5311	7.88621
D_0__Eukaryota;D_1__Opisthokonta;D_2__Holozoa;D_3__Metazoa (Animalia);D_10__Neoptera;D_11__Coleoptera;D_12__Eulimnichus sp. IR-2002	0	0	0	7.4817	0	10.2521
D_0__Eukaryota;D_1__Opisthokonta;D_2__Holozoa;D_3__Metazoa (Animalia);D_10__Neoptera;D_11__Coleoptera;D_12__Limnichus pygmaeus	0	0	0	3.3252	2.26555	12.6179
D_0__Eukaryota;D_1__Opisthokonta;D_2__Holozoa;D_3__Metazoa (Animalia);D_10__Neoptera;D_11__Coleoptera;D_12__Augyles maritimus	0	0	0	5.8191	0	7.09759
D_0__Eukaryota;D_1__Opisthokonta;D_2__Holozoa;D_3__Metazoa (Animalia);D_10__Neoptera;D_11__Coleoptera;D_12__Ptilodactyla sp. IR-2002a	0	0	0	4.9878	0	3.15448
D_0__Eukaryota;D_1__Opisthokonta;D_2__Holozoa;D_3__Metazoa (Animalia);D_10__Neoptera;D_11__Coleoptera;D_12__Ptilodactyla sp. IR-2002b	0	0	0	5.8191	0	15.7724
D_0__Eukaryota;D_1__Opisthokonta;D_2__Holozoa;D_3__Metazoa (Animalia);D_10__Neoptera;D_11__Coleoptera;D_12__Eubrianax sp. IR-2002	0	0	1.0637	2.4939	0	10.2521
D_0__Eukaryota;D_1__Opisthokonta;D_2__Holozoa;D_3__Metazoa (Animalia);D_10__Neoptera;D_11__Coleoptera;D_12__Julodinae sp. IR-2002	0	0	0	5.8191	0	10.2521
D_0__Eukaryota;D_1__Opisthokonta;D_2__Holozoa;D_3__Metazoa (Animalia);D_10__Neoptera;D_11__Coleoptera;D_12__Metapteron sp. IR-2002	0	0	0	2.4939	0	6.30897
D_0__Eukaryota;D_1__Opisthokonta;D_2__Holozoa;D_3__Metazoa (Animalia);D_10__Neoptera;D_11__Coleoptera;D_12__Omalisus fontisbellaquei	0	0	0	4.1565	0	7.09759
D_0__Eukaryota;D_1__Opisthokonta;D_2__Holozoa;D_3__Metazoa (Animalia);D_8__Palpata;D_9__Phyllodocida;D_10__Haplosyllis spongicola	9.38732	15.3731	11.7008	0	0	0
D_0__Eukaryota;D_1__Opisthokonta;D_2__Holozoa;D_3__Metazoa (Animalia);D_9__Eumalacostraca;D_10__Peracarida;D_11__Eurycope sp. WW-2002	3.41357	2.04974	0	2.4939	0	1.57724
D_0__Eukaryota;D_1__Opisthokonta;D_2__Holozoa;D_3__Metazoa (Animalia);D_7__Gymnolaemata;D_8__Cheilostomatida;D_9__Electra bellula	6.82715	5.12436	12.7645	5.8191	0	3.94311
D_0__Bacteria;D_1__Proteobacteria;D_2__Gammaproteobacteria;D_3__Enterobacteriales;D_4__Enterobacteriaceae;D_5__Raoultella;D_6__Serratia fonticola	0	0	0	1.6626	0	7.09759
D_0__Bacteria;D_1__Proteobacteria;D_2__Deltaproteobacteria;D_3__FW113;D_4__uncultured bacterium;D_5__uncultured bacterium;D_6__uncultured bacterium	0	0	0	4.1565	18.1244	0
D_0__Bacteria;D_1__Proteobacteria;D_2__Gammaproteobacteria;D_3__Aeromonadales;D_4__Aeromonadaceae;D_5__Aeromonas;D_6__uncultured gamma proteobacterium	0	0	0	9.97561	2.26555	0
D_0__Eukaryota;D_1__Incertae Sedis;D_2__Apusomonadidae;D_3__Amastigomonas;D_4__uncultured eukaryote;D_5__uncultured eukaryote;D_6__uncultured eukaryote	0	1.02487	0	45.7215	0	16.561
D_0__Eukaryota;D_1__Opisthokonta;D_2__Holozoa;D_3__Metazoa (Animalia);D_8__Scolecida;D_9__Spionida;D_10__uncultured metazoan	2.56018	0	1.0637	1.6626	0	5.52035
D_0__Eukaryota;D_1__Opisthokonta;D_2__Holozoa;D_3__Metazoa (Animalia);D_10__Tetrapoda;D_11__Mammalia;D_12__Sarcophilus harrisii (Tasmanian devil)	3.41357	6.14923	4.25482	0	0	0
D_0__Bacteria;D_1__Proteobacteria;D_2__Gammaproteobacteria;D_3__Pseudomonadales;D_4__Moraxellaceae;D_5__Acinetobacter;D_6__Acinetobacter lwoffii WJ10621	1.70679	0	0	1.6626	9.0622	2.36586
D_0__Eukaryota;D_1__Opisthokonta;D_2__Holozoa;D_3__Metazoa (Animalia);D_6__Echinodermata;D_7__Echinoidea;D_8__Lytechinus variegatus (green sea urchin)	3.41357	3.07461	2.12741	1.6626	0	3.94311
D_0__Eukaryota;D_1__Opisthokonta;D_2__Holozoa;D_3__Metazoa (Animalia);D_11__Neopterygii;D_12__Teleostei;D_13__Salmo salar (Atlantic salmon)	0.853393	2.04974	3.19111	0.8313	0	3.15448
D_0__Bacteria;D_1__Bacteroidetes;D_2__Flavobacteriia;D_3__Flavobacteriales;D_4__Flavobacteriaceae;D_5__Myroides;D_6__Myroides odoratimimus CCUG 12700	20.4814	25.6218	18.083	82.2987	326.239	90.6914
D_0__Eukaryota;D_1__Opisthokonta;D_2__Holozoa;D_3__Metazoa (Animalia);D_10__Tetrapoda;D_11__Mammalia;D_12__Microtus ochrogaster (prairie vole)	2.56018	3.07461	1.0637	4.1565	0	0.788621
D_0__Eukaryota;D_1__Opisthokonta;D_2__Holozoa;D_3__Metazoa (Animalia);D_10__Neoptera;D_11__Hymenoptera;D_12__Adialytus ambiguus	0	0	0	0.8313	9.0622	4.73173
D_0__Eukaryota;D_1__Opisthokonta;D_2__Holozoa;D_3__Metazoa (Animalia);D_10__Neoptera;D_11__Hymenoptera;D_12__Aphidius eadyi	0	0	0	0.8313	11.3278	3.15448
D_0__Eukaryota;D_1__Opisthokonta;D_2__Holozoa;D_3__Metazoa (Animalia);D_10__Neoptera;D_11__Hymenoptera;D_12__Lysiphlebus confusus	0.853393	1.02487	0	4.1565	2.26555	1.57724
D_0__Eukaryota;D_1__Opisthokonta;D_2__Holozoa;D_3__Metazoa (Animalia);D_10__Neoptera;D_11__Hymenoptera;D_12__Pauesia pini	0	0	2.12741	0.8313	11.3278	3.15448
D_0__Eukaryota;D_1__Opisthokonta;D_2__Holozoa;D_3__Metazoa (Animalia);D_10__Neoptera;D_11__Hymenoptera;D_12__Pauesia silana	0	0	0	2.4939	9.0622	3.15448
D_0__Eukaryota;D_1__Opisthokonta;D_2__Holozoa;D_3__Metazoa (Animalia);D_7__Malacosporea;D_8__Malacovalvulida;D_9__unidentified myxozoan parasite	1.70679	2.04974	5.31852	0	0	0.788621
D_0__Eukaryota;D_1__Opisthokonta;D_2__Holozoa;D_3__Metazoa (Animalia);D_7__Octocorallia;D_8__Telestacea;D_9__Pseudocladochonus hicksoni	0.853393	0	6.38223	1.6626	0	0.788621
D_0__Eukaryota;D_1__Opisthokonta;D_2__Holozoa;D_3__Metazoa (Animalia);D_7__Gastropoda;D_8__Heterobranchia;D_9__Limacia clavigera	11.9475	5.12436	7.44593	0	0	0
D_0__Eukaryota;D_1__Opisthokonta;D_2__Holozoa;D_3__Metazoa (Animalia);D_7__Gastropoda;D_8__Heterobranchia;D_9__Aplysia punctata	12.8009	18.4477	21.2741	3.3252	0	7.88621
D_0__Eukaryota;D_1__Opisthokonta;D_2__Holozoa;D_3__Metazoa (Animalia);D_8__Rhabdocoela;D_9__Neodalyellida;D_10__Mesostoma lingua	16.2145	14.3482	10.637	0	0	0
D_0__Eukaryota;D_1__Opisthokonta;D_2__Holozoa;D_3__Metazoa (Animalia);D_8__Digenea;D_9__Echinostomida;D_10__Hexangium sp. DTJL-2000	2.56018	2.04974	4.25482	0.8313	0	0.788621
D_0__Eukaryota;D_1__Opisthokonta;D_2__Holozoa;D_3__Metazoa (Animalia);D_8__Eucestoda;D_9__Cyclophyllidea;D_10__Hymenolepis microstoma	4.26697	5.12436	6.38223	0	0	1.57724
D_0__Eukaryota;D_1__Opisthokonta;D_2__Holozoa;D_3__Metazoa (Animalia);D_8__Scolecida;D_9__Parergodrilidae;D_10__Parergodrilus heideri	4.26697	5.12436	2.12741	0	0	0
D_0__Eukaryota;D_1__Opisthokonta;D_2__Holozoa;D_3__Metazoa (Animalia);D_10__Tetrapoda;D_11__Mammalia;D_12__Ornithorhynchus anatinus (platypus)	5.12036	0	3.19111	0	0	1.57724
D_0__Eukaryota;D_1__Opisthokonta;D_2__Holozoa;D_3__Metazoa (Animalia);D_10__Neoptera;D_11__Coleoptera;D_12__Brachycerus muricatus	0	0	0	43.2276	2.26555	71.7645
D_0__Eukaryota;D_1__Opisthokonta;D_2__Holozoa;D_3__Metazoa (Animalia);D_10__Neoptera;D_11__Coleoptera;D_12__Peltodytes rotundatus	0	0	1.0637	21.6138	83.8254	16.561
D_0__Eukaryota;D_1__Opisthokonta;D_2__Holozoa;D_3__Metazoa (Animalia);D_10__Neoptera;D_11__Coleoptera;D_12__Hygrobia australasiae	0	1.02487	0	6.6504	2.26555	4.73173
D_0__Eukaryota;D_1__Opisthokonta;D_2__Holozoa;D_3__Metazoa (Animalia);D_8__Enoplia;D_9__Triplonchida;D_10__Trichodorus sparsus	2.56018	4.09949	4.25482	0	0	0
D_0__Bacteria;D_1__Firmicutes;D_2__Bacilli;D_3__Lactobacillales;D_4__Enterococcaceae;D_5__Enterococcus;D_6__uncultured bacterium	0.853393	1.02487	2.12741	3.3252	4.5311	0.788621
D_0__Bacteria;D_1__Proteobacteria;D_2__Gammaproteobacteria;D_3__Enterobacteriales;D_4__Enterobacteriaceae;D_5__Escherichia-Shigella;D_6__uncultured bacterium	0	0	0	25.7703	0	2.36586
D_0__Bacteria;D_1__Tenericutes;D_2__Mollicutes;D_3__Entomoplasmatales;D_4__type III;D_5__uncultured Entomoplasmatales bacterium;D_6__uncultured Entomoplasmatales bacterium	0	0	0	4.1565	0	7.88621
D_0__Eukaryota;D_1__SAR;D_2__Stramenopiles;D_3__Ochrophyta;D_6__Rhizosolenids;D_7__Guinardia;D_8__Guinardia delicatula	4.26697	6.14923	10.637	0	0	0
D_0__Eukaryota;D_1__Opisthokonta;D_2__Holozoa;D_3__Metazoa (Animalia);D_9__Eumalacostraca;D_10__Peracarida;D_11__Archaeomysis kokuboi	79.3656	90.1887	89.3512	0	0	0
D_0__Eukaryota;D_1__Opisthokonta;D_2__Holozoa;D_3__Metazoa (Animalia);D_9__Eumalacostraca;D_10__Peracarida;D_11__Acanthomysis longicornis	3.41357	2.04974	1.0637	3.3252	18.1244	3.15448
D_0__Eukaryota;D_1__Opisthokonta;D_2__Holozoa;D_3__Metazoa (Animalia);D_9__Eumalacostraca;D_10__Peracarida;D_11__Mysidopsis gibbosa	1.70679	0	1.0637	2.4939	9.0622	2.36586
D_0__Eukaryota;D_1__Opisthokonta;D_2__Holozoa;D_3__Metazoa (Animalia);D_9__Eumalacostraca;D_10__Peracarida;D_11__Schistomysis spiritus	1.70679	2.04974	2.12741	4.1565	0	3.15448
D_0__Bacteria;D_1__Firmicutes;D_2__Clostridia;D_3__Clostridiales;D_4__Lachnospiraceae;D_5__uncultured;D_6__uncultured bacterium	6.82715	3.07461	2.12741	0	0	0
D_0__Bacteria;D_1__Firmicutes;D_2__Bacilli;D_3__Lactobacillales;D_4__Enterococcaceae;D_5__Enterococcus;D_6__uncultured bacterium	3.41357	6.14923	3.19111	0.8313	0	2.36586
D_0__Bacteria;D_1__Firmicutes;D_2__Clostridia;D_3__Clostridiales;D_4__Ruminococcaceae;D_5__Candidatus Soleaferrea;D_6__uncultured bacterium	5.97375	3.07461	10.637	0	0	0
D_0__Eukaryota;D_1__Opisthokonta;D_2__Holozoa;D_3__Metazoa (Animalia);D_10__Neoptera;D_11__Coleoptera;D_12__Timarcha cerdo	0	0	0	9.97561	0	13.4066
D_0__Eukaryota;D_1__Opisthokonta;D_2__Holozoa;D_3__Metazoa (Animalia);D_10__Neoptera;D_11__Coleoptera;D_12__Hornius grandis	0	0	0	11.6382	0	20.5042
D_0__Eukaryota;D_1__Opisthokonta;D_2__Holozoa;D_3__Metazoa (Animalia);D_10__Neoptera;D_11__Coleoptera;D_12__Eupales ulema	0	0	0	11.6382	0	21.2928
D_0__Eukaryota;D_1__Opisthokonta;D_2__Holozoa;D_3__Metazoa (Animalia);D_10__Neoptera;D_11__Coleoptera;D_12__Rhyparida alleni	0	0	0	8.313	0	7.88621
D_0__Eukaryota;D_1__Opisthokonta;D_2__Holozoa;D_3__Metazoa (Animalia);D_10__Neoptera;D_11__Coleoptera;D_12__Brachypnoea clypealis	0	0	0	4.9878	0	23.6586
D_0__Eukaryota;D_1__Opisthokonta;D_2__Holozoa;D_3__Metazoa (Animalia);D_10__Neoptera;D_11__Coleoptera;D_12__Platycorynus chalybaeus	0	0	0	7.4817	0	11.0407
D_0__Eukaryota;D_1__Opisthokonta;D_2__Holozoa;D_3__Metazoa (Animalia);D_10__Neoptera;D_11__Coleoptera;D_12__Pachnephorus impressus	0	0	0	1.6626	0	6.30897
D_0__Eukaryota;D_1__Opisthokonta;D_2__Holozoa;D_3__Metazoa (Animalia);D_10__Neoptera;D_11__Coleoptera;D_12__Parascela cribrata	0	0	0	9.97561	2.26555	10.2521
D_0__Eukaryota;D_1__Opisthokonta;D_2__Holozoa;D_3__Metazoa (Animalia);D_10__Neoptera;D_11__Coleoptera;D_12__Georissus sp. AK-2004	0	0	0	5.8191	0	5.52035
D_0__Eukaryota;D_1__Opisthokonta;D_2__Holozoa;D_3__Metazoa (Animalia);D_10__Neoptera;D_11__Coleoptera;D_12__Hydrochus elongatus	0.853393	2.04974	1.0637	2.4939	0	2.36586
D_0__Eukaryota;D_1__Opisthokonta;D_2__Holozoa;D_3__Metazoa (Animalia);D_10__Neoptera;D_11__Coleoptera;D_12__Spercheus emarginatus	0	0	0	1.6626	0	7.09759
D_0__Eukaryota;D_1__Opisthokonta;D_2__Holozoa;D_3__Metazoa (Animalia);D_10__Neoptera;D_11__Coleoptera;D_12__Enochrus testaceus	0	0	0	7.4817	0	11.8293
D_0__Eukaryota;D_1__Opisthokonta;D_2__Holozoa;D_3__Metazoa (Animalia);D_10__Neoptera;D_11__Coleoptera;D_12__Hydrobius fuscipes	0	0	0	5.8191	0	7.09759
D_0__Eukaryota;D_1__Opisthokonta;D_2__Holozoa;D_3__Metazoa (Animalia);D_10__Neoptera;D_11__Coleoptera;D_12__Berosus luridus	0	0	0	4.9878	0	5.52035
D_0__Eukaryota;D_1__Opisthokonta;D_2__Holozoa;D_3__Metazoa (Animalia);D_10__Neoptera;D_11__Coleoptera;D_12__Coelostoma orbiculare	0	0	0	4.9878	0	7.09759
D_0__Eukaryota;D_1__Opisthokonta;D_2__Holozoa;D_3__Metazoa (Animalia);D_10__Neoptera;D_11__Coleoptera;D_12__Hydraena gracilis	0	0	0	4.9878	0	7.09759
D_0__Eukaryota;D_1__Opisthokonta;D_2__Holozoa;D_3__Metazoa (Animalia);D_10__Neoptera;D_11__Coleoptera;D_12__Ochthebius minimus	0	0	0	5.8191	0	4.73173
D_0__Eukaryota;D_1__Opisthokonta;D_2__Holozoa;D_3__Metazoa (Animalia);D_10__Neoptera;D_11__Coleoptera;D_12__Palaeomastigus sp. AK-2004	2.56018	3.07461	7.44593	0.8313	0	0
D_0__Eukaryota;D_1__Opisthokonta;D_2__Holozoa;D_3__Metazoa (Animalia);D_10__Neoptera;D_11__Coleoptera;D_12__Catops picipes	0	0	0	9.97561	2.26555	8.67483
D_0__Eukaryota;D_1__Opisthokonta;D_2__Holozoa;D_3__Metazoa (Animalia);D_10__Neoptera;D_11__Coleoptera;D_12__Quedius mesomelinus	0	0	0	3.3252	0	11.0407
D_0__Eukaryota;D_1__Opisthokonta;D_2__Holozoa;D_3__Metazoa (Animalia);D_10__Neoptera;D_11__Coleoptera;D_12__Lesteva punctata	0	0	0	6.6504	0	8.67483
D_0__Eukaryota;D_1__Opisthokonta;D_2__Holozoa;D_3__Metazoa (Animalia);D_10__Neoptera;D_11__Coleoptera;D_12__Calligrapha californica coreopsivora	0	0	0	4.1565	2.26555	5.52035
D_0__Eukaryota;D_1__Opisthokonta;D_2__Holozoa;D_3__Metazoa (Animalia);D_10__Neoptera;D_11__Coleoptera;D_12__Desmogramma ljunghi	0	0	0	9.14431	0	8.67483
D_0__Eukaryota;D_1__Opisthokonta;D_2__Holozoa;D_3__Metazoa (Animalia);D_10__Neoptera;D_11__Coleoptera;D_12__Plagiodera sp. BMNH#704394	0	0	0	23.2764	0	22.87
D_0__Eukaryota;D_1__Opisthokonta;D_2__Holozoa;D_3__Metazoa (Animalia);D_10__Neoptera;D_11__Coleoptera;D_12__Stethopachys javeti	0	0	0	5.8191	0	3.15448
D_0__Eukaryota;D_1__Opisthokonta;D_2__Holozoa;D_3__Metazoa (Animalia);D_10__Neoptera;D_11__Coleoptera;D_12__Coptocephala scopolina	0	0	0	7.4817	0	10.2521
D_0__Eukaryota;D_1__Opisthokonta;D_2__Holozoa;D_3__Metazoa (Animalia);D_10__Neoptera;D_11__Coleoptera;D_12__Labidostomis lusitanica	0	0	0	6.6504	0	12.6179
D_0__Eukaryota;D_1__Opisthokonta;D_2__Holozoa;D_3__Metazoa (Animalia);D_10__Neoptera;D_11__Coleoptera;D_12__Lachnaia tristigma	0	0	0	4.9878	0	3.94311
D_0__Eukaryota;D_1__Opisthokonta;D_2__Holozoa;D_3__Metazoa (Animalia);D_10__Neoptera;D_11__Coleoptera;D_12__Tituboea biguttata	0	0	0	4.1565	0	9.46345
D_0__Eukaryota;D_1__Opisthokonta;D_2__Holozoa;D_3__Metazoa (Animalia);D_10__Neoptera;D_11__Coleoptera;D_12__Cryptocephalus iridipennis	0	0	0	2.4939	6.79665	3.15448
D_0__Eukaryota;D_1__Opisthokonta;D_2__Holozoa;D_3__Metazoa (Animalia);D_10__Neoptera;D_11__Coleoptera;D_12__Pachybrachis idiota	0	0	0	0.8313	0	8.67483
D_0__Eukaryota;D_1__Opisthokonta;D_2__Holozoa;D_3__Metazoa (Animalia);D_10__Neoptera;D_11__Coleoptera;D_12__Diphaltica sp. BMNH#704453	0	0	0	4.1565	0	13.4066
D_0__Eukaryota;D_1__Opisthokonta;D_2__Holozoa;D_3__Metazoa (Animalia);D_10__Neoptera;D_11__Coleoptera;D_12__Disonycha sp. BMNH#704454	0	0	0	3.3252	0	8.67483
D_0__Eukaryota;D_1__Opisthokonta;D_2__Holozoa;D_3__Metazoa (Animalia);D_10__Neoptera;D_11__Coleoptera;D_12__Euphitrea wallacei	0	0	0	7.4817	0	24.4473
D_0__Eukaryota;D_1__Opisthokonta;D_2__Holozoa;D_3__Metazoa (Animalia);D_10__Neoptera;D_11__Coleoptera;D_12__Phygasoma nr. borneonense BMNH#704459	0	0	0	14.9634	0	18.1383
D_0__Eukaryota;D_1__Opisthokonta;D_2__Holozoa;D_3__Metazoa (Animalia);D_10__Neoptera;D_11__Coleoptera;D_12__Diacantha unifasciata	0	0	0	41.565	2.26555	59.1466
D_0__Eukaryota;D_1__Opisthokonta;D_2__Holozoa;D_3__Metazoa (Animalia);D_10__Neoptera;D_11__Coleoptera;D_12__Hemistus sp. BMNH#704469	0	0	0	39.0711	0	75.7076
D_0__Eukaryota;D_1__Opisthokonta;D_2__Holozoa;D_3__Metazoa (Animalia);D_10__Neoptera;D_11__Coleoptera;D_12__Agroiconota bivittata	0	0	0	1.6626	0	12.6179
D_0__Eukaryota;D_1__Opisthokonta;D_2__Holozoa;D_3__Metazoa (Animalia);D_10__Neoptera;D_11__Coleoptera;D_12__Laccoptera nepalensis	0	0	0	9.14431	0	16.561
D_0__Eukaryota;D_1__Opisthokonta;D_2__Holozoa;D_3__Metazoa (Animalia);D_10__Neoptera;D_11__Coleoptera;D_12__Anisodera sp. BMNH#704487	0	0	0	5.8191	0	10.2521
D_0__Eukaryota;D_1__Opisthokonta;D_2__Holozoa;D_3__Metazoa (Animalia);D_10__Neoptera;D_11__Coleoptera;D_12__Arescus labiatus	0	0	0	4.1565	0	18.1383
D_0__Eukaryota;D_1__Opisthokonta;D_2__Holozoa;D_3__Metazoa (Animalia);D_10__Neoptera;D_11__Coleoptera;D_12__Baliosus nervosa	0	0	0	3.3252	0	8.67483
D_0__Eukaryota;D_1__Opisthokonta;D_2__Holozoa;D_3__Metazoa (Animalia);D_10__Neoptera;D_11__Coleoptera;D_12__Hispellinus nr. coarctatus BMNH#704494	0	0	0	9.14431	0	19.7155
D_0__Eukaryota;D_1__Opisthokonta;D_2__Holozoa;D_3__Metazoa (Animalia);D_10__Neoptera;D_11__Coleoptera;D_12__Homalispa vespertina	0	0	0	5.8191	0	6.30897
D_0__Eukaryota;D_1__Opisthokonta;D_2__Holozoa;D_3__Metazoa (Animalia);D_10__Neoptera;D_11__Coleoptera;D_12__Imatidium capense	0	0	0	15.7947	0	12.6179
D_0__Eukaryota;D_1__Opisthokonta;D_2__Holozoa;D_3__Metazoa (Animalia);D_10__Neoptera;D_11__Coleoptera;D_12__Zeugophora varians	0	0	0	25.7703	4.5311	30.7562
D_0__Eukaryota;D_1__Opisthokonta;D_2__Holozoa;D_3__Metazoa (Animalia);D_10__Neoptera;D_11__Coleoptera;D_12__Nethinius acuticollis	0	0	0	58.191	2.26555	73.3418
D_0__Eukaryota;D_1__Opisthokonta;D_2__Holozoa;D_3__Metazoa (Animalia);D_10__Neoptera;D_11__Coleoptera;D_12__Agapanthia cardui	0	0	0	48.2154	0	57.5693
D_0__Eukaryota;D_1__Opisthokonta;D_2__Holozoa;D_3__Metazoa (Animalia);D_10__Neoptera;D_11__Coleoptera;D_12__Dectes texanus	0	0	0	50.7093	2.26555	74.919
D_0__Eukaryota;D_1__Opisthokonta;D_2__Holozoa;D_3__Metazoa (Animalia);D_10__Neoptera;D_11__Coleoptera;D_12__Brachyleptura rubrica	0	0	0	27.4329	0	37.0652
D_0__Eukaryota;D_1__Opisthokonta;D_2__Holozoa;D_3__Metazoa (Animalia);D_10__Neoptera;D_11__Coleoptera;D_12__Gaurotes virginea	0.853393	0	0	50.7093	0	58.358
D_0__Eukaryota;D_1__Opisthokonta;D_2__Holozoa;D_3__Metazoa (Animalia);D_10__Neoptera;D_11__Coleoptera;D_12__Necydalis ulmi	0	0	0	10.8069	2.26555	18.1383
D_0__Eukaryota;D_1__Opisthokonta;D_2__Holozoa;D_3__Metazoa (Animalia);D_10__Neoptera;D_11__Coleoptera;D_12__Parandra janus	0	0	0	4.9878	0	9.46345
D_0__Eukaryota;D_1__Opisthokonta;D_2__Holozoa;D_3__Metazoa (Animalia);D_10__Neoptera;D_11__Coleoptera;D_12__Titanus giganteus	0	0	0	20.7825	0	25.2359
D_0__Eukaryota;D_1__Opisthokonta;D_2__Holozoa;D_3__Metazoa (Animalia);D_10__Neoptera;D_11__Coleoptera;D_12__Platystomos albinus	0	0	0	4.1565	2.26555	4.73173
D_0__Eukaryota;D_1__Opisthokonta;D_2__Holozoa;D_3__Metazoa (Animalia);D_10__Neoptera;D_11__Coleoptera;D_12__Choragus sheppardi	0.853393	0	0	9.14431	0	13.4066
D_0__Eukaryota;D_1__Opisthokonta;D_2__Holozoa;D_3__Metazoa (Animalia);D_10__Neoptera;D_11__Coleoptera;D_12__Exapion malvae	0	0	0	7.4817	0	5.52035
D_0__Eukaryota;D_1__Opisthokonta;D_2__Holozoa;D_3__Metazoa (Animalia);D_10__Neoptera;D_11__Coleoptera;D_12__Deporaus betulae	0	0	0	9.97561	0	14.1952
D_0__Eukaryota;D_1__Opisthokonta;D_2__Holozoa;D_3__Metazoa (Animalia);D_10__Neoptera;D_11__Coleoptera;D_12__Tatianaerhynchites aequatus	0.853393	0	0	44.8902	0	57.5693
D_0__Eukaryota;D_1__Opisthokonta;D_2__Holozoa;D_3__Metazoa (Animalia);D_10__Neoptera;D_11__Coleoptera;D_12__Atractuchus argus	0	0	0	41.565	2.26555	52.8376
D_0__Eukaryota;D_1__Opisthokonta;D_2__Holozoa;D_3__Metazoa (Animalia);D_10__Neoptera;D_11__Coleoptera;D_12__Nemocephalus guatemalensis	0	0	1.0637	46.5528	2.26555	67.8214
D_0__Eukaryota;D_1__Opisthokonta;D_2__Holozoa;D_3__Metazoa (Animalia);D_10__Neoptera;D_11__Coleoptera;D_12__Cylas formicarius (sweet potato weevil)	0	0	1.0637	3.3252	0	4.73173
D_0__Eukaryota;D_1__Opisthokonta;D_2__Holozoa;D_3__Metazoa (Animalia);D_10__Neoptera;D_11__Coleoptera;D_12__Car pini	0.853393	0	0	38.2398	0	55.2035
D_0__Eukaryota;D_1__Opisthokonta;D_2__Holozoa;D_3__Metazoa (Animalia);D_10__Neoptera;D_11__Coleoptera;D_12__Anthonomus pedicularius	0	0	0	4.9878	0	9.46345
D_0__Eukaryota;D_1__Opisthokonta;D_2__Holozoa;D_3__Metazoa (Animalia);D_10__Neoptera;D_11__Coleoptera;D_12__Bagous limosus	0	0	0	29.9268	0	44.1628
D_0__Eukaryota;D_1__Opisthokonta;D_2__Holozoa;D_3__Metazoa (Animalia);D_10__Neoptera;D_11__Coleoptera;D_12__Brachycerus muricatus	0	0	0	42.3963	0	56.7807
D_0__Eukaryota;D_1__Opisthokonta;D_2__Holozoa;D_3__Metazoa (Animalia);D_10__Neoptera;D_11__Coleoptera;D_12__Sitona striatellus	0	0	1.0637	46.5528	0	70.9759
D_0__Eukaryota;D_1__Opisthokonta;D_2__Holozoa;D_3__Metazoa (Animalia);D_10__Neoptera;D_11__Coleoptera;D_12__Cionus scrophulariae	0	0	0	8.313	0	13.4066
D_0__Eukaryota;D_1__Opisthokonta;D_2__Holozoa;D_3__Metazoa (Animalia);D_10__Neoptera;D_11__Coleoptera;D_12__Cossonus sp. TJH-2004	0	0	0	4.1565	0	8.67483
D_0__Eukaryota;D_1__Opisthokonta;D_2__Holozoa;D_3__Metazoa (Animalia);D_10__Neoptera;D_11__Coleoptera;D_12__Rhyncolus sp. TJH-2004	0	0	0	9.97561	0	17.3497
D_0__Eukaryota;D_1__Opisthokonta;D_2__Holozoa;D_3__Metazoa (Animalia);D_10__Neoptera;D_11__Coleoptera;D_12__Cryptobathys sp. TJH-2004	0	0	0	9.97561	0	20.5042
D_0__Eukaryota;D_1__Opisthokonta;D_2__Holozoa;D_3__Metazoa (Animalia);D_10__Neoptera;D_11__Coleoptera;D_12__Euophryum confine	0	0	0	9.14431	0	25.2359
D_0__Eukaryota;D_1__Opisthokonta;D_2__Holozoa;D_3__Metazoa (Animalia);D_10__Neoptera;D_11__Coleoptera;D_12__Larinus planus	0	0	0	10.8069	0	7.88621
D_0__Eukaryota;D_1__Opisthokonta;D_2__Holozoa;D_3__Metazoa (Animalia);D_10__Neoptera;D_11__Coleoptera;D_12__Telephae sp. TJH-2004	0	0	0	7.4817	0	11.0407
D_0__Eukaryota;D_1__Opisthokonta;D_2__Holozoa;D_3__Metazoa (Animalia);D_10__Neoptera;D_11__Coleoptera;D_12__Rhinostomus barbirostris (bearded weevil)	0	0	0	8.313	2.26555	9.46345
D_0__Eukaryota;D_1__Opisthokonta;D_2__Holozoa;D_3__Metazoa (Animalia);D_10__Neoptera;D_11__Coleoptera;D_12__Raymondionymus marqueti	0	1.02487	0	2.4939	0	8.67483
D_0__Eukaryota;D_1__Opisthokonta;D_2__Holozoa;D_3__Metazoa (Animalia);D_10__Neoptera;D_11__Coleoptera;D_12__Tanysphyrus lemnae	0	0	0	3.3252	0	7.09759
D_0__Eukaryota;D_1__Opisthokonta;D_2__Holozoa;D_3__Metazoa (Animalia);D_10__Neoptera;D_11__Coleoptera;D_12__Notaris bimaculatus	0	0	0	40.7337	0	74.1304
D_0__Eukaryota;D_1__Opisthokonta;D_2__Holozoa;D_3__Metazoa (Animalia);D_10__Neoptera;D_11__Coleoptera;D_12__Procas granulicollis	5.97375	5.12436	4.25482	9.97561	0	16.561
D_0__Eukaryota;D_1__Opisthokonta;D_2__Holozoa;D_3__Metazoa (Animalia);D_10__Neoptera;D_11__Coleoptera;D_12__Cimberis attelaboides	0	0	0	45.7215	2.26555	50.4718
D_0__Eukaryota;D_1__Opisthokonta;D_2__Holozoa;D_3__Metazoa (Animalia);D_10__Neoptera;D_11__Coleoptera;D_12__Rhynchitomacerinus kuscheli	0	0	0	6.6504	0	8.67483
D_0__Eukaryota;D_1__Opisthokonta;D_2__Holozoa;D_3__Metazoa (Animalia);D_10__Neoptera;D_11__Coleoptera;D_12__Euplatypus hintzi	0	0	2.12741	2.4939	0	3.94311
D_0__Eukaryota;D_1__Opisthokonta;D_2__Holozoa;D_3__Metazoa (Animalia);D_10__Neoptera;D_11__Coleoptera;D_12__Platypus cylindrus	0	0	0	4.1565	4.5311	3.15448
D_0__Eukaryota;D_1__Opisthokonta;D_2__Holozoa;D_3__Metazoa (Animalia);D_10__Neoptera;D_11__Coleoptera;D_12__Tesserocerus dewalquei	2.56018	2.04974	2.12741	10.8069	2.26555	10.2521
D_0__Eukaryota;D_1__Opisthokonta;D_2__Holozoa;D_3__Metazoa (Animalia);D_10__Neoptera;D_11__Coleoptera;D_12__Phloeotribus rhododactylus	0	0	0	4.9878	0	11.0407
D_0__Eukaryota;D_1__Opisthokonta;D_2__Holozoa;D_3__Metazoa (Animalia);D_10__Neoptera;D_11__Coleoptera;D_12__Orchestes quercus	0	0	0	13.3008	0	17.3497
D_0__Eukaryota;D_1__Opisthokonta;D_2__Holozoa;D_3__Metazoa (Animalia);D_10__Neoptera;D_11__Coleoptera;D_12__Ericmodes sylvaticus	0	0	0	82.2987	4.5311	151.415
D_0__Eukaryota;D_1__Opisthokonta;D_2__Holozoa;D_3__Metazoa (Animalia);D_8__Dorylaimia;D_9__Mononchida;D_10__Nematoda environmental sample	0.853393	6.14923	5.31852	2.4939	0	4.73173
D_0__Eukaryota;D_1__Opisthokonta;D_2__Holozoa;D_3__Metazoa (Animalia);D_7__Chromadorea;D_8__Tylenchida;D_9__Pratylenchus goodeyi	3.41357	2.04974	6.38223	0	0	0
D_0__Bacteria;D_1__Firmicutes;D_2__Bacilli;D_3__Lactobacillales;D_4__Enterococcaceae;D_5__Enterococcus;D_6__Enterococcus phoeniculicola ATCC BAA-412	3.41357	5.12436	3.19111	0.8313	0	0.788621
D_0__Eukaryota;D_1__Opisthokonta;D_2__Holozoa;D_3__Metazoa (Animalia);D_10__Tetrapoda;D_11__Mammalia;D_12__Mus musculus (house mouse)	4.26697	4.09949	3.19111	0	0	0
D_0__Eukaryota;D_1__Opisthokonta;D_2__Holozoa;D_3__Metazoa (Animalia);D_10__Neoptera;D_11__Orthoptera;D_12__Gryllus bimaculatus (two-spotted cricket)	505.209	619.022	742.466	0.8313	2.26555	1.57724
D_0__Eukaryota;D_1__Archaeplastida;D_2__Chloroplastida;D_3__Charophyta;D_8__Spermatophyta;D_9__Pinophyta;D_10__Picea glauca (white spruce)	3.41357	4.09949	2.12741	1.6626	0	1.57724
D_0__Eukaryota;D_1__Archaeplastida;D_2__Chloroplastida;D_3__Charophyta;D_8__Spermatophyta;D_9__Pinophyta;D_10__Picea glauca (white spruce)	0.853393	0	1.0637	0	0	8.67483
D_0__Eukaryota;D_1__Archaeplastida;D_2__Chloroplastida;D_3__Charophyta;D_10__Malvales;D_11__Gossypium;D_12__Gossypium raimondii	5.12036	6.14923	11.7008	0.8313	2.26555	3.15448
D_0__Eukaryota;D_1__Opisthokonta;D_2__Holozoa;D_3__Metazoa (Animalia);D_10__Palaeoptera;D_11__Ephemeroptera;D_12__Baetis alpinus	0	0	0	9.14431	13.5933	9.46345
D_0__Eukaryota;D_1__Opisthokonta;D_2__Holozoa;D_3__Metazoa (Animalia);D_10__Palaeoptera;D_11__Ephemeroptera;D_12__Baetis harrisoni	3.41357	7.1741	6.38223	0	0	3.15448
D_0__Eukaryota;D_1__Opisthokonta;D_2__Holozoa;D_3__Metazoa (Animalia);D_8__Enoplia;D_9__Triplonchida;D_10__Paratrichodorus teres	7.68054	2.04974	5.31852	0	2.26555	0
D_0__Eukaryota;D_1__Opisthokonta;D_2__Holozoa;D_3__Metazoa (Animalia);D_10__Neoptera;D_11__Coleoptera;D_12__Helophorus arvernicus	0	0	0	4.1565	0	6.30897
D_0__Eukaryota;D_1__Opisthokonta;D_2__Holozoa;D_3__Metazoa (Animalia);D_9__Phyllopoda;D_10__Diplostraca;D_11__Macrothrix triserialis	2.56018	4.09949	4.25482	0	0	2.36586
D_0__Eukaryota;D_1__Opisthokonta;D_2__Holozoa;D_3__Metazoa (Animalia);D_8__Heteroconchia;D_9__Veneroida;D_10__Semele zebuensis	1.70679	2.04974	5.31852	0	0	0.788621
D_0__Eukaryota;D_1__Opisthokonta;D_2__Holozoa;D_3__Metazoa (Animalia);D_8__Heteroconchia;D_9__Veneroida;D_10__Petricolaria pholadiformis	11.9475	6.14923	11.7008	0	0	0
D_0__Bacteria;D_1__Firmicutes;D_2__Clostridia;D_3__Clostridiales;D_4__Peptostreptococcaceae;D_5__Romboutsia;D_6__Clostridium sp. enrichment culture clone MB3_7	0	0	0	0	0	11.0407
D_0__Bacteria;D_1__Firmicutes;D_2__Bacilli;D_3__Lactobacillales;D_4__Streptococcaceae;D_5__Lactococcus;D_6__Enterococcus sp. UNK1	0	0	0	6.6504	2.26555	1.57724
D_0__Eukaryota;D_1__Opisthokonta;D_2__Holozoa;D_3__Metazoa (Animalia);D_10__Neoptera;D_11__Hymenoptera;D_12__Cephus cinctus (wheat stem sawfly)	11.0941	17.4228	32.9748	53.2032	0	101.732
D_0__Bacteria;D_1__Firmicutes;D_2__Bacilli;D_3__Bacillales;D_4__Listeriaceae;D_5__Listeria;D_6__Listeria floridensis FSL S10-1187	0	0	19.1467	0	0	0
D_0__Eukaryota;D_1__Opisthokonta;D_2__Holozoa;D_3__Metazoa (Animalia);D_10__Tetrapoda;D_11__Mammalia;D_12__Sus scrofa (pig)	5.97375	3.07461	6.38223	0	0	0.788621
D_0__Eukaryota;D_1__Archaeplastida;D_2__Chloroplastida;D_3__Charophyta;D_10__Brassicales;D_11__Cleome;D_12__Tarenaya hassleriana	140.81	144.507	148.919	64.8414	6.79665	110.407
D_0__Eukaryota;D_1__Archaeplastida;D_2__Chloroplastida;D_3__Charophyta;D_10__Brassicales;D_11__Cleome;D_12__Tarenaya hassleriana	652.846	625.172	905.213	53.2032	2.26555	93.0573
D_0__Eukaryota;D_1__Archaeplastida;D_2__Chloroplastida;D_3__Charophyta;D_10__Brassicales;D_11__Tarenaya;D_12__Tarenaya hassleriana	0	0	0	9.14431	0	4.73173
D_0__Eukaryota;D_1__Archaeplastida;D_2__Chloroplastida;D_3__Charophyta;D_10__Brassicales;D_11__Cleome;D_12__Tarenaya hassleriana	26.4552	14.3482	12.7645	52.3719	58.9043	14.9838
D_0__Eukaryota;D_1__Archaeplastida;D_2__Chloroplastida;D_3__Charophyta;D_8__Spermatophyta;D_9__Magnoliophyta;D_10__Vigna angularis var. angularis	162.145	166.029	143.6	367.435	473.5	201.098
D_0__Eukaryota;D_1__Archaeplastida;D_2__Chloroplastida;D_3__Charophyta;D_8__Spermatophyta;D_9__Pinophyta;D_10__Pinus taeda (loblolly pine)	110.088	116.835	93.606	188.705	90.622	138.009
D_0__Eukaryota;D_1__Archaeplastida;D_2__Chloroplastida;D_3__Charophyta;D_8__Spermatophyta;D_9__Pinophyta;D_10__Pinus taeda (loblolly pine)	23.895	19.4726	10.637	0	0	0
D_0__Eukaryota;D_1__Archaeplastida;D_2__Chloroplastida;D_3__Charophyta;D_10__Proteales;D_11__Nelumbo;D_12__Nelumbo nucifera	124.595	122.985	88.2875	16.626	72.4976	13.4066
D_0__Eukaryota;D_1__Archaeplastida;D_2__Chloroplastida;D_3__Charophyta;D_10__Proteales;D_11__Nelumbo;D_12__Nelumbo nucifera	0	0	0	6.6504	22.6555	3.94311
D_0__Eukaryota;D_1__Archaeplastida;D_2__Chloroplastida;D_3__Charophyta;D_10__Solanales;D_11__Capsicum;D_12__Capsicum annuum	5.97375	11.2736	6.38223	19.9512	0	8.67483
D_0__Eukaryota;D_1__Archaeplastida;D_2__Chloroplastida;D_3__Charophyta;D_10__Solanales;D_11__Capsicum;D_12__Capsicum annuum	30.7222	30.7461	18.083	0	0	0
D_0__Eukaryota;D_1__Opisthokonta;D_2__Holozoa;D_3__Metazoa (Animalia);D_10__Tetrapoda;D_11__Mammalia;D_12__Balaenoptera acutorostrata scammoni	0.853393	0	2.12741	205.331	339.833	178.228
D_0__Eukaryota;D_1__Opisthokonta;D_2__Holozoa;D_3__Metazoa (Animalia);D_10__Tetrapoda;D_11__Mammalia;D_12__Equus caballus (horse)	4.26697	5.12436	4.25482	1.6626	0	0
D_0__Eukaryota;D_1__Opisthokonta;D_2__Holozoa;D_3__Metazoa (Animalia);D_9__Tricladida;D_10__Continenticola;D_11__Schmidtea mediterranea	0.853393	0	1.0637	5.8191	6.79665	3.15448
D_0__Eukaryota;D_1__Opisthokonta;D_2__Holozoa;D_3__Metazoa (Animalia);D_10__Neoptera;D_11__Neuroptera;D_12__Locusta migratoria (migratory locust)	7.68054	5.12436	13.8282	12.4695	0	12.6179
D_0__Eukaryota;D_1__Opisthokonta;D_2__Holozoa;D_3__Metazoa (Animalia);D_10__Tetrapoda;D_11__Mammalia;D_12__Ursus maritimus (polar bear)	5.12036	2.04974	4.25482	0	0	0
D_0__Eukaryota;D_1__Archaeplastida;D_2__Chloroplastida;D_3__Charophyta;D_10__Amborellales;D_11__Amborella;D_12__Amborella trichopoda	4.26697	3.07461	11.7008	4.1565	9.0622	6.30897
D_0__Eukaryota;D_1__Archaeplastida;D_2__Chloroplastida;D_3__Charophyta;D_10__Solanales;D_11__Nicotiana;D_12__Nicotiana tabacum (common tobacco)	116.915	110.686	109.562	5.8191	9.0622	15.7724
D_0__Eukaryota;D_1__Archaeplastida;D_2__Chloroplastida;D_3__Charophyta;D_10__Solanales;D_11__Nicotiana;D_12__Nicotiana tabacum (common tobacco)	11.9475	13.3233	5.31852	24.939	33.9833	14.9838
D_0__Eukaryota;D_1__Archaeplastida;D_2__Chloroplastida;D_3__Charophyta;D_10__Solanales;D_11__Nicotiana;D_12__Nicotiana otophora	0.853393	5.12436	1.0637	2.4939	11.3278	15.7724
D_0__Eukaryota;D_1__Archaeplastida;D_2__Chloroplastida;D_3__Charophyta;D_10__Solanales;D_11__Nicotiana;D_12__Nicotiana otophora	0	2.04974	3.19111	2.4939	2.26555	0.788621
D_0__Eukaryota;D_1__Opisthokonta;D_2__Holozoa;D_3__Metazoa (Animalia);D_7__Anopla;D_8__Heteronemertea;D_9__Zygeupolia rubens	0	0	0	24.939	0	26.0245
D_0__Eukaryota;D_1__Opisthokonta;D_2__Holozoa;D_3__Metazoa (Animalia);D_8__Palpata;D_9__Eunicida;D_10__Eurythoe complanata	4.26697	9.22384	10.637	0.8313	0	0.788621
D_0__Eukaryota;D_1__Opisthokonta;D_2__Holozoa;D_3__Metazoa (Animalia);D_10__Neoptera;D_11__Phthiraptera;D_12__Linognathus vituli	0.853393	3.07461	3.19111	0.8313	2.26555	0.788621
D_0__Eukaryota;D_1__Opisthokonta;D_2__Holozoa;D_3__Metazoa (Animalia);D_10__Neoptera;D_11__Embioptera;D_12__Teratembia n. sp. EB07	1.70679	9.22384	7.44593	0	0	0
D_0__Eukaryota;D_1__Opisthokonta;D_2__Holozoa;D_3__Metazoa (Animalia);D_10__Neoptera;D_11__Phasmatodea;D_12__Eurycantha insularis	0	1.02487	0	2.4939	6.79665	2.36586
D_0__Eukaryota;D_1__Opisthokonta;D_2__Holozoa;D_3__Metazoa (Animalia);D_7__Polyplacophora;D_8__Neoloricata;D_9__Ischnochiton comptus	1.70679	7.1741	5.31852	0	0	0
D_0__Eukaryota;D_1__Opisthokonta;D_2__Holozoa;D_3__Metazoa (Animalia);D_10__Neoptera;D_11__Coleoptera;D_12__Diaprepes abbreviatus (Diaprepes root weevil)	0	0	0	3.3252	0	18.1383
D_0__Bacteria;D_1__Tenericutes;D_2__Mollicutes;D_3__Entomoplasmatales;D_4__Entomoplasmataceae;D_5__Mesoplasma;D_6__Mesoplasma corruscae	0	0	0	5.8191	0	3.15448
D_0__Eukaryota;D_1__Opisthokonta;D_2__Holozoa;D_3__Metazoa (Animalia);D_8__Palpata;D_9__Phyllodocida;D_10__Sphaerodoropsis philippi	15.3611	15.3731	21.2741	0	0	0.788621
D_0__Bacteria;D_1__Tenericutes;D_2__Mollicutes;D_3__Entomoplasmatales;D_4__Spiroplasmataceae;D_5__Spiroplasma;D_6__Spiroplasma leptinotarsae	0	0	0	2.4939	0	9.46345
D_0__Eukaryota;D_1__Opisthokonta;D_2__Holozoa;D_3__Metazoa (Animalia);D_9__Podocopa;D_10__Podocopida;D_11__Dolerocypria sp. QY-2003	3.41357	6.14923	9.57334	8.313	0	4.73173
D_0__Eukaryota;D_1__Opisthokonta;D_2__Holozoa;D_3__Metazoa (Animalia);D_10__Neoptera;D_11__Hymenoptera;D_12__Lipolexis scutellaris	0	0	1.0637	5.8191	6.79665	4.73173
D_0__Eukaryota;D_1__Opisthokonta;D_2__Holozoa;D_3__Metazoa (Animalia);D_10__Neoptera;D_11__Coleoptera;D_12__Phyllotreta cruciferae	0	0	0	4.1565	0	7.09759
D_0__Eukaryota;D_1__Opisthokonta;D_2__Holozoa;D_3__Metazoa (Animalia);D_10__Neoptera;D_11__Hemiptera;D_12__Harmostes sp. WCW-2003	2.56018	4.09949	4.25482	0	0	0.788621
D_0__Eukaryota;D_1__Opisthokonta;D_2__Holozoa;D_3__Metazoa (Animalia);D_10__Neoptera;D_11__Hemiptera;D_12__Cimex sp. WCW-2003	0.853393	0	0	3.3252	2.26555	3.15448
D_0__Eukaryota;D_1__Opisthokonta;D_2__Holozoa;D_3__Metazoa (Animalia);D_10__Neoptera;D_11__Hemiptera;D_12__Clastoptera sp. WCW-2003a	0	1.02487	1.0637	3.3252	2.26555	3.15448
D_0__Eukaryota;D_1__Opisthokonta;D_2__Holozoa;D_3__Metazoa (Animalia);D_10__Neoptera;D_11__Hemiptera;D_12__Clastoptera sp. WCW-2003b	0	0	0	3.3252	6.79665	3.94311
D_0__Eukaryota;D_1__Opisthokonta;D_2__Holozoa;D_3__Metazoa (Animalia);D_10__Neoptera;D_11__Hemiptera;D_12__Cryptostemma sp. WCW-2003	2.56018	2.04974	6.38223	0	0	0.788621
D_0__Eukaryota;D_1__Opisthokonta;D_2__Holozoa;D_3__Metazoa (Animalia);D_7__Gastropoda;D_8__Heterobranchia;D_9__Protancylus adhaerens	67.4181	48.169	76.5867	4.1565	0	4.73173
D_0__Eukaryota;D_1__Opisthokonta;D_2__Holozoa;D_3__Metazoa (Animalia);D_7__Chromadorea;D_8__Tylenchida;D_9__Paratylenchus cf. neoamblicephalus	7.68054	6.14923	2.12741	0	0	0
D_0__Eukaryota;D_1__Opisthokonta;D_2__Holozoa;D_3__Metazoa (Animalia);D_8__Enoplia;D_9__Enoplida;D_10__Rhabdolaimus cf. terrestris JH-2004	1.70679	2.04974	1.0637	0.8313	0	3.94311
D_0__Eukaryota;D_1__Opisthokonta;D_2__Holozoa;D_3__Metazoa (Animalia);D_10__Neoptera;D_11__Coleoptera;D_12__Toramus pulchellus	0.853393	0	1.0637	6.6504	0	3.94311
D_0__Eukaryota;D_1__Opisthokonta;D_2__Holozoa;D_3__Metazoa (Animalia);D_10__Neoptera;D_11__Coleoptera;D_12__Languria mozardi	0	0	0	6.6504	0	7.09759
D_0__Eukaryota;D_1__Opisthokonta;D_2__Holozoa;D_3__Metazoa (Animalia);D_10__Neoptera;D_11__Coleoptera;D_12__Phyllophaga sp. JAR-2003	0	0	0	9.14431	0	13.4066
D_0__Eukaryota;D_1__Opisthokonta;D_2__Holozoa;D_3__Metazoa (Animalia);D_10__Neoptera;D_11__Coleoptera;D_12__Uleiota sp. JAR-2003	0	1.02487	0	33.252	49.8421	31.5448
D_0__Eukaryota;D_1__Opisthokonta;D_2__Holozoa;D_3__Metazoa (Animalia);D_10__Neoptera;D_11__Coleoptera;D_12__Cis sp. JAR-2003	0	0	0	9.97561	0	10.2521
D_0__Eukaryota;D_1__Opisthokonta;D_2__Holozoa;D_3__Metazoa (Animalia);D_10__Neoptera;D_11__Coleoptera;D_12__Coelometopinae sp. JAR-2003	0	0	0	444.746	18.1244	538.628
D_0__Eukaryota;D_1__Opisthokonta;D_2__Holozoa;D_3__Metazoa (Animalia);D_10__Neoptera;D_11__Coleoptera;D_12__Chondria armipes	0	0	0	7.4817	0	10.2521
D_0__Eukaryota;D_1__Opisthokonta;D_2__Holozoa;D_3__Metazoa (Animalia);D_10__Neoptera;D_11__Coleoptera;D_12__Diaperinae sp. JAR-2003	0	0	0	118.876	4.5311	175.074
D_0__Eukaryota;D_1__Opisthokonta;D_2__Holozoa;D_3__Metazoa (Animalia);D_10__Neoptera;D_11__Coleoptera;D_12__Caenolanguria sp. JAR-2003	0	0	0	3.3252	0	6.30897
D_0__Eukaryota;D_1__Opisthokonta;D_2__Holozoa;D_3__Metazoa (Animalia);D_10__Neoptera;D_11__Coleoptera;D_12__Iphiclus sp. nr. pulcher	0	0	0	4.1565	2.26555	4.73173
D_0__Eukaryota;D_1__Opisthokonta;D_2__Holozoa;D_3__Metazoa (Animalia);D_10__Neoptera;D_11__Coleoptera;D_12__Toramus sp. 2-JAR-2003	0.853393	0	0	5.8191	0	4.73173
D_0__Eukaryota;D_1__Opisthokonta;D_2__Holozoa;D_3__Metazoa (Animalia);D_10__Neoptera;D_11__Coleoptera;D_12__Dacne californica	0	0	0	4.9878	0	3.94311
D_0__Eukaryota;D_1__Opisthokonta;D_2__Holozoa;D_3__Metazoa (Animalia);D_10__Neoptera;D_11__Coleoptera;D_12__Tritoma pulchra	0	0	0	7.4817	0	7.88621
D_0__Eukaryota;D_1__Opisthokonta;D_2__Holozoa;D_3__Metazoa (Animalia);D_10__Neoptera;D_11__Coleoptera;D_12__Encaustes cruenta	1.70679	0	0	5.8191	0	6.30897
D_0__Eukaryota;D_1__Opisthokonta;D_2__Holozoa;D_3__Metazoa (Animalia);D_10__Neoptera;D_11__Coleoptera;D_12__Coptengis sp. JAR-2003	0	0	0	3.3252	0	6.30897
D_0__Eukaryota;D_1__Opisthokonta;D_2__Holozoa;D_3__Metazoa (Animalia);D_10__Neoptera;D_11__Coleoptera;D_12__Episcaphula sp. 2-JAR-2003	0	0	0	6.6504	0	6.30897
D_0__Eukaryota;D_1__Opisthokonta;D_2__Holozoa;D_3__Metazoa (Animalia);D_10__Neoptera;D_11__Hemiptera;D_12__Henestaris oschanini	0.853393	5.12436	3.19111	0.8313	0	0
D_0__Eukaryota;D_1__Opisthokonta;D_2__Holozoa;D_3__Metazoa (Animalia);D_7__Polyplacophora;D_8__Neoloricata;D_9__Chaetopleura apiculata	9.38732	17.4228	14.8919	0.8313	0	0
D_0__Eukaryota;D_1__Opisthokonta;D_2__Holozoa;D_3__Metazoa (Animalia);D_7__Polyplacophora;D_8__Neoloricata;D_9__Chaetopleura angulata	1.70679	1.02487	1.0637	1.6626	0	3.15448
D_0__Eukaryota;D_1__Opisthokonta;D_2__Holozoa;D_3__Metazoa (Animalia);D_7__Polyplacophora;D_8__Neoloricata;D_9__Ischnochiton elongatus	3.41357	3.07461	5.31852	0.8313	0	0
D_0__Eukaryota;D_1__Opisthokonta;D_2__Holozoa;D_3__Metazoa (Animalia);D_8__Hirudinida;D_9__Arhynchobdellida;D_10__Cylicobdella coccinea	9.38732	5.12436	10.637	0	0	0.788621
D_0__Eukaryota;D_1__Opisthokonta;D_2__Holozoa;D_3__Metazoa (Animalia);D_9__Eumalacostraca;D_10__Peracarida;D_11__Neojaera antarctica	9.38732	15.3731	19.1467	0	0	0
D_0__Bacteria;D_1__Proteobacteria;D_2__Gammaproteobacteria;D_3__Pseudomonadales;D_4__Pseudomonadaceae;D_5__Pseudomonas;D_6__Pseudomonas sp. FDM13	0	0	0	9.14431	0	0
D_0__Eukaryota;D_1__Opisthokonta;D_2__Holozoa;D_3__Metazoa (Animalia);D_10__Neoptera;D_11__Hemiptera;D_12__Carynota mera	13.6543	29.7213	15.9556	0.8313	2.26555	6.30897
D_0__Eukaryota;D_1__Opisthokonta;D_2__Holozoa;D_3__Metazoa (Animalia);D_10__Neoptera;D_11__Hemiptera;D_12__Cymbomorpha sp. 1	1.70679	1.02487	1.0637	2.4939	6.79665	3.15448
D_0__Eukaryota;D_1__Opisthokonta;D_2__Holozoa;D_3__Metazoa (Animalia);D_10__Neoptera;D_11__Hemiptera;D_12__Darnis latior	0.853393	2.04974	0	0	4.5311	4.73173
D_0__Eukaryota;D_1__Opisthokonta;D_2__Holozoa;D_3__Metazoa (Animalia);D_10__Neoptera;D_11__Hemiptera;D_12__Ennya sp. NYSM 95-02-01-45	0.853393	1.02487	0	0.8313	0	5.52035
D_0__Eukaryota;D_1__Opisthokonta;D_2__Holozoa;D_3__Metazoa (Animalia);D_10__Neoptera;D_11__Hemiptera;D_12__Micrutalis calva	27.3086	27.6715	19.1467	0	2.26555	3.94311
D_0__Eukaryota;D_1__Opisthokonta;D_2__Holozoa;D_3__Metazoa (Animalia);D_10__Neoptera;D_11__Hemiptera;D_12__Notocera sp. NYSM 96-09-16-79	1.70679	1.02487	2.12741	3.3252	4.5311	0.788621
D_0__Eukaryota;D_1__Opisthokonta;D_2__Holozoa;D_3__Metazoa (Animalia);D_10__Neoptera;D_11__Hemiptera;D_12__Scalmophorus minutus	19.628	27.6715	13.8282	2.4939	4.5311	2.36586
D_0__Eukaryota;D_1__Opisthokonta;D_2__Holozoa;D_3__Metazoa (Animalia);D_10__Neoptera;D_11__Hemiptera;D_12__Stictocephala taurina	0	2.04974	1.0637	0.8313	6.79665	3.15448
D_0__Eukaryota;D_1__Opisthokonta;D_2__Holozoa;D_3__Metazoa (Animalia);D_10__Neoptera;D_11__Hemiptera;D_12__Telamona monticola	17.9213	22.5472	15.9556	0	2.26555	2.36586
D_0__Eukaryota;D_1__Opisthokonta;D_2__Holozoa;D_3__Metazoa (Animalia);D_10__Neoptera;D_11__Hemiptera;D_12__Telamona unicolor	16.2145	26.6467	10.637	1.6626	0	1.57724
D_0__Eukaryota;D_1__Opisthokonta;D_2__Holozoa;D_3__Metazoa (Animalia);D_8__Chilopoda;D_9__Pleurostigmophora;D_10__Anopsobius patagonicus calcaratus	0.853393	4.09949	6.38223	0	0	0
D_0__Eukaryota;D_1__Opisthokonta;D_2__Nucletmycea;D_3__Fungi;D_7__Saccharomycetes;D_8__Saccharomycetales;D_9__Candida sp. BG02-7-21-004Q-1-2	11.0941	19.4726	11.7008	0	0	0
D_0__Eukaryota;D_1__Opisthokonta;D_2__Holozoa;D_3__Metazoa (Animalia);D_10__Neoptera;D_11__Dermaptera;D_12__Eparchus biroi	11.0941	12.2985	5.31852	0	2.26555	0
D_0__Eukaryota;D_1__Opisthokonta;D_2__Holozoa;D_3__Metazoa (Animalia);D_10__Neoptera;D_11__Embioptera;D_12__Pararhagadochir minuta	2.56018	3.07461	3.19111	2.4939	2.26555	0.788621
D_0__Eukaryota;D_1__Opisthokonta;D_2__Holozoa;D_3__Metazoa (Animalia);D_10__Neoptera;D_11__Mantophasmatodea;D_12__Sclerophasma paresisense	11.0941	24.5969	13.8282	0.8313	0	0
D_0__Eukaryota;D_1__Opisthokonta;D_2__Holozoa;D_3__Metazoa (Animalia);D_10__Neoptera;D_11__Mantophasmatodea;D_12__Tyrannophasma gladiator	5.12036	21.5223	25.5289	0	0	0
D_0__Eukaryota;D_1__Opisthokonta;D_2__Holozoa;D_3__Metazoa (Animalia);D_10__Neoptera;D_11__Orthoptera;D_12__Gryllus assimilis	480.46	567.779	760.549	2.4939	0	0
D_0__Eukaryota;D_1__Opisthokonta;D_2__Holozoa;D_3__Metazoa (Animalia);D_10__Neoptera;D_11__Orthoptera;D_12__Ceuthophilus utahensis	0	0	0	4.1565	11.3278	3.15448
D_0__Eukaryota;D_1__Opisthokonta;D_2__Holozoa;D_3__Metazoa (Animalia);D_10__Neoptera;D_11__Thysanoptera;D_12__Gryllotalpidae sp. BYU_ACOR020	11.9475	8.19897	12.7645	1.6626	0	0
D_0__Eukaryota;D_1__Opisthokonta;D_2__Holozoa;D_3__Metazoa (Animalia);D_10__Neoptera;D_11__Orthoptera;D_12__Cyphoderris monstrosa	0	0	0	2.4939	9.0622	3.15448
D_0__Eukaryota;D_1__Opisthokonta;D_2__Holozoa;D_3__Metazoa (Animalia);D_10__Neoptera;D_11__Orthoptera;D_12__Camptonotus carolinensis (leaf-rolling cricket)	0	0	0	3.3252	2.26555	7.09759
D_0__Bacteria;D_1__Firmicutes;D_2__Bacilli;D_3__Lactobacillales;D_4__Streptococcaceae;D_5__Lactococcus;D_6__Lactococcus lactis	0	0	0	1.6626	9.0622	5.52035
D_0__Eukaryota;D_1__Opisthokonta;D_2__Holozoa;D_3__Metazoa (Animalia);D_8__Heteroconchia;D_9__Veneroida;D_10__Macoma secta	2.56018	4.09949	3.19111	0	0	0
D_0__Eukaryota;D_1__Opisthokonta;D_2__Holozoa;D_3__Metazoa (Animalia);D_8__Palaeoheterodonta;D_9__Unionoida;D_10__Margaritifera laevis	5.12036	13.3233	8.50964	0.8313	0	0
D_0__Eukaryota;D_1__Opisthokonta;D_2__Holozoa;D_3__Metazoa (Animalia);D_8__Palaeoheterodonta;D_9__Unionoida;D_10__Margaritifera auricularia	7.68054	5.12436	3.19111	0	0	0
D_0__Eukaryota;D_1__Opisthokonta;D_2__Holozoa;D_3__Metazoa (Animalia);D_8__Palaeoheterodonta;D_9__Unionoida;D_10__Margaritifera falcata (western pearlshell)	5.12036	5.12436	6.38223	0	0	0
D_0__Eukaryota;D_1__Opisthokonta;D_2__Holozoa;D_3__Metazoa (Animalia);D_7__Eutardigrada;D_8__Parachela;D_9__Halobiotus stenostomus	5.12036	1.02487	2.12741	0	0	0.788621
D_0__Bacteria;D_1__Firmicutes;D_2__Bacilli;D_3__Lactobacillales;D_4__Lactobacillaceae;D_5__Lactobacillus;D_6__bacterium Te52A	0	0	0	0	0	21.2928
D_0__Eukaryota;D_1__Opisthokonta;D_2__Holozoa;D_3__Metazoa (Animalia);D_8__Scolecida;D_9__Spionida;D_10__Polydora giardi	0.853393	3.07461	6.38223	0	0	0
D_0__Eukaryota;D_1__Opisthokonta;D_2__Holozoa;D_3__Metazoa (Animalia);D_8__Arachnida;D_9__Acari;D_10__Similantennurella spinata	15.3611	16.3979	26.5926	7.4817	0	14.1952
D_0__Eukaryota;D_1__Opisthokonta;D_2__Holozoa;D_3__Metazoa (Animalia);D_9__Copepoda;D_10__Cyclopoida;D_11__Cyclops sp. UK-RJH-2004	5.12036	6.14923	6.38223	0	2.26555	0
D_0__Eukaryota;D_1__Opisthokonta;D_2__Holozoa;D_3__Metazoa (Animalia);D_9__Copepoda;D_10__Siphonostomatoida;D_11__Lernaeocera branchialis	6.82715	5.12436	4.25482	0	0	0
D_0__Eukaryota;D_1__Opisthokonta;D_2__Holozoa;D_3__Metazoa (Animalia);D_10__Neoptera;D_11__Hemiptera;D_12__Dysdercus poecilus	6.82715	5.12436	5.31852	0.8313	0	0
D_0__Eukaryota;D_1__Opisthokonta;D_2__Holozoa;D_3__Metazoa (Animalia);D_10__Neoptera;D_11__Hemiptera;D_12__Cletus punctiger	8.53393	3.07461	2.12741	0	0	0.788621
D_0__Eukaryota;D_1__Opisthokonta;D_2__Holozoa;D_3__Metazoa (Animalia);D_10__Neoptera;D_11__Psocoptera;D_12__Dorypteryx domestica	0	3.07461	0	3.3252	0	3.15448
D_0__Eukaryota;D_1__Opisthokonta;D_2__Holozoa;D_3__Metazoa (Animalia);D_10__Neoptera;D_11__Psocoptera;D_12__Prionoglaris sp. KY-2004	0	1.02487	1.0637	1.6626	0	5.52035
D_0__Eukaryota;D_1__Opisthokonta;D_2__Holozoa;D_3__Metazoa (Animalia);D_10__Neoptera;D_11__Psocoptera;D_12__Archipsocus sp. KY-2004	0	0	0	1.6626	4.5311	4.73173
D_0__Eukaryota;D_1__Opisthokonta;D_2__Holozoa;D_3__Metazoa (Animalia);D_10__Neoptera;D_11__Psocoptera;D_12__Taeniostigma elongatum	5.97375	7.1741	8.50964	0	0	0
D_0__Eukaryota;D_1__Opisthokonta;D_2__Holozoa;D_3__Metazoa (Animalia);D_10__Neoptera;D_11__Psocoptera;D_12__Kolbia fusconervosa	14.5077	17.4228	22.3378	0	0	0
D_0__Eukaryota;D_1__Opisthokonta;D_2__Holozoa;D_3__Metazoa (Animalia);D_10__Neoptera;D_11__Psocoptera;D_12__Polypsocus corruptus	7.68054	6.14923	10.637	0	0	0
D_0__Eukaryota;D_1__Opisthokonta;D_2__Holozoa;D_3__Metazoa (Animalia);D_10__Neoptera;D_11__Psocoptera;D_12__Amphipsocus japonicus	17.9213	15.3731	26.5926	0	0	1.57724
D_0__Eukaryota;D_1__Opisthokonta;D_2__Holozoa;D_3__Metazoa (Animalia);D_10__Neoptera;D_11__Psocoptera;D_12__Stenopsocus nigricellus	0	1.02487	0	3.3252	9.0622	3.94311
D_0__Eukaryota;D_1__Opisthokonta;D_2__Holozoa;D_3__Metazoa (Animalia);D_10__Neoptera;D_11__Psocoptera;D_12__Ptenopsila sp. KY-2004	3.41357	7.1741	9.57334	0	4.5311	1.57724
D_0__Eukaryota;D_1__Opisthokonta;D_2__Holozoa;D_3__Metazoa (Animalia);D_10__Neoptera;D_11__Psocoptera;D_12__Valenzuela oyamai	2.56018	0	1.0637	0.8313	2.26555	4.73173
D_0__Eukaryota;D_1__Opisthokonta;D_2__Holozoa;D_3__Metazoa (Animalia);D_10__Neoptera;D_11__Psocoptera;D_12__Lachesilla forcepeta	0	0	0	2.4939	6.79665	4.73173
D_0__Eukaryota;D_1__Opisthokonta;D_2__Holozoa;D_3__Metazoa (Animalia);D_10__Neoptera;D_11__Psocoptera;D_12__Calopsocus furcatus	0	0	0	1.6626	11.3278	2.36586
D_0__Eukaryota;D_1__Opisthokonta;D_2__Holozoa;D_3__Metazoa (Animalia);D_10__Neoptera;D_11__Psocoptera;D_12__Philotarsus kwakiutl	0	0	0	4.9878	2.26555	3.94311
D_0__Eukaryota;D_1__Opisthokonta;D_2__Holozoa;D_3__Metazoa (Animalia);D_10__Neoptera;D_11__Psocoptera;D_12__Blaste quieta	11.0941	10.2487	17.0193	0.8313	0	2.36586
D_0__Eukaryota;D_1__Opisthokonta;D_2__Holozoa;D_3__Metazoa (Animalia);D_10__Neoptera;D_11__Psocoptera;D_12__Trichadenotecnum sp. KPJ-2003	4.26697	8.19897	7.44593	0.8313	0	0
D_0__Eukaryota;D_1__Opisthokonta;D_2__Nucletmycea;D_3__Fungi;D_6__Blastocladiomycetes;D_7__Blastocladiales;D_8__Microallomyces dendroideus	2.56018	4.09949	2.12741	0.8313	0	0
D_0__Eukaryota;D_1__Opisthokonta;D_2__Holozoa;D_3__Metazoa (Animalia);D_10__Neoptera;D_11__Coleoptera;D_12__Heterotarsus sp. YY-2004	0	0	0	182.886	13.5933	168.765
D_0__Eukaryota;D_1__Opisthokonta;D_2__Holozoa;D_3__Metazoa (Animalia);D_10__Neoptera;D_11__Coleoptera;D_12__Falsocameria sp. YY-2004	0	0	0	59.0223	0	59.9352
D_0__Eukaryota;D_1__Opisthokonta;D_2__Holozoa;D_3__Metazoa (Animalia);D_10__Neoptera;D_11__Coleoptera;D_12__Cteniopinus varicornis	0	0	0	19.1199	2.26555	34.6993
D_0__Eukaryota;D_1__Opisthokonta;D_2__Holozoa;D_3__Metazoa (Animalia);D_10__Neoptera;D_11__Coleoptera;D_12__Derobrachus sp. DER01	0	0	0	4.1565	0	9.46345
D_0__Eukaryota;D_1__Opisthokonta;D_2__Holozoa;D_3__Metazoa (Animalia);D_10__Neoptera;D_11__Coleoptera;D_12__Lema trilineata	0	0	0	7.4817	2.26555	14.1952
D_0__Eukaryota;D_1__Opisthokonta;D_2__Holozoa;D_3__Metazoa (Animalia);D_10__Neoptera;D_11__Coleoptera;D_12__Lamprosoma sp. LP01	0.853393	0	1.0637	5.8191	0	14.9838
D_0__Eukaryota;D_1__Opisthokonta;D_2__Holozoa;D_3__Metazoa (Animalia);D_7__Chromadorea;D_8__Spirurida;D_9__Physaloptera alata	2.56018	2.04974	2.12741	0.8313	0	1.57724
D_0__Eukaryota;D_1__Opisthokonta;D_2__Holozoa;D_3__Metazoa (Animalia);D_10__Neoptera;D_11__Hymenoptera;D_12__Mischocyttarus flavitarsis	3.41357	3.07461	6.38223	0	0	0
D_0__Eukaryota;D_1__Opisthokonta;D_2__Holozoa;D_3__Metazoa (Animalia);D_8__Palpata;D_9__Sabellida;D_10__Neosabellaria cementarium	0.853393	0	0	4.1565	0	8.67483
D_0__Eukaryota;D_1__Opisthokonta;D_2__Holozoa;D_3__Metazoa (Animalia);D_10__Neoptera;D_11__Hemiptera;D_12__Clastoptera proteus	0	1.02487	2.12741	3.3252	4.5311	3.15448
D_0__Eukaryota;D_1__Opisthokonta;D_2__Holozoa;D_3__Metazoa (Animalia);D_10__Neoptera;D_11__Hemiptera;D_12__Epipyga sp. n. JRC-2004-a	0	0	0	4.1565	11.3278	0.788621
D_0__Eukaryota;D_1__Opisthokonta;D_2__Holozoa;D_3__Metazoa (Animalia);D_10__Neoptera;D_11__Coleoptera;D_12__Drilus flavescens	0	0	0	7.4817	0	4.73173
D_0__Eukaryota;D_1__Opisthokonta;D_2__Holozoa;D_3__Metazoa (Animalia);D_10__Neoptera;D_11__Coleoptera;D_12__Lichnanthe rathvoni	0	0	0	3.3252	0	6.30897
D_0__Eukaryota;D_1__Opisthokonta;D_2__Holozoa;D_3__Metazoa (Animalia);D_10__Neoptera;D_11__Coleoptera;D_12__Glaresis sp. TJH-2004	0	0	0	2.4939	0	7.09759
D_0__Eukaryota;D_1__Opisthokonta;D_2__Holozoa;D_3__Metazoa (Animalia);D_10__Neoptera;D_11__Coleoptera;D_12__Phaeochrous mashunus	0	0	0	6.6504	2.26555	7.09759
D_0__Eukaryota;D_1__Opisthokonta;D_2__Holozoa;D_3__Metazoa (Animalia);D_10__Neoptera;D_11__Coleoptera;D_12__Pleocoma sp. TH-2004-5	0	0	0	2.4939	0	14.1952
D_0__Eukaryota;D_1__Opisthokonta;D_2__Holozoa;D_3__Metazoa (Animalia);D_10__Neoptera;D_11__Coleoptera;D_12__Chiron cylindricus	0	0	0	10.8069	0	11.0407
D_0__Eukaryota;D_1__Opisthokonta;D_2__Holozoa;D_3__Metazoa (Animalia);D_10__Neoptera;D_11__Coleoptera;D_12__Plusiotis sp. TH-2004-7	0	0	0	7.4817	0	11.8293
D_0__Eukaryota;D_1__Opisthokonta;D_2__Holozoa;D_3__Metazoa (Animalia);D_10__Neoptera;D_11__Coleoptera;D_12__Phoberus rudebecki	0	0	0	1.6626	0	6.30897
D_0__Eukaryota;D_1__Opisthokonta;D_2__Holozoa;D_3__Metazoa (Animalia);D_10__Neoptera;D_11__Coleoptera;D_12__Chaetarthria sp. TJH-2004	0	0	0	7.4817	0	10.2521
D_0__Eukaryota;D_1__Opisthokonta;D_2__Holozoa;D_3__Metazoa (Animalia);D_10__Neoptera;D_11__Coleoptera;D_12__Limnebius sp. TJH-2004	0.853393	0	0	3.3252	0	6.30897
D_0__Eukaryota;D_1__Opisthokonta;D_2__Holozoa;D_3__Metazoa (Animalia);D_10__Neoptera;D_11__Coleoptera;D_12__Euconnus sp. TJH-2004	0.853393	3.07461	3.19111	0.8313	0	7.09759
D_0__Eukaryota;D_1__Opisthokonta;D_2__Holozoa;D_3__Metazoa (Animalia);D_10__Neoptera;D_11__Coleoptera;D_12__Glypholoma pustuliferum	0	0	0	6.6504	0	10.2521
D_0__Eukaryota;D_1__Opisthokonta;D_2__Holozoa;D_3__Metazoa (Animalia);D_10__Neoptera;D_11__Coleoptera;D_12__Micropeplus sp. TJH-2004	0	0	0	9.14431	0	7.09759
D_0__Eukaryota;D_1__Opisthokonta;D_2__Holozoa;D_3__Metazoa (Animalia);D_10__Neoptera;D_11__Coleoptera;D_12__Euaesthetus ruficapillus	0	0	0	3.3252	0	4.73173
D_0__Eukaryota;D_1__Opisthokonta;D_2__Holozoa;D_3__Metazoa (Animalia);D_10__Neoptera;D_11__Coleoptera;D_12__Tachyporinae gen. sp. TJH2004	5.97375	8.19897	5.31852	0.8313	0	0
D_0__Eukaryota;D_1__Opisthokonta;D_2__Holozoa;D_3__Metazoa (Animalia);D_10__Neoptera;D_11__Coleoptera;D_12__Phloeocharis subtilissima	0	0	0	3.3252	0	7.88621
D_0__Eukaryota;D_1__Opisthokonta;D_2__Holozoa;D_3__Metazoa (Animalia);D_10__Neoptera;D_11__Coleoptera;D_12__Scaphidium quadrimaculatum	0.853393	0	0	3.3252	0	8.67483
D_0__Eukaryota;D_1__Opisthokonta;D_2__Holozoa;D_3__Metazoa (Animalia);D_10__Neoptera;D_11__Coleoptera;D_12__Xantholinus linearis	0	0	0	7.4817	0	9.46345
D_0__Eukaryota;D_1__Opisthokonta;D_2__Holozoa;D_3__Metazoa (Animalia);D_10__Neoptera;D_11__Coleoptera;D_12__Quedius cruentus	0	0	0	5.8191	0	9.46345
D_0__Eukaryota;D_1__Opisthokonta;D_2__Holozoa;D_3__Metazoa (Animalia);D_10__Neoptera;D_11__Coleoptera;D_12__Gyrohypnus sp. TJH-2004	0	0	0	3.3252	2.26555	4.73173
D_0__Eukaryota;D_1__Opisthokonta;D_2__Holozoa;D_3__Metazoa (Animalia);D_10__Neoptera;D_11__Coleoptera;D_12__Nosodendron fasciculare	0	0	0	8.313	0	5.52035
D_0__Eukaryota;D_1__Opisthokonta;D_2__Holozoa;D_3__Metazoa (Animalia);D_10__Neoptera;D_11__Coleoptera;D_12__Leiopus nebulosus	0	0	0	6.6504	0	11.8293
D_0__Eukaryota;D_1__Opisthokonta;D_2__Holozoa;D_3__Metazoa (Animalia);D_10__Neoptera;D_11__Coleoptera;D_12__Donacia vulgaris	0	0	0	5.8191	2.26555	10.2521
D_0__Eukaryota;D_1__Opisthokonta;D_2__Holozoa;D_3__Metazoa (Animalia);D_10__Neoptera;D_11__Coleoptera;D_12__Thanasimodes sp. TJH-2004	0	0	0	4.9878	2.26555	3.94311
D_0__Eukaryota;D_1__Opisthokonta;D_2__Holozoa;D_3__Metazoa (Animalia);D_10__Neoptera;D_11__Coleoptera;D_12__Malachius bipustulatus	0	0	0	32.4207	2.26555	33.1221
D_0__Eukaryota;D_1__Opisthokonta;D_2__Holozoa;D_3__Metazoa (Animalia);D_10__Neoptera;D_11__Coleoptera;D_12__Anthocomus rufus	0	0	0	6.6504	4.5311	11.0407
D_0__Eukaryota;D_1__Opisthokonta;D_2__Holozoa;D_3__Metazoa (Animalia);D_10__Neoptera;D_11__Coleoptera;D_12__Phloiophilus edwardsi	0	0	0	6.6504	2.26555	3.94311
D_0__Eukaryota;D_1__Opisthokonta;D_2__Holozoa;D_3__Metazoa (Animalia);D_10__Neoptera;D_11__Coleoptera;D_12__Biphyllus lunatus	0.853393	0	0	5.8191	0	17.3497
D_0__Eukaryota;D_1__Opisthokonta;D_2__Holozoa;D_3__Metazoa (Animalia);D_10__Neoptera;D_11__Coleoptera;D_12__Anommatus duodecimstriatus	0.853393	0	0	8.313	0	15.7724
D_0__Eukaryota;D_1__Opisthokonta;D_2__Holozoa;D_3__Metazoa (Animalia);D_10__Neoptera;D_11__Coleoptera;D_12__Kateretes rufilabris	13.6543	23.572	8.50964	0.8313	0	0.788621
D_0__Eukaryota;D_1__Opisthokonta;D_2__Holozoa;D_3__Metazoa (Animalia);D_10__Neoptera;D_11__Coleoptera;D_12__Platynaspis capicola	0	0	0	8.313	0	8.67483
D_0__Eukaryota;D_1__Opisthokonta;D_2__Holozoa;D_3__Metazoa (Animalia);D_10__Neoptera;D_11__Coleoptera;D_12__Subcoccinella vigintiquatuorpunctata (24-pointed ladybird beetle)	0	0	0	10.8069	0	26.0245
D_0__Eukaryota;D_1__Opisthokonta;D_2__Holozoa;D_3__Metazoa (Animalia);D_10__Neoptera;D_11__Coleoptera;D_12__Pycnomerus fuliginosus	0	0	0	108.9	0	82.8052
D_0__Eukaryota;D_1__Opisthokonta;D_2__Holozoa;D_3__Metazoa (Animalia);D_10__Neoptera;D_11__Coleoptera;D_12__Glischrochilus hortensis	0	0	0	6.6504	4.5311	5.52035
D_0__Eukaryota;D_1__Opisthokonta;D_2__Holozoa;D_3__Metazoa (Animalia);D_10__Neoptera;D_11__Coleoptera;D_12__Meligethes sp. TJH-2004	0	0	0	4.1565	0	6.30897
D_0__Eukaryota;D_1__Opisthokonta;D_2__Holozoa;D_3__Metazoa (Animalia);D_10__Neoptera;D_11__Coleoptera;D_12__Cychramus luteus	0	0	0	0	2.26555	8.67483
D_0__Eukaryota;D_1__Opisthokonta;D_2__Holozoa;D_3__Metazoa (Animalia);D_10__Neoptera;D_11__Coleoptera;D_12__Silvanus unidentatus	0	0	0	4.1565	9.0622	7.09759
D_0__Eukaryota;D_1__Opisthokonta;D_2__Holozoa;D_3__Metazoa (Animalia);D_10__Neoptera;D_11__Coleoptera;D_12__Aspidiphorus sp. TJH-2004	0	0	0	4.1565	0	11.0407
D_0__Eukaryota;D_1__Opisthokonta;D_2__Holozoa;D_3__Metazoa (Animalia);D_10__Neoptera;D_11__Coleoptera;D_12__Ropalodontus perforatus	0	0	0	10.8069	0	10.2521
D_0__Eukaryota;D_1__Opisthokonta;D_2__Holozoa;D_3__Metazoa (Animalia);D_10__Neoptera;D_11__Coleoptera;D_12__Cis nitidus	0	0	0	4.1565	2.26555	3.15448
D_0__Eukaryota;D_1__Opisthokonta;D_2__Holozoa;D_3__Metazoa (Animalia);D_10__Neoptera;D_11__Coleoptera;D_12__Holostrophus sp. TJH-2004	0	0	0	6.6504	0	14.9838
D_0__Eukaryota;D_1__Opisthokonta;D_2__Holozoa;D_3__Metazoa (Animalia);D_10__Neoptera;D_11__Coleoptera;D_12__Hallomenus binotatus	0.853393	0	0	9.14431	0	4.73173
D_0__Eukaryota;D_1__Opisthokonta;D_2__Holozoa;D_3__Metazoa (Animalia);D_10__Neoptera;D_11__Coleoptera;D_12__Conopalpus testaceus	0	0	0	5.8191	0	6.30897
D_0__Eukaryota;D_1__Opisthokonta;D_2__Holozoa;D_3__Metazoa (Animalia);D_10__Neoptera;D_11__Coleoptera;D_12__Tomoxia bucephala	0	0	0	5.8191	0	7.88621
D_0__Eukaryota;D_1__Opisthokonta;D_2__Holozoa;D_3__Metazoa (Animalia);D_10__Neoptera;D_11__Coleoptera;D_12__Mycetophagus quadripustulatus	0	0	0	3.3252	4.5311	7.09759
D_0__Eukaryota;D_1__Opisthokonta;D_2__Holozoa;D_3__Metazoa (Animalia);D_10__Neoptera;D_11__Coleoptera;D_12__Ischnomera caerulea	0	0	0	19.1199	2.26555	29.9676
D_0__Eukaryota;D_1__Opisthokonta;D_2__Holozoa;D_3__Metazoa (Animalia);D_10__Neoptera;D_11__Coleoptera;D_12__Oedemera nobilis	0	0	0	6.6504	0	10.2521
D_0__Eukaryota;D_1__Opisthokonta;D_2__Holozoa;D_3__Metazoa (Animalia);D_10__Neoptera;D_11__Coleoptera;D_12__Metoecus paradoxus	0	0	0	4.1565	2.26555	3.94311
D_0__Eukaryota;D_1__Opisthokonta;D_2__Holozoa;D_3__Metazoa (Animalia);D_10__Neoptera;D_11__Coleoptera;D_12__Vincenzellus ruficollis	0	0	0	4.9878	0	5.52035
D_0__Eukaryota;D_1__Opisthokonta;D_2__Holozoa;D_3__Metazoa (Animalia);D_10__Neoptera;D_11__Coleoptera;D_12__Rhinosimus ruficollis	0	1.02487	0	4.9878	2.26555	1.57724
D_0__Eukaryota;D_1__Opisthokonta;D_2__Holozoa;D_3__Metazoa (Animalia);D_10__Neoptera;D_11__Coleoptera;D_12__Pseudocistela ceramboides	0	0	0	941.863	70.2321	608.027
D_0__Eukaryota;D_1__Opisthokonta;D_2__Holozoa;D_3__Metazoa (Animalia);D_10__Neoptera;D_11__Coleoptera;D_12__Nilio sp. TJH-2004	0	0	0	3.3252	0	9.46345
D_0__Eukaryota;D_1__Opisthokonta;D_2__Holozoa;D_3__Metazoa (Animalia);D_10__Neoptera;D_11__Coleoptera;D_12__Tetratoma fungorum	0	0	0	14.9634	0	14.1952
D_0__Eukaryota;D_1__Opisthokonta;D_2__Holozoa;D_3__Metazoa (Animalia);D_10__Neoptera;D_11__Coleoptera;D_12__Usechus lacerta	0	0	0	39.9024	0	49.6831
D_0__Eukaryota;D_1__Opisthokonta;D_2__Holozoa;D_3__Metazoa (Animalia);D_8__Enoplia;D_9__Enoplida;D_10__Nematoda environmental sample	4.26697	8.19897	12.7645	6.6504	4.5311	11.8293
D_0__Eukaryota;D_1__Opisthokonta;D_2__Holozoa;D_3__Metazoa (Animalia);D_7__Chromadorea;D_8__Chromadorida;D_9__Nematoda environmental sample	0.853393	1.02487	5.31852	0	4.5311	0.788621
D_0__Eukaryota;D_1__Opisthokonta;D_2__Holozoa;D_3__Metazoa (Animalia);D_8__Rhabdocoela;D_9__Neodalyellida;D_10__Gaziella sp. WW-2004	5.97375	6.14923	2.12741	0	0	0
D_0__Eukaryota;D_1__Opisthokonta;D_2__Holozoa;D_3__Metazoa (Animalia);D_10__Neoptera;D_11__Coleoptera;D_12__Eucranium arachnoides	0	0	0	4.9878	0	7.88621
D_0__Eukaryota;D_1__Opisthokonta;D_2__Holozoa;D_3__Metazoa (Animalia);D_10__Neoptera;D_11__Coleoptera;D_12__Cheironitis hoplosternus	0	0	0	6.6504	0	5.52035
D_0__Eukaryota;D_1__Opisthokonta;D_2__Holozoa;D_3__Metazoa (Animalia);D_10__Neoptera;D_11__Coleoptera;D_12__Copris lugubris	0	0	0	3.3252	0	4.73173
D_0__Eukaryota;D_1__Opisthokonta;D_2__Holozoa;D_3__Metazoa (Animalia);D_10__Neoptera;D_11__Coleoptera;D_12__Anoplognathus boisduvalii	0	0	0	5.8191	0	4.73173
D_0__Eukaryota;D_1__Opisthokonta;D_2__Holozoa;D_3__Metazoa (Animalia);D_7__Gordioida;D_8__Gordea;D_9__Gordius sp. NP 2005a	7.68054	5.12436	6.38223	0	0	5.52035
D_0__Eukaryota;D_1__Opisthokonta;D_2__Holozoa;D_3__Metazoa (Animalia);D_8__Palpata;D_9__Phyllodocida;D_10__Sthenelanella uniformis	2.56018	3.07461	4.25482	0	0	0
D_0__Eukaryota;D_1__Opisthokonta;D_2__Holozoa;D_3__Metazoa (Animalia);D_10__Neoptera;D_11__Phthiraptera;D_12__Naubates fuliginosus	0	0	0	7.4817	4.5311	7.88621
D_0__Eukaryota;D_1__Opisthokonta;D_2__Holozoa;D_3__Metazoa (Animalia);D_7__Gastropoda;D_8__Vetigastropoda;D_9__Cyathermia naticoides	1.70679	6.14923	3.19111	0	0	0
D_0__Eukaryota;D_1__Opisthokonta;D_2__Holozoa;D_3__Metazoa (Animalia);D_10__Neoptera;D_11__Coleoptera;D_12__Dalyat mirabilis	0.853393	0	0	8.313	4.5311	7.09759
D_0__Eukaryota;D_1__Opisthokonta;D_2__Holozoa;D_3__Metazoa (Animalia);D_8__Palpata;D_9__Sabellida;D_10__Osedax mucofloris	2.56018	3.07461	4.25482	0	0	0
D_0__Eukaryota;D_1__Opisthokonta;D_2__Holozoa;D_3__Metazoa (Animalia);D_6__Gastrotricha;D_7__Macrodasyida;D_8__Cephalodasys sp. NP-2005	8.53393	8.19897	8.50964	0	0	0
D_0__Eukaryota;D_1__Archaeplastida;D_2__Chloroplastida;D_3__Charophyta;D_10__Solanales;D_11__Nicotiana;D_12__Nicotiana tabacum (common tobacco)	25.6018	33.8208	30.8474	9.97561	9.0622	7.88621
D_0__Eukaryota;D_1__Archaeplastida;D_2__Chloroplastida;D_3__Charophyta;D_10__Malvales;D_11__Gossypium;D_12__Gossypium arboreum	46.9366	72.7659	41.4845	21.6138	6.79665	12.6179
D_0__Eukaryota;D_1__Archaeplastida;D_2__Chloroplastida;D_3__Charophyta;D_10__Solanales;D_11__Capsicum;D_12__Capsicum annuum	3.41357	1.02487	1.0637	278.486	833.722	316.237
D_0__Eukaryota;D_1__Archaeplastida;D_2__Chloroplastida;D_3__Charophyta;D_10__Solanales;D_11__Capsicum;D_12__Capsicum annuum	3.41357	3.07461	1.0637	2.4939	0	3.15448
D_0__Eukaryota;D_1__Opisthokonta;D_2__Nucletmycea;D_3__Fungi;D_9__Pleurotaceae;D_10__Pleurotus;D_11__Pleurotus ostreatus PC15	1.70679	0	2.12741	5.8191	9.0622	5.52035
D_0__Eukaryota;D_1__Opisthokonta;D_2__Holozoa;D_3__Metazoa (Animalia);D_10__Palaeoptera;D_11__Odonata;D_12__Stegodyphus mimosarum	0	5.12436	5.31852	2.4939	2.26555	0.788621
D_0__Eukaryota;D_1__Opisthokonta;D_2__Holozoa;D_3__Metazoa (Animalia);D_10__Palaeoptera;D_11__Odonata;D_12__Orussus abietinus	0.853393	0	2.12741	3.3252	4.5311	0.788621
D_0__Eukaryota;D_1__Opisthokonta;D_2__Holozoa;D_3__Metazoa (Animalia);D_10__Neoptera;D_11__Neuroptera;D_12__Microplitis demolitor	52.057	45.0943	57.44	43.2276	54.3732	34.6993
D_0__Bacteria;D_1__Firmicutes;D_2__Clostridia;D_3__Clostridiales;D_4__Clostridiaceae 1;D_5__Clostridium sensu stricto 6;D_6__Clostridium cellulovorans 743B	0	0	0	0	6.79665	9.46345
D_0__Eukaryota;D_1__Opisthokonta;D_2__Holozoa;D_3__Metazoa (Animalia);D_10__Tetrapoda;D_11__Mammalia;D_12__Balaenoptera bonaerensis (Antarctic minke whale)	1.70679	2.04974	4.25482	4.1565	6.79665	5.52035
D_0__Eukaryota;D_1__Opisthokonta;D_2__Holozoa;D_3__Metazoa (Animalia);D_10__Tetrapoda;D_11__Mammalia;D_12__Mus musculus (house mouse)	9.38732	3.07461	2.12741	0	0	0
D_0__Eukaryota;D_1__Opisthokonta;D_2__Holozoa;D_3__Metazoa (Animalia);D_11__Neopterygii;D_12__Teleostei;D_13__Danio rerio (zebrafish)	6.82715	6.14923	2.12741	0.8313	0	0
D_0__Eukaryota;D_1__Opisthokonta;D_2__Holozoa;D_3__Metazoa (Animalia);D_11__Neopterygii;D_12__Teleostei;D_13__Danio rerio (zebrafish)	6.82715	4.09949	3.19111	0	0	0.788621
D_0__Eukaryota;D_1__Opisthokonta;D_2__Holozoa;D_3__Metazoa (Animalia);D_10__Tetrapoda;D_11__Mammalia;D_12__Danio rerio (zebrafish)	2.56018	2.04974	3.19111	4.1565	0	1.57724
D_0__Eukaryota;D_1__Opisthokonta;D_2__Holozoa;D_3__Metazoa (Animalia);D_7__Chromadorea;D_8__Rhabditida;D_9__Haemonchus contortus (barber pole worm)	71.685	53.2933	39.3571	99.7561	142.73	37.8538
D_0__Eukaryota;D_1__Archaeplastida;D_2__Chloroplastida;D_3__Charophyta;D_8__Spermatophyta;D_9__Magnoliophyta;D_10__Triticum aestivum (bread wheat)	4.26697	4.09949	6.38223	0	0	0
D_0__Eukaryota;D_1__Opisthokonta;D_2__Holozoa;D_3__Metazoa (Animalia);D_7__Chromadorea;D_8__Tylenchida;D_9__Globodera pallida	398.535	416.098	311.665	1290.18	634.354	1145.08
D_0__Eukaryota;D_1__Opisthokonta;D_2__Holozoa;D_3__Metazoa (Animalia);D_11__Neopterygii;D_12__Teleostei;D_13__Dicentrarchus labrax (European seabass)	10.2407	6.14923	5.31852	0.8313	0	0
D_0__Bacteria;D_1__Firmicutes;D_2__Clostridia;D_3__Clostridiales;D_4__Clostridiaceae 1;D_5__Clostridium sensu stricto 5;D_6__Clostridium sp. LF2	0	0	0	0	22.6555	5.52035
D_0__Bacteria;D_1__Cyanobacteria;D_2__Chloroplast;D_3__Triticum aestivum (bread wheat);D_4__Triticum aestivum (bread wheat);D_5__Triticum aestivum (bread wheat);D_6__Triticum aestivum (bread wheat)	0.853393	0	1.0637	9.97561	2.26555	3.15448
D_0__Eukaryota;D_1__Opisthokonta;D_2__Holozoa;D_3__Metazoa (Animalia);D_8__Digenea;D_9__Echinostomida;D_10__Fasciola hepatica (liver fluke)	0.853393	1.02487	0	6.6504	4.5311	0.788621
D_0__Bacteria;D_1__Cyanobacteria;D_2__Chloroplast;D_3__Quercus robur;D_4__Quercus robur;D_5__Quercus robur;D_6__Quercus robur	14.5077	3.07461	6.38223	14.1321	108.746	38.6424
D_0__Bacteria;D_1__Proteobacteria;D_2__Gammaproteobacteria;D_3__Alteromonadales;D_4__Shewanellaceae;D_5__Shewanella;D_6__Shewanella algae	0.853393	0	2.12741	37.4085	99.6842	7.09759
D_0__Bacteria;D_1__Firmicutes;D_2__Bacilli;D_3__Lactobacillales;D_4__Streptococcaceae;D_5__Streptococcus;D_6__Streptococcus pneumoniae	5.97375	2.04974	1.0637	4.9878	43.0455	37.8538
D_0__Bacteria;D_1__Proteobacteria;D_2__Gammaproteobacteria;D_3__Pseudomonadales;D_4__Moraxellaceae;D_5__Acinetobacter;D_6__Salmonella enterica subsp. enterica serovar Typhi	8.53393	0	0	0	0	0
D_0__Bacteria;D_1__Firmicutes;D_2__Bacilli;D_3__Lactobacillales;D_4__Streptococcaceae;D_5__Streptococcus;D_6__Streptococcus pneumoniae	27.3086	16.3979	14.8919	40.7337	11.3278	29.179
D_0__Bacteria;D_1__Proteobacteria;D_2__Gammaproteobacteria;D_3__Enterobacteriales;D_4__Enterobacteriaceae;D_5__Hafnia-Obesumbacterium;D_6__Enterobacteriaceae bacterium bta3-1	0	0	0	9.97561	0	0
D_0__Bacteria;D_1__Proteobacteria;D_2__Gammaproteobacteria;D_3__Vibrionales;D_4__Vibrionaceae;D_5__Vibrio;D_6__Vibrio parahaemolyticus UCM-V493	1.70679	0	1.0637	39.9024	58.9043	1.57724
D_0__Bacteria;D_1__Proteobacteria;D_2__Gammaproteobacteria;D_3__Enterobacteriales;D_4__Enterobacteriaceae;D_5__Escherichia-Shigella;D_6__Escherichia coli	0.853393	0	0	8.313	11.3278	1.57724
D_0__Bacteria;D_1__Firmicutes;D_2__Bacilli;D_3__Lactobacillales;D_4__Lactobacillaceae;D_5__Lactobacillus;D_6__Lactobacillus ginsenosidimutans	23.895	0	22.3378	0	0	0.788621
D_0__Bacteria;D_1__Proteobacteria;D_2__Gammaproteobacteria;D_3__Enterobacteriales;D_4__Enterobacteriaceae;D_5__Serratia;D_6__Serratia rubidaea	0	0	0	4.1565	2.26555	18.9269
D_0__Bacteria;D_1__Proteobacteria;D_2__Gammaproteobacteria;D_3__Enterobacteriales;D_4__Enterobacteriaceae;D_5__Serratia;D_6__Serratia rubidaea	0	0	0	5.8191	0	18.9269
D_0__Bacteria;D_1__Proteobacteria;D_2__Gammaproteobacteria;D_3__Pseudomonadales;D_4__Pseudomonadaceae;D_5__Pseudomonas;D_6__Pseudomonas putida B6-2	1.70679	0	0	12.4695	13.5933	0
D_0__Bacteria;D_1__Proteobacteria;D_2__Gammaproteobacteria;D_3__Enterobacteriales;D_4__Enterobacteriaceae;D_5__Raoultella;D_6__Lelliottia amnigena	0	0	1.0637	32.4207	72.4976	82.0166
D_0__Bacteria;D_1__Proteobacteria;D_2__Betaproteobacteria;D_3__Neisseriales;D_4__Neisseriaceae;D_5__Neisseria;D_6__Neisseria gonorrhoeae	0	2.04974	1.0637	4.9878	22.6555	3.15448
D_0__Eukaryota;D_1__Opisthokonta;D_2__Holozoa;D_3__Metazoa (Animalia);D_10__Tetrapoda;D_11__Mammalia;D_12__Rattus norvegicus (Norway rat)	4.26697	5.12436	2.12741	0	0	0
D_0__Bacteria;D_1__Firmicutes;D_2__Bacilli;D_3__Bacillales;D_4__Staphylococcaceae;D_5__Staphylococcus;D_6__Staphylococcus aureus	2.56018	7.1741	3.19111	9.14431	258.273	32.3335
D_0__Eukaryota;D_1__Opisthokonta;D_2__Holozoa;D_3__Metazoa (Animalia);D_11__Neopterygii;D_12__Teleostei;D_13__Danio rerio (zebrafish)	5.97375	2.04974	6.38223	0	0	0
D_0__Eukaryota;D_1__Opisthokonta;D_2__Holozoa;D_3__Metazoa (Animalia);D_11__Neopterygii;D_12__Teleostei;D_13__Danio rerio (zebrafish)	30.7222	31.771	28.72	0	0	0
D_0__Bacteria;D_1__Firmicutes;D_2__Clostridia;D_3__Clostridiales;D_4__Christensenellaceae;D_5__uncultured;D_6__uncultured bacterium	4.26697	5.12436	0	0	0	0
D_0__Bacteria;D_1__Firmicutes;D_2__Bacilli;D_3__Lactobacillales;D_4__Streptococcaceae;D_5__Streptococcus;D_6__Streptococcus pneumoniae	32.4289	22.5472	20.2104	83.13	210.696	104.098
D_0__Bacteria;D_1__Firmicutes;D_2__Clostridia;D_3__Clostridiales;D_4__Lachnospiraceae;D_5__Epulopiscium;D_6__Lachnospiraceae bacterium mt14	0	1.02487	1.0637	0.8313	18.1244	6.30897
D_0__Eukaryota;D_1__Opisthokonta;D_2__Holozoa;D_3__Metazoa (Animalia);D_10__Tetrapoda;D_11__Aves;D_12__Calidris pugnax (ruff)	3.41357	3.07461	3.19111	0	0	0.788621
D_0__Eukaryota;D_1__Opisthokonta;D_2__Holozoa;D_3__Metazoa (Animalia);D_11__Neopterygii;D_12__Teleostei;D_13__Danio rerio (zebrafish)	2.56018	3.07461	6.38223	0	2.26555	0
D_0__Bacteria;D_1__Proteobacteria;D_2__Betaproteobacteria;D_3__Burkholderiales;D_4__Burkholderiaceae;D_5__Cupriavidus;D_6__Cupriavidus necator	5.12036	5.12436	2.12741	35.7459	27.1866	18.9269
D_0__Eukaryota;D_1__Opisthokonta;D_2__Holozoa;D_3__Metazoa (Animalia);D_10__Tetrapoda;D_11__Mammalia;D_12__Homo sapiens (human)	0.853393	0	1.0637	25.7703	2.26555	56.7807
D_0__Eukaryota;D_1__SAR;D_2__Alveolata;D_3__Apicomplexa;D_5__Piroplasmorida;D_6__Cardiosporidium;D_7__Halocynthia roretzi	0	0	0	4.9878	0	6.30897
D_0__Bacteria;D_1__Firmicutes;D_2__Bacilli;D_3__Lactobacillales;D_4__Lactobacillaceae;D_5__Lactobacillus;D_6__unidentified	0	0	0	0	0	23.6586
D_0__Eukaryota;D_1__Opisthokonta;D_2__Holozoa;D_3__Metazoa (Animalia);D_6__Echinodermata;D_7__Asteroidea;D_8__Coscinasterias muricata	2.56018	7.1741	7.44593	1.6626	0	0.788621
D_0__Eukaryota;D_1__Opisthokonta;D_2__Holozoa;D_3__Metazoa (Animalia);D_9__Eumalacostraca;D_10__Eucarida;D_11__Biffarius arenosus	5.97375	11.2736	13.8282	0	0	0
D_0__Eukaryota;D_1__Opisthokonta;D_2__Holozoa;D_3__Metazoa (Animalia);D_7__Macrodasyida;D_8__Lepidodasyidae;D_9__Megadasys sp. MVS-2005	20.4814	22.5472	18.083	0	0	0
D_0__Eukaryota;D_1__Opisthokonta;D_2__Holozoa;D_3__Metazoa (Animalia);D_7__Gastropoda;D_8__Neritimorpha;D_9__Nerita funiculata	5.12036	1.02487	7.44593	0	0	0.788621
D_0__Eukaryota;D_1__Opisthokonta;D_2__Holozoa;D_3__Metazoa (Animalia);D_8__Hirudinida;D_9__Arhynchobdellida;D_10__Philobdella floridana	0.853393	1.02487	0	11.6382	22.6555	11.0407
D_0__Bacteria;D_1__Firmicutes;D_2__Clostridia;D_3__Clostridiales;D_4__Lachnospiraceae;D_5__Lactonifactor;D_6__Lactonifactor longoviformis	6.82715	2.04974	3.19111	0	0	0
D_0__Eukaryota;D_1__Opisthokonta;D_2__Holozoa;D_3__Metazoa (Animalia);D_10__Neoptera;D_11__Coleoptera;D_12__Eulichas sp. UPOL 000M22	0	0	0	4.9878	0	6.30897
D_0__Eukaryota;D_1__Opisthokonta;D_2__Holozoa;D_3__Metazoa (Animalia);D_10__Neoptera;D_11__Coleoptera;D_12__Balgus sp. 1 BMNH 669202	0	0	0	7.4817	0	9.46345
D_0__Eukaryota;D_1__Opisthokonta;D_2__Holozoa;D_3__Metazoa (Animalia);D_10__Neoptera;D_11__Coleoptera;D_12__Telegeusis nubifer	0	0	0	4.1565	0	6.30897
D_0__Eukaryota;D_1__SAR;D_2__Alveolata;D_3__Ciliophora;D_6__Prostomatea;D_7__Prorodon;D_8__uncultured marine eukaryote	0.853393	6.14923	0	4.9878	4.5311	2.36586
D_0__Eukaryota;D_1__Opisthokonta;D_2__Holozoa;D_3__Metazoa (Animalia);D_9__Copepoda;D_10__Cyclopoida;D_11__Cyclops sp. JIN	9.38732	8.19897	11.7008	0	0	2.36586
D_0__Bacteria;D_1__Firmicutes;D_2__Bacilli;D_3__Bacillales;D_4__Bacillaceae;D_5__Bacillus;D_6__uncultured bacterium	0	0	0	0.8313	2.26555	11.8293
D_0__Eukaryota;D_1__Opisthokonta;D_2__Holozoa;D_3__Metazoa (Animalia);D_10__Neoptera;D_11__Diptera;D_12__Basilia coronata indivisa	7.68054	10.2487	10.637	0	0	0
D_0__Bacteria;D_1__Tenericutes;D_2__Mollicutes;D_3__Entomoplasmatales;D_4__Spiroplasmataceae;D_5__Spiroplasma;D_6__uncultured bacterium	0	0	0	127.189	4.5311	248.416
D_0__Eukaryota;D_1__Opisthokonta;D_2__Holozoa;D_3__Metazoa (Animalia);D_10__Neoptera;D_11__Coleoptera;D_12__Cautires sp. UPOL 000L06	5.12036	5.12436	9.57334	0	0	0
D_0__Eukaryota;D_1__Opisthokonta;D_2__Holozoa;D_3__Metazoa (Animalia);D_10__Neoptera;D_11__Coleoptera;D_12__Calochromus sp. UPOL 000033	4.26697	12.2985	6.38223	0.8313	0	1.57724
D_0__Eukaryota;D_1__Opisthokonta;D_2__Holozoa;D_3__Metazoa (Animalia);D_10__Neoptera;D_11__Coleoptera;D_12__Horakiella emasensis	0	1.02487	1.0637	4.1565	0	5.52035
D_0__Eukaryota;D_1__Opisthokonta;D_2__Holozoa;D_3__Metazoa (Animalia);D_10__Tetrapoda;D_11__Mammalia;D_12__Bos taurus (cattle)	3.41357	5.12436	2.12741	0	0	0
D_0__Bacteria;D_1__Firmicutes;D_2__Bacilli;D_3__Lactobacillales;D_4__Enterococcaceae;D_5__Melissococcus;D_6__uncultured Enterococcus sp.	0	0	0	2.4939	2.26555	5.52035
D_0__Eukaryota;D_1__Opisthokonta;D_2__Holozoa;D_3__Metazoa (Animalia);D_10__Neoptera;D_11__Coleoptera;D_12__Phyllotocus rufipennis	0	0	0	3.3252	0	5.52035
D_0__Eukaryota;D_1__Opisthokonta;D_2__Holozoa;D_3__Metazoa (Animalia);D_10__Neoptera;D_11__Coleoptera;D_12__Phymatophora opilioides	0	0	0	4.9878	0	9.46345
D_0__Eukaryota;D_1__Opisthokonta;D_2__Holozoa;D_3__Metazoa (Animalia);D_10__Neoptera;D_11__Coleoptera;D_12__Dasytes planifrons	0	0	0	13.3008	4.5311	37.0652
D_0__Eukaryota;D_1__Opisthokonta;D_2__Holozoa;D_3__Metazoa (Animalia);D_10__Neoptera;D_11__Coleoptera;D_12__Micrambina nr. insignis BMNH696310	0	0	0	3.3252	0	4.73173
D_0__Eukaryota;D_1__Opisthokonta;D_2__Holozoa;D_3__Metazoa (Animalia);D_10__Neoptera;D_11__Coleoptera;D_12__Sulcasis sp. BMNH696319	0	0	0	7.4817	2.26555	8.67483
D_0__Eukaryota;D_1__Opisthokonta;D_2__Holozoa;D_3__Metazoa (Animalia);D_10__Neoptera;D_11__Coleoptera;D_12__Stenomordellarie neglecta	0	0	0	5.8191	0	6.30897
D_0__Eukaryota;D_1__Opisthokonta;D_2__Holozoa;D_3__Metazoa (Animalia);D_10__Neoptera;D_11__Coleoptera;D_12__Prionomerus sp. BMNH668142	0	0	0	15.7947	0	21.2928
D_0__Eukaryota;D_1__Opisthokonta;D_2__Holozoa;D_3__Metazoa (Animalia);D_10__Neoptera;D_11__Coleoptera;D_12__Baridinae sp. BMNH668143	0	0	0	4.9878	6.79665	13.4066
D_0__Eukaryota;D_1__Opisthokonta;D_2__Holozoa;D_3__Metazoa (Animalia);D_10__Neoptera;D_11__Coleoptera;D_12__Tachyporus sp. BMNH668155	0	0	0	4.9878	0	4.73173
D_0__Eukaryota;D_1__Opisthokonta;D_2__Holozoa;D_3__Metazoa (Animalia);D_10__Neoptera;D_11__Coleoptera;D_12__Scrobiger spendidus	0	0	0	2.4939	0	5.52035
D_0__Eukaryota;D_1__Opisthokonta;D_2__Holozoa;D_3__Metazoa (Animalia);D_10__Neoptera;D_11__Coleoptera;D_12__Stenus sp. BMNH668192	0	0	0	4.9878	6.79665	3.94311
D_0__Eukaryota;D_1__Opisthokonta;D_2__Holozoa;D_3__Metazoa (Animalia);D_11__Amphiesmenoptera;D_12__Lepidoptera;D_13__Antheraea pernyi (Chinese oak silkmoth)	1.70679	4.09949	4.25482	0.8313	0	0.788621
D_0__Eukaryota;D_1__Opisthokonta;D_2__Holozoa;D_3__Metazoa (Animalia);D_7__Sagittoidea;D_8__Aphragmophora;D_9__Serratosagitta tasmanica	3.41357	1.02487	1.0637	1.6626	2.26555	0.788621
D_0__Eukaryota;D_1__Opisthokonta;D_2__Holozoa;D_3__Metazoa (Animalia);D_8__Pycnogonida;D_9__Pantopoda;D_10__Pycnogonum stearnsi	5.12036	3.07461	2.12741	4.1565	9.0622	3.94311
D_0__Bacteria;D_1__Tenericutes;D_2__Mollicutes;D_3__Entomoplasmatales;D_4__Entomoplasmataceae;D_5__Mesoplasma;D_6__Entomoplasma melaleucae	0	0	0	4.1565	0	10.2521
D_0__Eukaryota;D_1__Opisthokonta;D_2__Holozoa;D_3__Metazoa (Animalia);D_10__Neoptera;D_11__Hemiptera;D_12__Paradetya sp. JMU-2006	1.70679	1.02487	0	1.6626	0	6.30897
D_0__Eukaryota;D_1__Opisthokonta;D_2__Holozoa;D_3__Metazoa (Animalia);D_8__Arachnida;D_9__Araneae;D_10__Euagrus josephus	12.8009	13.3233	11.7008	0	2.26555	0
D_0__Eukaryota;D_1__SAR;D_2__Alveolata;D_3__Ciliophora;D_6__Euplotia;D_7__Prodiscocephalus;D_8__Prodiscocephalus borrori	1.70679	2.04974	3.19111	9.97561	0	0.788621
D_0__Eukaryota;D_1__Opisthokonta;D_2__Holozoa;D_3__Metazoa (Animalia);D_9__Tricladida;D_10__Maricola;D_11__Cercyra hastata	9.38732	9.22384	10.637	0	0	0
D_0__Eukaryota;D_1__Opisthokonta;D_2__Holozoa;D_3__Metazoa (Animalia);D_8__Palpata;D_9__Eunicida;D_10__Euphrosine sp. VR-2006	5.97375	16.3979	7.44593	0.8313	0	0.788621
D_0__Eukaryota;D_1__Opisthokonta;D_2__Holozoa;D_3__Metazoa (Animalia);D_8__Palpata;D_9__Phyllodocida;D_10__Typosyllis anoculata	17.9213	21.5223	20.2104	0	2.26555	0
D_0__Bacteria;D_1__Firmicutes;D_2__Clostridia;D_3__Clostridiales;D_4__Lachnospiraceae;D_5__Blautia;D_6__uncultured bacterium	0.853393	8.19897	1.0637	0	0	0
D_0__Bacteria;D_1__Firmicutes;D_2__Clostridia;D_3__Clostridiales;D_4__Lachnospiraceae;D_5__Lactonifactor;D_6__uncultured bacterium	9.38732	8.19897	1.0637	0	0	0
D_0__Bacteria;D_1__Firmicutes;D_2__Clostridia;D_3__Clostridiales;D_4__Lachnospiraceae;D_5__Moryella;D_6__uncultured bacterium	4.26697	3.07461	4.25482	0	0	0
D_0__Bacteria;D_1__Proteobacteria;D_2__Gammaproteobacteria;D_3__Enterobacteriales;D_4__Enterobacteriaceae;D_5__Citrobacter;D_6__uncultured bacterium	0	0	0	4.9878	0	3.15448
D_0__Bacteria;D_1__Proteobacteria;D_2__Gammaproteobacteria;D_3__Enterobacteriales;D_4__Enterobacteriaceae;D_5__Citrobacter;D_6__uncultured bacterium	0	0	0	4.1565	2.26555	3.15448
D_0__Bacteria;D_1__Proteobacteria;D_2__Gammaproteobacteria;D_3__Enterobacteriales;D_4__Enterobacteriaceae;D_5__Citrobacter;D_6__uncultured bacterium	0	0	0	5.8191	0	3.94311
D_0__Bacteria;D_1__Proteobacteria;D_2__Gammaproteobacteria;D_3__Pseudomonadales;D_4__Pseudomonadaceae;D_5__Pseudomonas;D_6__uncultured bacterium	0	0	0	35.7459	9.0622	1.57724
D_0__Eukaryota;D_1__Opisthokonta;D_2__Holozoa;D_3__Metazoa (Animalia);D_7__Eutardigrada;D_8__Parachela;D_9__Paramacrobiotus richtersi	5.97375	4.09949	9.57334	3.3252	4.5311	7.88621
D_0__Eukaryota;D_1__Opisthokonta;D_2__Holozoa;D_3__Metazoa (Animalia);D_11__Dictyoptera;D_12__Blattodea;D_13__Paratemnopteryx couloniana	3.41357	9.22384	3.19111	1.6626	2.26555	0
D_0__Eukaryota;D_1__Opisthokonta;D_2__Holozoa;D_3__Metazoa (Animalia);D_9__Eumalacostraca;D_10__Eucarida;D_11__Bentheuphausia amblyops	2.56018	3.07461	2.12741	0	2.26555	0.788621
D_0__Eukaryota;D_1__Opisthokonta;D_2__Holozoa;D_3__Metazoa (Animalia);D_10__Neoptera;D_11__Hemiptera;D_12__Stenopirates sp. QX-2006	4.26697	7.1741	8.50964	0	0	0
D_0__Eukaryota;D_1__Opisthokonta;D_2__Holozoa;D_3__Metazoa (Animalia);D_10__Neoptera;D_11__Hymenoptera;D_12__Aglyptacros cf. sulcatus CASENT0106122	5.97375	3.07461	7.44593	0	0	0
D_0__Eukaryota;D_1__Opisthokonta;D_2__Holozoa;D_3__Metazoa (Animalia);D_8__Dorylaimia;D_9__Dorylaimida;D_10__uncultured eukaryote	0.853393	2.04974	3.19111	4.9878	0	0.788621
D_0__Eukaryota;D_1__Opisthokonta;D_2__Holozoa;D_3__Metazoa (Animalia);D_8__Palpata;D_9__Eunicida;D_10__Euphrosine armadillo	33.2823	42.0197	41.4845	0	0	0.788621
D_0__Eukaryota;D_1__Opisthokonta;D_2__Holozoa;D_3__Metazoa (Animalia);D_8__Palpata;D_9__Eunicida;D_10__Euphrosine foliosa	6.82715	17.4228	8.50964	0	0	0
D_0__Eukaryota;D_1__Opisthokonta;D_2__Holozoa;D_3__Metazoa (Animalia);D_8__Palpata;D_9__Phyllodocida;D_10__Sphaerodoropsis anae	4.26697	6.14923	6.38223	0	0	0
D_0__Eukaryota;D_1__Opisthokonta;D_2__Holozoa;D_3__Metazoa (Animalia);D_6__Cycliophora;D_7__Symbiida;D_8__Symbion americanus	4.26697	5.12436	6.38223	0.8313	0	0
D_0__Eukaryota;D_1__SAR;D_2__Alveolata;D_3__Dinoflagellata;D_6__Gonyaulacales;D_7__Gambierdiscus;D_8__Gambierdiscus toxicus	2.56018	4.09949	1.0637	2.4939	0	0.788621
D_0__Eukaryota;D_1__Opisthokonta;D_2__Holozoa;D_3__Metazoa (Animalia);D_10__Neoptera;D_11__Coleoptera;D_12__Tenebroides mauritanicus (cadelle beetle)	0	0	0	6.6504	2.26555	7.88621
D_0__Eukaryota;D_1__Opisthokonta;D_2__Holozoa;D_3__Metazoa (Animalia);D_10__Neoptera;D_11__Coleoptera;D_12__Ancyrona sp. UPOL 001122	0	0	0	8.313	2.26555	7.09759
D_0__Eukaryota;D_1__Opisthokonta;D_2__Holozoa;D_3__Metazoa (Animalia);D_10__Neoptera;D_11__Coleoptera;D_12__Lophocateres sp. UPOL 001123	0	0	0	4.9878	4.5311	10.2521
D_0__Eukaryota;D_1__Opisthokonta;D_2__Holozoa;D_3__Metazoa (Animalia);D_10__Neoptera;D_11__Coleoptera;D_12__Grynocharis oblonga	0	0	0	7.4817	0	10.2521
D_0__Eukaryota;D_1__Opisthokonta;D_2__Holozoa;D_3__Metazoa (Animalia);D_10__Neoptera;D_11__Coleoptera;D_12__Tilloidea transversalis	0	0	0	5.8191	0	4.73173
D_0__Eukaryota;D_1__Opisthokonta;D_2__Holozoa;D_3__Metazoa (Animalia);D_10__Neoptera;D_11__Coleoptera;D_12__Falsomelyris granulata	0	0	0	19.1199	2.26555	18.1383
D_0__Eukaryota;D_1__Opisthokonta;D_2__Holozoa;D_3__Metazoa (Animalia);D_10__Neoptera;D_11__Coleoptera;D_12__Aplocnemus perforatus	0	0	0	11.6382	4.5311	8.67483
D_0__Eukaryota;D_1__Opisthokonta;D_2__Holozoa;D_3__Metazoa (Animalia);D_10__Neoptera;D_11__Coleoptera;D_12__Allotarsus dentipes	0	1.02487	0	19.9512	0	18.9269
D_0__Eukaryota;D_1__Opisthokonta;D_2__Holozoa;D_3__Metazoa (Animalia);D_10__Neoptera;D_11__Coleoptera;D_12__Mauroania bettingeri	0	0	0	19.1199	4.5311	28.3904
D_0__Eukaryota;D_1__Opisthokonta;D_2__Holozoa;D_3__Metazoa (Animalia);D_10__Neoptera;D_11__Coleoptera;D_12__Laius sp. UPOL 001096	1.70679	2.04974	0	9.14431	0	10.2521
D_0__Eukaryota;D_1__Opisthokonta;D_2__Holozoa;D_3__Metazoa (Animalia);D_10__Neoptera;D_11__Coleoptera;D_12__Hypebaeus albifrons	0	0	0	6.6504	0	7.09759
D_0__Eukaryota;D_1__Opisthokonta;D_2__Holozoa;D_3__Metazoa (Animalia);D_10__Neoptera;D_11__Coleoptera;D_12__Ebaeus humilis	0	0	0	4.9878	2.26555	6.30897
D_0__Eukaryota;D_1__Opisthokonta;D_2__Holozoa;D_3__Metazoa (Animalia);D_10__Neoptera;D_11__Coleoptera;D_12__Attalus heydeni	0	0	0	19.1199	0	23.6586
D_0__Eukaryota;D_1__Opisthokonta;D_2__Holozoa;D_3__Metazoa (Animalia);D_10__Neoptera;D_11__Coleoptera;D_12__Attalus viridescens	0	0	0	18.2886	0	20.5042
D_0__Eukaryota;D_1__Opisthokonta;D_2__Holozoa;D_3__Metazoa (Animalia);D_10__Neoptera;D_11__Coleoptera;D_12__Malachiinae sp. UPOL 001159	0	0	0	10.8069	0	9.46345
D_0__Eukaryota;D_1__Opisthokonta;D_2__Holozoa;D_3__Metazoa (Animalia);D_10__Neoptera;D_11__Coleoptera;D_12__Glischrochilus quadrisignatus (four-spotted sap beetle)	0	0	0	3.3252	0	6.30897
D_0__Eukaryota;D_1__Opisthokonta;D_2__Holozoa;D_3__Metazoa (Animalia);D_10__Neoptera;D_11__Coleoptera;D_12__Ipidia variolosa	0	0	0	6.6504	0	6.30897
D_0__Eukaryota;D_1__Opisthokonta;D_2__Holozoa;D_3__Metazoa (Animalia);D_10__Neoptera;D_11__Coleoptera;D_12__Cillaeninae sp. UPOL 002062	0	0	0	6.6504	0	6.30897
D_0__Eukaryota;D_1__Opisthokonta;D_2__Holozoa;D_3__Metazoa (Animalia);D_10__Neoptera;D_11__Coleoptera;D_12__Prometopia quadrimaculata	0	0	0	4.9878	2.26555	7.88621
D_0__Eukaryota;D_1__Opisthokonta;D_2__Holozoa;D_3__Metazoa (Animalia);D_10__Neoptera;D_11__Coleoptera;D_12__Cybocephalus sp. UPOL 002253	0	0	0	14.1321	0	18.9269
D_0__Eukaryota;D_1__Opisthokonta;D_2__Holozoa;D_3__Metazoa (Animalia);D_10__Neoptera;D_11__Coleoptera;D_12__Mimemodes sp. UPOL 002148	0	0	0	8.313	0	10.2521
D_0__Eukaryota;D_1__Opisthokonta;D_2__Holozoa;D_3__Metazoa (Animalia);D_10__Neoptera;D_11__Coleoptera;D_12__Helota gemmata	0	0	0	9.14431	0	5.52035
D_0__Eukaryota;D_1__Opisthokonta;D_2__Holozoa;D_3__Metazoa (Animalia);D_10__Neoptera;D_11__Coleoptera;D_12__Dendrophagus sp. UPOL ZL0213	0	0	0	13.3008	40.7799	29.9676
D_0__Eukaryota;D_1__Opisthokonta;D_2__Holozoa;D_3__Metazoa (Animalia);D_10__Neoptera;D_11__Coleoptera;D_12__Psammoecus bipustulatus	0	0	1.0637	5.8191	15.8589	4.73173
D_0__Eukaryota;D_1__Opisthokonta;D_2__Holozoa;D_3__Metazoa (Animalia);D_10__Neoptera;D_11__Coleoptera;D_12__Psammoecus sp. UPOL 002034	1.70679	2.04974	8.50964	4.9878	4.5311	7.88621
D_0__Eukaryota;D_1__Opisthokonta;D_2__Holozoa;D_3__Metazoa (Animalia);D_10__Neoptera;D_11__Coleoptera;D_12__Protosilvanus lateritius	0	0	0	3.3252	4.5311	4.73173
D_0__Eukaryota;D_1__Opisthokonta;D_2__Holozoa;D_3__Metazoa (Animalia);D_10__Neoptera;D_11__Coleoptera;D_12__Psammoecus triguttatus	0	0	0	9.14431	0	2.36586
D_0__Eukaryota;D_1__Opisthokonta;D_2__Holozoa;D_3__Metazoa (Animalia);D_10__Neoptera;D_11__Coleoptera;D_12__Silvanus sp. UPOL 002045	0	0	0	3.3252	0	10.2521
D_0__Eukaryota;D_1__Opisthokonta;D_2__Holozoa;D_3__Metazoa (Animalia);D_10__Neoptera;D_11__Coleoptera;D_12__Silvaninae sp. UPOL 002046	0	0	0	4.1565	18.1244	17.3497
D_0__Eukaryota;D_1__Opisthokonta;D_2__Holozoa;D_3__Metazoa (Animalia);D_10__Neoptera;D_11__Coleoptera;D_12__Silvaninae sp. UPOL 002260	0	0	0	3.3252	4.5311	8.67483
D_0__Eukaryota;D_1__Opisthokonta;D_2__Holozoa;D_3__Metazoa (Animalia);D_10__Neoptera;D_11__Coleoptera;D_12__Silvaninae sp. UPOL 002274	0	0	0	4.1565	4.5311	5.52035
D_0__Eukaryota;D_1__Opisthokonta;D_2__Holozoa;D_3__Metazoa (Animalia);D_10__Neoptera;D_11__Coleoptera;D_12__Silvaninae sp. UPOL 002259	0	0	1.0637	6.6504	4.5311	11.0407
D_0__Eukaryota;D_1__Opisthokonta;D_2__Holozoa;D_3__Metazoa (Animalia);D_10__Neoptera;D_11__Coleoptera;D_12__Hectathrum sp. UPOL 002089	0	0	0	10.8069	0	11.0407
D_0__Eukaryota;D_1__Opisthokonta;D_2__Holozoa;D_3__Metazoa (Animalia);D_10__Neoptera;D_11__Coleoptera;D_12__Laemophloeidae sp. UPOL 002044	0	0	0	6.6504	0	8.67483
D_0__Eukaryota;D_1__Opisthokonta;D_2__Holozoa;D_3__Metazoa (Animalia);D_10__Neoptera;D_11__Coleoptera;D_12__Laemophloeidae sp. UPOL 002110	0	0	0	6.6504	2.26555	11.8293
D_0__Eukaryota;D_1__Opisthokonta;D_2__Holozoa;D_3__Metazoa (Animalia);D_10__Neoptera;D_11__Coleoptera;D_12__Tolyphus sp. UPOL 002052	0	0	0	6.6504	0	9.46345
D_0__Eukaryota;D_1__Opisthokonta;D_2__Holozoa;D_3__Metazoa (Animalia);D_10__Neoptera;D_11__Coleoptera;D_12__Phalacridae sp. UPOL 002221	0	0	0	2.4939	0	8.67483
D_0__Eukaryota;D_1__Opisthokonta;D_2__Holozoa;D_3__Metazoa (Animalia);D_10__Neoptera;D_11__Coleoptera;D_12__Pharaxonotha sp. UPOL 002173	0	0	0	12.4695	0	18.1383
D_0__Eukaryota;D_1__Opisthokonta;D_2__Holozoa;D_3__Metazoa (Animalia);D_10__Neoptera;D_11__Coleoptera;D_12__Encaustes cruenta	0	0	0	6.6504	0	3.15448
D_0__Eukaryota;D_1__Opisthokonta;D_2__Holozoa;D_3__Metazoa (Animalia);D_10__Neoptera;D_11__Coleoptera;D_12__Microsternus sp. UPOL 002242	0	0	0	6.6504	0	6.30897
D_0__Eukaryota;D_1__Opisthokonta;D_2__Holozoa;D_3__Metazoa (Animalia);D_10__Neoptera;D_11__Coleoptera;D_12__Tritoma sp. UPOL 002243	0	0	0	50.7093	0	70.1873
D_0__Eukaryota;D_1__Opisthokonta;D_2__Holozoa;D_3__Metazoa (Animalia);D_10__Neoptera;D_11__Coleoptera;D_12__Diplocoelus fagi	0	0	0	9.97561	0	31.5448
D_0__Eukaryota;D_1__Opisthokonta;D_2__Holozoa;D_3__Metazoa (Animalia);D_10__Neoptera;D_11__Coleoptera;D_12__Diplocoelus sp. UPOL 002155	0	0	0	15.7947	0	22.87
D_0__Eukaryota;D_1__Opisthokonta;D_2__Holozoa;D_3__Metazoa (Animalia);D_10__Neoptera;D_11__Coleoptera;D_12__Diplocoelus sp. UPOL 002158	0	0	0	16.626	0	27.6017
D_0__Eukaryota;D_1__Opisthokonta;D_2__Holozoa;D_3__Metazoa (Animalia);D_10__Neoptera;D_11__Coleoptera;D_12__Diplocoelus sp. UPOL 002159	0	0	1.0637	7.4817	0	4.73173
D_0__Eukaryota;D_1__Opisthokonta;D_2__Holozoa;D_3__Metazoa (Animalia);D_10__Neoptera;D_11__Coleoptera;D_12__Xylariophilus sp. UPOL ZL0152	0	0	0	18.2886	0	13.4066
D_0__Eukaryota;D_1__Opisthokonta;D_2__Holozoa;D_3__Metazoa (Animalia);D_10__Neoptera;D_11__Coleoptera;D_12__Philothermus sp. UPOL 002267	0	0	0	3.3252	0	9.46345
D_0__Eukaryota;D_1__Opisthokonta;D_2__Holozoa;D_3__Metazoa (Animalia);D_10__Neoptera;D_11__Coleoptera;D_12__Discolomatidae sp. UPOL 002128	0	1.02487	0	4.9878	0	12.6179
D_0__Eukaryota;D_1__Opisthokonta;D_2__Holozoa;D_3__Metazoa (Animalia);D_10__Neoptera;D_11__Coleoptera;D_12__Endomychidae sp. UPOL 002080	0	0	0	7.4817	0	9.46345
D_0__Eukaryota;D_1__Opisthokonta;D_2__Holozoa;D_3__Metazoa (Animalia);D_10__Neoptera;D_11__Coleoptera;D_12__Endomychidae sp. UPOL 002082	0	0	0	4.1565	0	6.30897
D_0__Eukaryota;D_1__Opisthokonta;D_2__Holozoa;D_3__Metazoa (Animalia);D_10__Neoptera;D_11__Coleoptera;D_12__Exochomus nigropictus	0	0	0	11.6382	0	4.73173
D_0__Eukaryota;D_1__Opisthokonta;D_2__Holozoa;D_3__Metazoa (Animalia);D_10__Neoptera;D_11__Coleoptera;D_12__Corylophidae sp. UPOL 002205	0	0	0	4.9878	4.5311	5.52035
D_0__Eukaryota;D_1__Opisthokonta;D_2__Holozoa;D_3__Metazoa (Animalia);D_10__Neoptera;D_11__Coleoptera;D_12__Enicmus fungicola	1.70679	3.07461	1.0637	4.9878	2.26555	15.7724
D_0__Eukaryota;D_1__Opisthokonta;D_2__Holozoa;D_3__Metazoa (Animalia);D_10__Neoptera;D_11__Coleoptera;D_12__Stephostethus angusticollis	0	0	0	4.9878	0	8.67483
D_0__Eukaryota;D_1__Opisthokonta;D_2__Holozoa;D_3__Metazoa (Animalia);D_10__Neoptera;D_11__Coleoptera;D_12__Cis boleti	0	0	0	5.8191	2.26555	7.88621
D_0__Eukaryota;D_1__Opisthokonta;D_2__Holozoa;D_3__Metazoa (Animalia);D_10__Neoptera;D_11__Coleoptera;D_12__Octotemnus glabriculus	0	0	0	9.14431	2.26555	7.88621
D_0__Eukaryota;D_1__Opisthokonta;D_2__Holozoa;D_3__Metazoa (Animalia);D_10__Neoptera;D_11__Coleoptera;D_12__Paramikadonius crepuscula	0	0	0	10.8069	0	9.46345
D_0__Eukaryota;D_1__Opisthokonta;D_2__Holozoa;D_3__Metazoa (Animalia);D_10__Neoptera;D_11__Coleoptera;D_12__Microtonus dimidiatus	0	0	0	5.8191	2.26555	5.52035
D_0__Eukaryota;D_1__Opisthokonta;D_2__Holozoa;D_3__Metazoa (Animalia);D_10__Neoptera;D_11__Coleoptera;D_12__Osphya orientalis	0	0	0	4.9878	2.26555	11.0407
D_0__Eukaryota;D_1__Opisthokonta;D_2__Holozoa;D_3__Metazoa (Animalia);D_10__Neoptera;D_11__Coleoptera;D_12__Melandrya dubia	0	0	0	51.5406	2.26555	48.1059
D_0__Eukaryota;D_1__Opisthokonta;D_2__Holozoa;D_3__Metazoa (Animalia);D_10__Neoptera;D_11__Coleoptera;D_12__Melandryidae sp. UPOL ZL0012	0	0	0	6.6504	2.26555	6.30897
D_0__Eukaryota;D_1__Opisthokonta;D_2__Holozoa;D_3__Metazoa (Animalia);D_10__Neoptera;D_11__Coleoptera;D_12__Mycetoma suturale	0	0	0	4.9878	2.26555	9.46345
D_0__Eukaryota;D_1__Opisthokonta;D_2__Holozoa;D_3__Metazoa (Animalia);D_10__Neoptera;D_11__Coleoptera;D_12__Melandryidae sp. UPOL ZL0080	0	0	0	12.4695	9.0622	9.46345
D_0__Eukaryota;D_1__Opisthokonta;D_2__Holozoa;D_3__Metazoa (Animalia);D_10__Neoptera;D_11__Coleoptera;D_12__Melandryidae sp. UPOL ZL0082	0	0	0	4.9878	0	11.0407
D_0__Eukaryota;D_1__Opisthokonta;D_2__Holozoa;D_3__Metazoa (Animalia);D_10__Neoptera;D_11__Coleoptera;D_12__Phloiotrya planiuscula	0	0	0	18.2886	4.5311	9.46345
D_0__Eukaryota;D_1__Opisthokonta;D_2__Holozoa;D_3__Metazoa (Animalia);D_10__Neoptera;D_11__Coleoptera;D_12__Anisoxya fuscula	0	0	0	4.1565	2.26555	3.94311
D_0__Eukaryota;D_1__Opisthokonta;D_2__Holozoa;D_3__Metazoa (Animalia);D_10__Neoptera;D_11__Coleoptera;D_12__Melandryidae sp. UPOL ZL0163	0	1.02487	0	14.1321	2.26555	31.5448
D_0__Eukaryota;D_1__Opisthokonta;D_2__Holozoa;D_3__Metazoa (Animalia);D_10__Neoptera;D_11__Coleoptera;D_12__Glipa ishigakiana	0	0	0	2.4939	0	6.30897
D_0__Eukaryota;D_1__Opisthokonta;D_2__Holozoa;D_3__Metazoa (Animalia);D_10__Neoptera;D_11__Coleoptera;D_12__Mordella brachyura	0	0	0	3.3252	0	6.30897
D_0__Eukaryota;D_1__Opisthokonta;D_2__Holozoa;D_3__Metazoa (Animalia);D_10__Neoptera;D_11__Coleoptera;D_12__Hoshihanomia perlata	0	0	0	2.4939	0	7.88621
D_0__Eukaryota;D_1__Opisthokonta;D_2__Holozoa;D_3__Metazoa (Animalia);D_10__Neoptera;D_11__Coleoptera;D_12__Mordellista brevicauda	0	0	0	4.1565	0	5.52035
D_0__Eukaryota;D_1__Opisthokonta;D_2__Holozoa;D_3__Metazoa (Animalia);D_10__Neoptera;D_11__Coleoptera;D_12__Monommidae sp. UPOL ZL0110	0	0	0	5.8191	0	6.30897
D_0__Eukaryota;D_1__Opisthokonta;D_2__Holozoa;D_3__Metazoa (Animalia);D_10__Neoptera;D_11__Coleoptera;D_12__Gempylodes lewisii	0	0	0	2.4939	0	11.8293
D_0__Eukaryota;D_1__Opisthokonta;D_2__Holozoa;D_3__Metazoa (Animalia);D_10__Neoptera;D_11__Coleoptera;D_12__Endophloeus serratus	0	0	0	43.2276	0	96.2118
D_0__Eukaryota;D_1__Opisthokonta;D_2__Holozoa;D_3__Metazoa (Animalia);D_10__Neoptera;D_11__Coleoptera;D_12__Colydiinae sp. UPOL ZL0178	0	0	0	7.4817	0	5.52035
D_0__Eukaryota;D_1__Opisthokonta;D_2__Holozoa;D_3__Metazoa (Animalia);D_10__Neoptera;D_11__Coleoptera;D_12__Colydiinae sp. UPOL 002218	0	0	0	14.9634	2.26555	20.5042
D_0__Eukaryota;D_1__Opisthokonta;D_2__Holozoa;D_3__Metazoa (Animalia);D_10__Neoptera;D_11__Coleoptera;D_12__Tenebrionidae sp. UPOL ZL0041	1.70679	0	0	1054.09	63.4354	767.328
D_0__Eukaryota;D_1__Opisthokonta;D_2__Holozoa;D_3__Metazoa (Animalia);D_10__Neoptera;D_11__Coleoptera;D_12__Atasthalomorpha dentifrons	0	0	0	4.1565	0	5.52035
D_0__Eukaryota;D_1__Opisthokonta;D_2__Holozoa;D_3__Metazoa (Animalia);D_10__Neoptera;D_11__Coleoptera;D_12__Adynata brevicollis	0	0	0	8.313	0	18.9269
D_0__Eukaryota;D_1__Opisthokonta;D_2__Holozoa;D_3__Metazoa (Animalia);D_10__Neoptera;D_11__Coleoptera;D_12__Lagriini sp. UPOL ZL0109	0	0	0	9.14431	0	5.52035
D_0__Eukaryota;D_1__Opisthokonta;D_2__Holozoa;D_3__Metazoa (Animalia);D_10__Neoptera;D_11__Coleoptera;D_12__Anisistira rugipennis	0	0	0	5.8191	0	5.52035
D_0__Eukaryota;D_1__Opisthokonta;D_2__Holozoa;D_3__Metazoa (Animalia);D_10__Neoptera;D_11__Coleoptera;D_12__Omophlus sp. UPOL ZL0023	0	0	0	6.6504	0	6.30897
D_0__Eukaryota;D_1__Opisthokonta;D_2__Holozoa;D_3__Metazoa (Animalia);D_10__Neoptera;D_11__Coleoptera;D_12__Macrolagria robusticeps	0	0	0	7.4817	4.5311	6.30897
D_0__Eukaryota;D_1__Opisthokonta;D_2__Holozoa;D_3__Metazoa (Animalia);D_10__Neoptera;D_11__Coleoptera;D_12__Strongylium sp. UPOL ZL0034	0	0	1.0637	539.514	9.0622	627.742
D_0__Eukaryota;D_1__Opisthokonta;D_2__Holozoa;D_3__Metazoa (Animalia);D_10__Neoptera;D_11__Coleoptera;D_12__Tenebrionidae sp. UPOL ZL0061	1.70679	1.02487	3.19111	3201.34	88.3565	4066.92
D_0__Eukaryota;D_1__Opisthokonta;D_2__Holozoa;D_3__Metazoa (Animalia);D_10__Neoptera;D_11__Coleoptera;D_12__Alleculinae sp. UPOL ZL0064	0	0	0	10.8069	0	32.3335
D_0__Eukaryota;D_1__Opisthokonta;D_2__Holozoa;D_3__Metazoa (Animalia);D_10__Neoptera;D_11__Coleoptera;D_12__Crypticus quisquilius	0	0	0	11.6382	0	9.46345
D_0__Eukaryota;D_1__Opisthokonta;D_2__Holozoa;D_3__Metazoa (Animalia);D_10__Neoptera;D_11__Coleoptera;D_12__Zophobas sp. UPOL ZL0077	0	0	0	2.4939	0	7.09759
D_0__Eukaryota;D_1__Opisthokonta;D_2__Holozoa;D_3__Metazoa (Animalia);D_10__Neoptera;D_11__Coleoptera;D_12__Alleculinae sp. UPOL ZL0166	0	0	0	24.1077	0	28.3904
D_0__Eukaryota;D_1__Opisthokonta;D_2__Holozoa;D_3__Metazoa (Animalia);D_10__Neoptera;D_11__Coleoptera;D_12__Tenebrionidae sp. UPOL 002270	0	0	0	7.4817	0	11.0407
D_0__Eukaryota;D_1__Opisthokonta;D_2__Holozoa;D_3__Metazoa (Animalia);D_10__Neoptera;D_11__Coleoptera;D_12__Oedemeridae sp. UPOL 001089	0	0	0	9.97561	0	29.179
D_0__Eukaryota;D_1__Opisthokonta;D_2__Holozoa;D_3__Metazoa (Animalia);D_10__Neoptera;D_11__Coleoptera;D_12__Cephaloon pallens	0	0	0	9.14431	0	30.7562
D_0__Eukaryota;D_1__Opisthokonta;D_2__Holozoa;D_3__Metazoa (Animalia);D_10__Neoptera;D_11__Coleoptera;D_12__Pyrochroa sp. UPOL ZL0009	0	0	0	12.4695	0	9.46345
D_0__Eukaryota;D_1__Opisthokonta;D_2__Holozoa;D_3__Metazoa (Animalia);D_10__Neoptera;D_11__Coleoptera;D_12__Diaperinae sp. UPOL ZL0108	0	0	0	8.313	0	14.9838
D_0__Eukaryota;D_1__Opisthokonta;D_2__Holozoa;D_3__Metazoa (Animalia);D_10__Neoptera;D_11__Coleoptera;D_12__Tosadendroides okamotoi	0	0	1.0637	2.4939	0	7.09759
D_0__Eukaryota;D_1__Opisthokonta;D_2__Holozoa;D_3__Metazoa (Animalia);D_10__Neoptera;D_11__Coleoptera;D_12__Agnathus decoratus	0	0	0	27.4329	0	36.2766
D_0__Eukaryota;D_1__Opisthokonta;D_2__Holozoa;D_3__Metazoa (Animalia);D_10__Neoptera;D_11__Coleoptera;D_12__Aegialites raikokensis	0	0	0	6.6504	0	6.30897
D_0__Eukaryota;D_1__Opisthokonta;D_2__Holozoa;D_3__Metazoa (Animalia);D_10__Neoptera;D_11__Coleoptera;D_12__Elacatinae sp. UPOL ZL0148	0	0	0	9.14431	0	11.8293
D_0__Eukaryota;D_1__Opisthokonta;D_2__Holozoa;D_3__Metazoa (Animalia);D_10__Neoptera;D_11__Coleoptera;D_12__Prostomiinae sp. UPOL 002166	0	0	0	4.9878	0	3.94311
D_0__Eukaryota;D_1__Opisthokonta;D_2__Holozoa;D_3__Metazoa (Animalia);D_10__Neoptera;D_11__Coleoptera;D_12__Prostomidae sp. UPOL ZL0154	0	0	0	4.1565	0	8.67483
D_0__Eukaryota;D_1__Opisthokonta;D_2__Holozoa;D_3__Metazoa (Animalia);D_10__Neoptera;D_11__Coleoptera;D_12__Anthicidae sp. UPOL ZL0076	0	0	0	4.9878	2.26555	3.94311
D_0__Eukaryota;D_1__Opisthokonta;D_2__Holozoa;D_3__Metazoa (Animalia);D_10__Neoptera;D_11__Coleoptera;D_12__Neostereopalpus niponicus	0	0	0	2.4939	2.26555	4.73173
D_0__Eukaryota;D_1__Opisthokonta;D_2__Holozoa;D_3__Metazoa (Animalia);D_10__Neoptera;D_11__Coleoptera;D_12__Aderidae sp. UPOL ZL0168	0.853393	0	0	9.97561	0	4.73173
D_0__Eukaryota;D_1__Opisthokonta;D_2__Holozoa;D_3__Metazoa (Animalia);D_10__Neoptera;D_11__Coleoptera;D_12__Anaspis frontalis	2.56018	0	1.0637	8.313	0	11.8293
D_0__Eukaryota;D_1__Opisthokonta;D_2__Holozoa;D_3__Metazoa (Animalia);D_10__Neoptera;D_11__Coleoptera;D_12__Micropeplus fulvus	0	0	0	9.14431	0	16.561
D_0__Eukaryota;D_1__Opisthokonta;D_2__Holozoa;D_3__Metazoa (Animalia);D_10__Neoptera;D_11__Coleoptera;D_12__Metopsia clypeata	0	0	0	1.6626	0	7.09759
D_0__Eukaryota;D_1__Opisthokonta;D_2__Holozoa;D_3__Metazoa (Animalia);D_10__Neoptera;D_11__Coleoptera;D_12__Trichodesma n. sp. MSL2007-2	3.41357	9.22384	5.31852	0	0	0
D_0__Eukaryota;D_1__Opisthokonta;D_2__Holozoa;D_3__Metazoa (Animalia);D_10__Neoptera;D_11__Coleoptera;D_12__Orphilus niger	0	0	0	9.97561	0	13.4066
D_0__Eukaryota;D_1__Opisthokonta;D_2__Holozoa;D_3__Metazoa (Animalia);D_10__Neoptera;D_11__Coleoptera;D_12__Caenocara cf. tsuchiguri MSL2007	0	0	1.0637	4.9878	0	11.8293
D_0__Eukaryota;D_1__Opisthokonta;D_2__Holozoa;D_3__Metazoa (Animalia);D_10__Neoptera;D_11__Coleoptera;D_12__Darwinella amaroides	0	0	1.0637	4.1565	0	3.15448
D_0__Eukaryota;D_1__Opisthokonta;D_2__Holozoa;D_3__Metazoa (Animalia);D_10__Neoptera;D_11__Coleoptera;D_12__Meropathus sp. MEM1	0	0	0	1.6626	0	6.30897
D_0__Eukaryota;D_1__Opisthokonta;D_2__Holozoa;D_3__Metazoa (Animalia);D_10__Neoptera;D_11__Coleoptera;D_12__Orchesia sp. ORM1	0	0	0	6.6504	0	4.73173
D_0__Eukaryota;D_1__Opisthokonta;D_2__Holozoa;D_3__Metazoa (Animalia);D_10__Neoptera;D_11__Coleoptera;D_12__Poophylax falklandica	0	0	0	5.8191	0	12.6179
D_0__Eukaryota;D_1__Opisthokonta;D_2__Holozoa;D_3__Metazoa (Animalia);D_10__Neoptera;D_11__Coleoptera;D_12__Clambus pubescens	0	0	0	54.8658	0	98.5776
D_0__Eukaryota;D_1__Opisthokonta;D_2__Holozoa;D_3__Metazoa (Animalia);D_10__Neoptera;D_11__Coleoptera;D_12__Pentaphyllus testaceus	0	0	1.0637	8.313	0	3.15448
D_0__Eukaryota;D_1__Opisthokonta;D_2__Holozoa;D_3__Metazoa (Animalia);D_10__Neoptera;D_11__Coleoptera;D_12__Aderus populneus	0	0	0	4.9878	0	10.2521
D_0__Eukaryota;D_1__Opisthokonta;D_2__Holozoa;D_3__Metazoa (Animalia);D_10__Neoptera;D_11__Coleoptera;D_12__Abdera biflexuosa	0	0	0	6.6504	0	9.46345
D_0__Eukaryota;D_1__Opisthokonta;D_2__Holozoa;D_3__Metazoa (Animalia);D_10__Neoptera;D_11__Coleoptera;D_12__Melanimon tibialis	0	0	0	45.7215	6.79665	69.3987
D_0__Eukaryota;D_1__Opisthokonta;D_2__Holozoa;D_3__Metazoa (Animalia);D_10__Neoptera;D_11__Coleoptera;D_12__Cicones variegatus	0	0	0	10.8069	0	5.52035
D_0__Bacteria;D_1__Firmicutes;D_2__Clostridia;D_3__Clostridiales;D_4__Ruminococcaceae;D_5__Candidatus Soleaferrea;D_6__uncultured bacterium	1.70679	8.19897	9.57334	0	0	0
D_0__Eukaryota;D_1__Opisthokonta;D_2__Holozoa;D_3__Metazoa (Animalia);D_10__Neoptera;D_11__Coleoptera;D_12__Odontaeus sp. BMNH 677839	0	0	0	4.9878	0	14.9838
D_0__Eukaryota;D_1__Opisthokonta;D_2__Holozoa;D_3__Metazoa (Animalia);D_10__Neoptera;D_11__Coleoptera;D_12__Athypna carceli	0	0	0	7.4817	2.26555	11.0407
D_0__Eukaryota;D_1__Opisthokonta;D_2__Holozoa;D_3__Metazoa (Animalia);D_10__Neoptera;D_11__Coleoptera;D_12__Hybosorus sp. BM677911	0	0	0	6.6504	2.26555	11.0407
D_0__Eukaryota;D_1__Opisthokonta;D_2__Holozoa;D_3__Metazoa (Animalia);D_10__Neoptera;D_11__Coleoptera;D_12__Phaeochrous sp. BM678424	0	0	0	3.3252	0	8.67483
D_0__Eukaryota;D_1__Opisthokonta;D_2__Holozoa;D_3__Metazoa (Animalia);D_10__Neoptera;D_11__Coleoptera;D_12__Ochodaeus sp. BMNH 678422	0	0	0	4.1565	0	3.94311
D_0__Eukaryota;D_1__Opisthokonta;D_2__Holozoa;D_3__Metazoa (Animalia);D_10__Neoptera;D_11__Coleoptera;D_12__Aegialia sp. BMNH 703536	0	0	0	3.3252	0	4.73173
D_0__Eukaryota;D_1__Opisthokonta;D_2__Holozoa;D_3__Metazoa (Animalia);D_10__Neoptera;D_11__Coleoptera;D_12__Aphodius sp. BMNH 703652	0	0	0	9.14431	0	6.30897
D_0__Eukaryota;D_1__Opisthokonta;D_2__Holozoa;D_3__Metazoa (Animalia);D_10__Neoptera;D_11__Coleoptera;D_12__Aphodius ghardimaouensis	0	0	0	9.97561	0	10.2521
D_0__Eukaryota;D_1__Opisthokonta;D_2__Holozoa;D_3__Metazoa (Animalia);D_10__Neoptera;D_11__Coleoptera;D_12__Aphodius divisus	0	0	0	5.8191	0	5.52035
D_0__Eukaryota;D_1__Opisthokonta;D_2__Holozoa;D_3__Metazoa (Animalia);D_10__Neoptera;D_11__Coleoptera;D_12__Coptochirus n. sp. COPT_G	0	0	0	13.3008	0	9.46345
D_0__Eukaryota;D_1__Opisthokonta;D_2__Holozoa;D_3__Metazoa (Animalia);D_10__Neoptera;D_11__Coleoptera;D_12__Tesarius caelatus	0	0	0	7.4817	0	4.73173
D_0__Eukaryota;D_1__Opisthokonta;D_2__Holozoa;D_3__Metazoa (Animalia);D_10__Neoptera;D_11__Coleoptera;D_12__Rhyparus australiae	0	0	0	5.8191	0	11.8293
D_0__Eukaryota;D_1__Opisthokonta;D_2__Holozoa;D_3__Metazoa (Animalia);D_10__Neoptera;D_11__Coleoptera;D_12__Saprosites mendax	0	0	0	9.97561	2.26555	18.1383
D_0__Eukaryota;D_1__Opisthokonta;D_2__Holozoa;D_3__Metazoa (Animalia);D_10__Neoptera;D_11__Coleoptera;D_12__Cetonia aurata pisana	0	0	0	9.14431	0	8.67483
D_0__Eukaryota;D_1__Opisthokonta;D_2__Holozoa;D_3__Metazoa (Animalia);D_10__Neoptera;D_11__Coleoptera;D_12__Trichius sp. BMNH 703616	0	0	0	12.4695	2.26555	18.9269
D_0__Eukaryota;D_1__Opisthokonta;D_2__Holozoa;D_3__Metazoa (Animalia);D_10__Neoptera;D_11__Coleoptera;D_12__Pentodon algerinum	0	0	0	3.3252	0	7.88621
D_0__Eukaryota;D_1__Opisthokonta;D_2__Holozoa;D_3__Metazoa (Animalia);D_10__Neoptera;D_11__Coleoptera;D_12__Phileurini sp. PHILoz	0	0	0	4.9878	0	5.52035
D_0__Eukaryota;D_1__Opisthokonta;D_2__Holozoa;D_3__Metazoa (Animalia);D_10__Neoptera;D_11__Coleoptera;D_12__Allokotarsa clypeata	0	0	0	5.8191	0	3.94311
D_0__Eukaryota;D_1__Opisthokonta;D_2__Holozoa;D_3__Metazoa (Animalia);D_10__Neoptera;D_11__Coleoptera;D_12__Apomorphochelus sp. BMNH 671482	0	0	0	7.4817	2.26555	7.88621
D_0__Eukaryota;D_1__Opisthokonta;D_2__Holozoa;D_3__Metazoa (Animalia);D_10__Neoptera;D_11__Coleoptera;D_12__Apogonia sp. BMNH 703614	0	0	0	10.8069	0	4.73173
D_0__Eukaryota;D_1__Opisthokonta;D_2__Holozoa;D_3__Metazoa (Animalia);D_10__Neoptera;D_11__Coleoptera;D_12__Amphimallon solstitiale	0	0	0	2.4939	0	11.8293
D_0__Eukaryota;D_1__Opisthokonta;D_2__Holozoa;D_3__Metazoa (Animalia);D_10__Neoptera;D_11__Coleoptera;D_12__Astaena sp. BMNH 671334	0	0	0	2.4939	0	6.30897
D_0__Eukaryota;D_1__Opisthokonta;D_2__Holozoa;D_3__Metazoa (Animalia);D_10__Neoptera;D_11__Coleoptera;D_12__Buettikeria echinosa	0	0	0	2.4939	0	7.09759
D_0__Eukaryota;D_1__Opisthokonta;D_2__Holozoa;D_3__Metazoa (Animalia);D_10__Neoptera;D_11__Coleoptera;D_12__Chasmatopterus sp. BMNH 694788	0	0	0	4.9878	0	3.15448
D_0__Eukaryota;D_1__Opisthokonta;D_2__Holozoa;D_3__Metazoa (Animalia);D_10__Neoptera;D_11__Coleoptera;D_12__Comaserica sp. BMNH 671397	0	0	0	9.14431	2.26555	11.0407
D_0__Eukaryota;D_1__Opisthokonta;D_2__Holozoa;D_3__Metazoa (Animalia);D_10__Neoptera;D_11__Coleoptera;D_12__Diphycerus sp. BMNH 677856_677855	0	0	0	3.3252	0	7.09759
D_0__Eukaryota;D_1__Opisthokonta;D_2__Holozoa;D_3__Metazoa (Animalia);D_10__Neoptera;D_11__Coleoptera;D_12__Euserica villarreali	0	1.02487	0	9.97561	0	10.2521
D_0__Eukaryota;D_1__Opisthokonta;D_2__Holozoa;D_3__Metazoa (Animalia);D_10__Neoptera;D_11__Coleoptera;D_12__Melolonthinae sp. BMNH 671352	0	0	0	4.1565	0	7.09759
D_0__Eukaryota;D_1__Opisthokonta;D_2__Holozoa;D_3__Metazoa (Animalia);D_10__Neoptera;D_11__Coleoptera;D_12__Hellaserica elongata	0	0	0	9.14431	0	5.52035
D_0__Eukaryota;D_1__Opisthokonta;D_2__Holozoa;D_3__Metazoa (Animalia);D_10__Neoptera;D_11__Coleoptera;D_12__Hoplia graminicola	0	0	0	2.4939	0	7.88621
D_0__Eukaryota;D_1__Opisthokonta;D_2__Holozoa;D_3__Metazoa (Animalia);D_10__Neoptera;D_11__Coleoptera;D_12__Hyposerica sp. BMNH 671398	0	0	0	5.8191	2.26555	13.4066
D_0__Eukaryota;D_1__Opisthokonta;D_2__Holozoa;D_3__Metazoa (Animalia);D_10__Neoptera;D_11__Coleoptera;D_12__Lepiserica sp. BMNH 671451	0	0	0	12.4695	0	7.88621
D_0__Eukaryota;D_1__Opisthokonta;D_2__Holozoa;D_3__Metazoa (Animalia);D_10__Neoptera;D_11__Coleoptera;D_12__Trochalus sp. BMNH 670862	0	0	0	4.9878	0	11.0407
D_0__Eukaryota;D_1__Opisthokonta;D_2__Holozoa;D_3__Metazoa (Animalia);D_10__Neoptera;D_11__Coleoptera;D_12__Triodontella sp. BMNH 671408	0	0	0	3.3252	0	8.67483
D_0__Bacteria;D_1__Proteobacteria;D_2__Gammaproteobacteria;D_3__Pseudomonadales;D_4__Moraxellaceae;D_5__Acinetobacter;D_6__uncultured bacterium	7.68054	0	1.0637	0	0	0
D_0__Eukaryota;D_1__Opisthokonta;D_2__Holozoa;D_3__Metazoa (Animalia);D_10__Neoptera;D_11__Coleoptera;D_12__Telsimia nitida	0	0	0	4.1565	0	5.52035
D_0__Eukaryota;D_1__Opisthokonta;D_2__Holozoa;D_3__Metazoa (Animalia);D_10__Neoptera;D_11__Coleoptera;D_12__Stethorus punctillum	0	0	0	5.8191	2.26555	4.73173
D_0__Bacteria;D_1__Proteobacteria;D_2__Gammaproteobacteria;D_3__Pseudomonadales;D_4__Moraxellaceae;D_5__Acinetobacter;D_6__Acinetobacter sp. IGCAR-9/07	10.2407	1.02487	1.0637	47.3841	0	7.88621
D_0__Eukaryota;D_1__Opisthokonta;D_2__Holozoa;D_3__Metazoa (Animalia);D_10__Neoptera;D_11__Coleoptera;D_12__Didactylia parcus	0	0	0	4.1565	0	4.73173
D_0__Eukaryota;D_1__Opisthokonta;D_2__Holozoa;D_3__Metazoa (Animalia);D_9__Copepoda;D_10__Cyclopoida;D_11__Cyclops kolensis	5.97375	3.07461	10.637	0	0	0
D_0__Bacteria;D_1__Proteobacteria;D_2__Gammaproteobacteria;D_3__Pseudomonadales;D_4__Moraxellaceae;D_5__Acinetobacter;D_6__Acinetobacter junii	7.68054	0	0	2.4939	0	3.15448
D_0__Eukaryota;D_1__Opisthokonta;D_2__Holozoa;D_3__Metazoa (Animalia);D_10__Neoptera;D_11__Coleoptera;D_12__Hydrophilidae sp. UPOL002203	0	0	0	2.4939	0	5.52035
D_0__Eukaryota;D_1__Opisthokonta;D_2__Holozoa;D_3__Metazoa (Animalia);D_10__Neoptera;D_11__Coleoptera;D_12__Nosodendron marginatum	0	0	0	9.14431	0	10.2521
D_0__Eukaryota;D_1__Opisthokonta;D_2__Holozoa;D_3__Metazoa (Animalia);D_10__Neoptera;D_11__Phthiraptera;D_12__Pediculus humanus capitis (human head louse)	1.70679	2.04974	1.0637	2.4939	0	1.57724
D_0__Eukaryota;D_1__Opisthokonta;D_2__Holozoa;D_3__Metazoa (Animalia);D_9__Eumalacostraca;D_10__Eucarida;D_11__Calastacus crosnieri	13.6543	9.22384	22.3378	0	0	0.788621
D_0__Eukaryota;D_1__Opisthokonta;D_2__Holozoa;D_3__Metazoa (Animalia);D_7__Chromadorea;D_8__Araeolaimida;D_9__Camacolaimus sp. CamaSp1	2.56018	4.09949	5.31852	2.4939	0	1.57724
D_0__Bacteria;D_1__Firmicutes;D_2__Clostridia;D_3__Clostridiales;D_4__Ruminococcaceae;D_5__uncultured;D_6__uncultured bacterium	9.38732	9.22384	18.083	0	0	0
D_0__Bacteria;D_1__Firmicutes;D_2__Negativicutes;D_3__Selenomonadales;D_4__Acidaminococcaceae;D_5__uncultured;D_6__uncultured bacterium	7.68054	9.22384	8.50964	0	0	0
D_0__Bacteria;D_1__Proteobacteria;D_2__Gammaproteobacteria;D_3__Enterobacteriales;D_4__Enterobacteriaceae;D_5__Pragia;D_6__uncultured bacterium	13.6543	2.04974	0	0	0	0
D_0__Bacteria;D_1__Bacteroidetes;D_2__Bacteroidia;D_3__Bacteroidales;D_4__Rikenellaceae;D_5__Alistipes;D_6__uncultured bacterium	11.0941	23.572	15.9556	0	0	0
D_0__Bacteria;D_1__Firmicutes;D_2__Clostridia;D_3__Clostridiales;D_4__Ruminococcaceae;D_5__uncultured;D_6__uncultured bacterium	34.1357	42.0197	38.2934	0	0	0
D_0__Eukaryota;D_1__Opisthokonta;D_2__Holozoa;D_3__Metazoa (Animalia);D_7__Eutardigrada;D_8__Parachela;D_9__Isohypsibius granulifer	0	2.04974	4.25482	1.6626	2.26555	0.788621
D_0__Eukaryota;D_1__Opisthokonta;D_2__Holozoa;D_3__Metazoa (Animalia);D_10__Neoptera;D_11__Plecoptera;D_12__Amphinemura nigritta	5.97375	3.07461	5.31852	0	0	0
D_0__Eukaryota;D_1__Opisthokonta;D_2__Holozoa;D_3__Metazoa (Animalia);D_10__Neoptera;D_11__Plecoptera;D_12__Soyedina producta	5.12036	3.07461	7.44593	0	0	0
D_0__Eukaryota;D_1__Opisthokonta;D_2__Holozoa;D_3__Metazoa (Animalia);D_10__Neoptera;D_11__Psocoptera;D_12__Psocidae sp. KY352	16.2145	13.3233	13.8282	9.97561	2.26555	14.9838
D_0__Eukaryota;D_1__Opisthokonta;D_2__Holozoa;D_3__Metazoa (Animalia);D_10__Neoptera;D_11__Psocoptera;D_12__Trichadenotecnum circularoides	15.3611	12.2985	11.7008	0	0	0
D_0__Eukaryota;D_1__Opisthokonta;D_2__Holozoa;D_3__Metazoa (Animalia);D_10__Neoptera;D_11__Psocoptera;D_12__Trichadenotecnum quaesitum	5.97375	6.14923	7.44593	0	0	0
D_0__Eukaryota;D_1__Opisthokonta;D_2__Holozoa;D_3__Metazoa (Animalia);D_10__Neoptera;D_11__Coleoptera;D_12__Nebrioporus baeticus	24.7484	21.5223	18.083	0	0	0.788621
D_0__Eukaryota;D_1__Opisthokonta;D_2__Holozoa;D_3__Metazoa (Animalia);D_10__Neoptera;D_11__Coleoptera;D_12__Nebrioporus carinatus	5.12036	3.07461	4.25482	2.4939	0	3.94311
D_0__Eukaryota;D_1__Opisthokonta;D_2__Holozoa;D_3__Metazoa (Animalia);D_9__Eumalacostraca;D_10__Peracarida;D_11__Paramunnopsis sp. 2 D6	11.0941	5.12436	13.8282	3.3252	0	7.09759
D_0__Eukaryota;D_1__Opisthokonta;D_2__Holozoa;D_3__Metazoa (Animalia);D_8__Arachnida;D_9__Araneae;D_10__Deliochus sp. FAPDNA027	0.853393	5.12436	1.0637	0	0	3.15448
D_0__Eukaryota;D_1__Amoebozoa;D_2__Protosteliida;D_3__Protostelium;D_4__Protostelium mycophagum;D_5__Protostelium mycophagum;D_6__Protostelium mycophagum	5.97375	6.14923	7.44593	0	0	0
D_0__Eukaryota;D_1__Opisthokonta;D_2__Holozoa;D_3__Metazoa (Animalia);D_7__Chromadorea;D_8__Spirurida;D_9__Microtetrameres cloacitectus	9.38732	11.2736	13.8282	6.6504	2.26555	7.09759
D_0__Bacteria;D_1__Proteobacteria;D_2__Gammaproteobacteria;D_3__Enterobacteriales;D_4__Enterobacteriaceae;D_5__Klebsiella;D_6__uncultured bacterium	0	0	0	8.313	9.0622	11.0407
D_0__Bacteria;D_1__Firmicutes;D_2__Bacilli;D_3__Bacillales;D_4__Bacillaceae;D_5__Bacillus;D_6__uncultured bacterium	0	0	0	0	6.79665	16.561
D_0__Eukaryota;D_1__Opisthokonta;D_2__Holozoa;D_3__Metazoa (Animalia);D_10__Neoptera;D_11__Coleoptera;D_12__Sosylus sp. 2 JAR-2007	0	0	0	2.4939	0	10.2521
D_0__Eukaryota;D_1__Opisthokonta;D_2__Holozoa;D_3__Metazoa (Animalia);D_10__Neoptera;D_11__Coleoptera;D_12__Bothrideres geminatus	0	0	0	54.0345	0	78.8621
D_0__Eukaryota;D_1__Opisthokonta;D_2__Holozoa;D_3__Metazoa (Animalia);D_10__Neoptera;D_11__Coleoptera;D_12__Chilocorus stigma	0	1.02487	1.0637	3.3252	6.79665	0.788621
D_0__Eukaryota;D_1__Opisthokonta;D_2__Holozoa;D_3__Metazoa (Animalia);D_10__Neoptera;D_11__Coleoptera;D_12__Sticholotis sp. JAR-2007	0	0	0	1.6626	4.5311	7.88621
D_0__Eukaryota;D_1__Opisthokonta;D_2__Holozoa;D_3__Metazoa (Animalia);D_10__Neoptera;D_11__Coleoptera;D_12__Ortalia sp. JAR-2007	0	0	0	24.1077	0	20.5042
D_0__Eukaryota;D_1__Opisthokonta;D_2__Holozoa;D_3__Metazoa (Animalia);D_10__Neoptera;D_11__Coleoptera;D_12__Fallia sp. JAR-2007	3.41357	1.02487	5.31852	1.6626	0	3.94311
D_0__Eukaryota;D_1__Opisthokonta;D_2__Holozoa;D_3__Metazoa (Animalia);D_10__Neoptera;D_11__Coleoptera;D_12__Anidrytus sp. JAR-2007	0	0	0	4.1565	0	5.52035
D_0__Eukaryota;D_1__Opisthokonta;D_2__Holozoa;D_3__Metazoa (Animalia);D_10__Neoptera;D_11__Coleoptera;D_12__Catogenus rufus	0	0	0	4.9878	0	4.73173
D_0__Eukaryota;D_1__Opisthokonta;D_2__Holozoa;D_3__Metazoa (Animalia);D_10__Neoptera;D_11__Coleoptera;D_12__Melanophthalma sp. 1 NPL-2007	0	0	0	4.1565	0	5.52035
D_0__Eukaryota;D_1__Opisthokonta;D_2__Holozoa;D_3__Metazoa (Animalia);D_10__Neoptera;D_11__Coleoptera;D_12__Dienerella intermedia	0	0	0	13.3008	2.26555	22.0814
D_0__Eukaryota;D_1__Opisthokonta;D_2__Holozoa;D_3__Metazoa (Animalia);D_10__Neoptera;D_11__Coleoptera;D_12__Revelieria californica	0	0	0	4.1565	0	7.09759
D_0__Eukaryota;D_1__Opisthokonta;D_2__Holozoa;D_3__Metazoa (Animalia);D_10__Neoptera;D_11__Coleoptera;D_12__Metophthalmus haigi	0	0	0	11.6382	0	5.52035
D_0__Eukaryota;D_1__Opisthokonta;D_2__Holozoa;D_3__Metazoa (Animalia);D_10__Neoptera;D_11__Hemiptera;D_12__Andes sp. PCC-2008	5.12036	1.02487	3.19111	0.8313	0	0
D_0__Eukaryota;D_1__Opisthokonta;D_2__Holozoa;D_3__Metazoa (Animalia);D_8__Palpata;D_9__Phyllodocida;D_10__uncultured Syllidae	1.70679	3.07461	5.31852	0	0	0
D_0__Bacteria;D_1__Proteobacteria;D_2__Gammaproteobacteria;D_3__Pseudomonadales;D_4__Pseudomonadaceae;D_5__Pseudomonas;D_6__Pseudomonas sp. PGO24	0	0	0	8.313	0	0
D_0__Eukaryota;D_1__Opisthokonta;D_2__Holozoa;D_3__Metazoa (Animalia);D_10__Neoptera;D_11__Coleoptera;D_12__Anthonomus grandis (boll weevil)	10.2407	14.3482	8.50964	1.6626	0	7.09759
D_0__Bacteria;D_1__Proteobacteria;D_2__Gammaproteobacteria;D_3__Pseudomonadales;D_4__Moraxellaceae;D_5__Acinetobacter;D_6__Acinetobacter sp. R3	9.38732	0	0	0	0	0
D_0__Eukaryota;D_1__Opisthokonta;D_2__Holozoa;D_3__Metazoa (Animalia);D_9__Eumalacostraca;D_10__Peracarida;D_11__Neojaera sp. 1 MR-2008	12.8009	19.4726	29.7837	0	0	0
D_0__Eukaryota;D_1__Opisthokonta;D_2__Holozoa;D_3__Metazoa (Animalia);D_9__Eumalacostraca;D_10__Peracarida;D_11__Neojaera sp. 2 MR-2008	14.5077	17.4228	22.3378	0	0	0
D_0__Eukaryota;D_1__Opisthokonta;D_2__Holozoa;D_3__Metazoa (Animalia);D_8__Scolecida;D_9__Paraonidae;D_10__Aricidea sp. THS-2006	77.6588	75.8405	54.2489	0	0	0
D_0__Eukaryota;D_1__Opisthokonta;D_2__Holozoa;D_3__Metazoa (Animalia);D_8__Arachnida;D_9__Acari;D_10__Cymbaeremaeus cymba	1.70679	5.12436	1.0637	0.8313	2.26555	0
D_0__Eukaryota;D_1__SAR;D_2__Alveolata;D_3__Ciliophora;D_6__Mesodiniidae;D_7__uncultured;D_8__uncultured marine eukaryote	33.2823	45.0943	31.9111	0	0	0
D_0__Eukaryota;D_1__SAR;D_2__Rhizaria;D_3__Cercozoa;D_4__uncultured marine eukaryote;D_5__uncultured marine eukaryote;D_6__uncultured marine eukaryote	0	0	0	3.3252	4.5311	3.15448
D_0__Eukaryota;D_1__Excavata;D_2__Discoba;D_3__Jakobida;D_4__Andalucia;D_5__uncultured marine eukaryote;D_6__uncultured marine eukaryote	0.853393	0	0	4.9878	6.79665	5.52035
D_0__Eukaryota;D_1__Opisthokonta;D_2__Holozoa;D_3__Choanoflagellida;D_5__Stephanoecidae;D_6__Marine Choanoflagellates 2;D_7__uncultured marine eukaryote	0	0	0	9.14431	4.5311	13.4066
D_0__Eukaryota;D_1__SAR;D_2__Alveolata;D_3__Protalveolata;D_4__Syndiniales;D_5__Amoebophrya;D_6__uncultured marine eukaryote	0	0	0	6.6504	13.5933	8.67483
D_0__Eukaryota;D_1__SAR;D_2__Alveolata;D_3__Ciliophora;D_5__Litostomatea;D_6__Mesodiniidae;D_7__uncultured marine eukaryote	31.5755	45.0943	43.6119	0	0	0
D_0__Bacteria;D_1__Firmicutes;D_2__Bacilli;D_3__Lactobacillales;D_4__Streptococcaceae;D_5__Lactococcus;D_6__uncultured bacterium	2.56018	0	3.19111	1.6626	0	2.36586
D_0__Bacteria;D_1__Proteobacteria;D_2__Gammaproteobacteria;D_3__Pseudomonadales;D_4__Pseudomonadaceae;D_5__Pseudomonas;D_6__uncultured bacterium	0	0	0	8.313	0	0
D_0__Bacteria;D_1__Firmicutes;D_2__Bacilli;D_3__Lactobacillales;D_4__Streptococcaceae;D_5__Lactococcus;D_6__uncultured bacterium	0	0	0	0.8313	0	7.88621
D_0__Bacteria;D_1__Proteobacteria;D_2__Betaproteobacteria;D_3__Burkholderiales;D_4__Comamonadaceae;D_5__Comamonas;D_6__uncultured bacterium	0	0	0	9.97561	0	0
D_0__Eukaryota;D_1__Opisthokonta;D_2__Holozoa;D_3__Metazoa (Animalia);D_7__Anopla;D_8__Palaeonemertea;D_9__Carinina plecta	5.97375	7.1741	3.19111	0	0	0
D_0__Eukaryota;D_1__Opisthokonta;D_2__Holozoa;D_3__Metazoa (Animalia);D_8__Arachnida;D_9__Pseudoscorpiones;D_10__Caecatemnus sp. JM-2008	4.26697	5.12436	4.25482	0	0	0.788621
D_0__Bacteria;D_1__Proteobacteria;D_2__Gammaproteobacteria;D_3__Pseudomonadales;D_4__Pseudomonadaceae;D_5__Pseudomonas;D_6__uncultured bacterium	0	0	0	3.3252	0	4.73173
D_0__Bacteria;D_1__Proteobacteria;D_2__Gammaproteobacteria;D_3__Pseudomonadales;D_4__Moraxellaceae;D_5__Acinetobacter;D_6__Acinetobacter baumannii	6.82715	1.02487	1.0637	0	0	0
D_0__Eukaryota;D_1__Opisthokonta;D_2__Holozoa;D_3__Metazoa (Animalia);D_8__Ascidiacea;D_9__Enterogona;D_10__Ecteinascidia turbinata	3.41357	3.07461	2.12741	3.3252	0	0
D_0__Eukaryota;D_1__Opisthokonta;D_2__Holozoa;D_3__Metazoa (Animalia);D_10__Neoptera;D_11__Orthoptera;D_12__Hemideina maori (mountain stone weta)	0	0	0	2.4939	9.0622	3.15448
D_0__Eukaryota;D_1__Opisthokonta;D_2__Holozoa;D_3__Metazoa (Animalia);D_10__Neoptera;D_11__Orthoptera;D_12__Hemiandrus maculifrons	0	0	0	2.4939	11.3278	2.36586
D_0__Eukaryota;D_1__Opisthokonta;D_2__Holozoa;D_3__Metazoa (Animalia);D_10__Neoptera;D_11__Orthoptera;D_12__Transaevum sp. OZ1B	0	0	0	0	13.5933	3.15448
D_0__Eukaryota;D_1__Opisthokonta;D_2__Holozoa;D_3__Metazoa (Animalia);D_10__Neoptera;D_11__Orthoptera;D_12__Gryllotaurus sp. RCP-2008	0	0	0	2.4939	6.79665	5.52035
D_0__Eukaryota;D_1__Opisthokonta;D_2__Holozoa;D_3__Metazoa (Animalia);D_10__Neoptera;D_11__Orthoptera;D_12__Exogryllacris ornata	0	0	0	4.1565	15.8589	3.15448
D_0__Eukaryota;D_1__Opisthokonta;D_2__Holozoa;D_3__Metazoa (Animalia);D_10__Neoptera;D_11__Orthoptera;D_12__Anostostoma sp. OZ100	0	0	0	4.9878	4.5311	4.73173
D_0__Eukaryota;D_1__Opisthokonta;D_2__Holozoa;D_3__Metazoa (Animalia);D_10__Neoptera;D_11__Orthoptera;D_12__Hypocophoides sp. OZ200	0	1.02487	0	2.4939	13.5933	4.73173
D_0__Eukaryota;D_1__Opisthokonta;D_2__Holozoa;D_3__Metazoa (Animalia);D_10__Neoptera;D_11__Hemiptera;D_12__Chorotingis sp. S274	5.12036	7.1741	9.57334	4.1565	0	12.6179
D_0__Eukaryota;D_1__Opisthokonta;D_2__Holozoa;D_3__Metazoa (Animalia);D_10__Neoptera;D_11__Hemiptera;D_12__Cimex sp. S235	0	0	1.0637	4.9878	6.79665	3.15448
D_0__Eukaryota;D_1__Opisthokonta;D_2__Holozoa;D_3__Metazoa (Animalia);D_8__Diplopoda;D_9__Helminthomorpha;D_10__Anadenobolus arboreus	5.97375	6.14923	2.12741	0	0	0
D_0__Eukaryota;D_1__Opisthokonta;D_2__Holozoa;D_3__Metazoa (Animalia);D_8__Diplopoda;D_9__Helminthomorpha;D_10__Eurhinocricus sp. KMP-2008	1.70679	2.04974	1.0637	2.4939	2.26555	3.15448
D_0__Eukaryota;D_1__Opisthokonta;D_2__Holozoa;D_3__Metazoa (Animalia);D_10__Neoptera;D_11__Orthoptera;D_12__Stenopelmatus sp. F234	0	0	0	4.1565	13.5933	5.52035
D_0__Eukaryota;D_1__Opisthokonta;D_2__Holozoa;D_3__Metazoa (Animalia);D_10__Neoptera;D_11__Orthoptera;D_12__Gryllidae sp. RCP-2008	0	0	0	4.1565	11.3278	2.36586
D_0__Bacteria;D_1__Firmicutes;D_2__Clostridia;D_3__Clostridiales;D_4__Clostridiaceae 1;D_5__Clostridium sensu stricto 3;D_6__uncultured bacterium	0	0	0	0	15.8589	4.73173
D_0__Bacteria;D_1__Firmicutes;D_2__Bacilli;D_3__Lactobacillales;D_4__Streptococcaceae;D_5__Lactococcus;D_6__uncultured bacterium	0	2.04974	2.12741	4.1565	0	1.57724
D_0__Bacteria;D_1__Firmicutes;D_2__Bacilli;D_3__Lactobacillales;D_4__Streptococcaceae;D_5__Lactococcus;D_6__uncultured bacterium	1.70679	3.07461	3.19111	0.8313	0	0.788621
D_0__Eukaryota;D_1__SAR;D_2__Alveolata;D_3__Protalveolata;D_4__Syndiniales;D_5__Amoebophrya;D_6__uncultured syndiniales	0	0	1.0637	21.6138	151.792	21.2928
D_0__Eukaryota;D_1__Opisthokonta;D_2__Holozoa;D_3__Metazoa (Animalia);D_10__Neoptera;D_11__Coleoptera;D_12__Clambus seminulum	0	0	0	45.7215	0	106.464
D_0__Eukaryota;D_1__Opisthokonta;D_2__Holozoa;D_3__Metazoa (Animalia);D_10__Neoptera;D_11__Raphidioptera;D_12__Agulla bicolor	0	0	0	5.8191	0	4.73173
D_0__Eukaryota;D_1__Opisthokonta;D_2__Holozoa;D_3__Metazoa (Animalia);D_10__Neoptera;D_11__Neuroptera;D_12__Australysmus lacustris	0	0	1.0637	2.4939	11.3278	1.57724
D_0__Eukaryota;D_1__Opisthokonta;D_2__Holozoa;D_3__Metazoa (Animalia);D_10__Neoptera;D_11__Diptera;D_12__Diptera sp. SLW-2008	6.82715	8.19897	7.44593	2.4939	0	2.36586
D_0__Eukaryota;D_1__Opisthokonta;D_2__Holozoa;D_3__Metazoa (Animalia);D_10__Neoptera;D_11__Neuroptera;D_12__Austrocroce attenuata	6.82715	4.09949	7.44593	0.8313	0	0.788621
D_0__Eukaryota;D_1__Opisthokonta;D_2__Holozoa;D_3__Metazoa (Animalia);D_10__Neoptera;D_11__Raphidioptera;D_12__Mongoloraphidia martynovae	0	0	0	4.9878	0	6.30897
D_0__Eukaryota;D_1__Opisthokonta;D_2__Holozoa;D_3__Metazoa (Animalia);D_10__Neoptera;D_11__Megaloptera;D_12__Neohermes californicus	0.853393	0	0	4.9878	2.26555	3.15448
D_0__Bacteria;D_1__Proteobacteria;D_2__Gammaproteobacteria;D_3__Pasteurellales;D_4__Pasteurellaceae;D_5__Pasteurella;D_6__Avibacterium sp. MCCM 01291	0	0	0	0.8313	18.1244	3.94311
D_0__Eukaryota;D_1__Opisthokonta;D_2__Holozoa;D_3__Metazoa (Animalia);D_9__Eumalacostraca;D_10__Eucarida;D_11__Latreutes fucorum	1.70679	6.14923	8.50964	0	0	0
D_0__Eukaryota;D_1__Opisthokonta;D_2__Holozoa;D_3__Metazoa (Animalia);D_9__Eumalacostraca;D_10__Eucarida;D_11__Leptochela carinata	7.68054	2.04974	0	0	0	0
D_0__Eukaryota;D_1__Opisthokonta;D_2__Holozoa;D_3__Metazoa (Animalia);D_9__Eumalacostraca;D_10__Eucarida;D_11__Procaris mexicana	7.68054	2.04974	6.38223	0	0	0
D_0__Bacteria;D_1__Firmicutes;D_2__Clostridia;D_3__Clostridiales;D_4__Lachnospiraceae;D_5__Lachnoclostridium;D_6__uncultured bacterium	11.0941	24.5969	26.5926	0	0	0
D_0__Eukaryota;D_1__Opisthokonta;D_2__Holozoa;D_3__Metazoa (Animalia);D_7__Eutardigrada;D_8__Parachela;D_9__Tardigrada environmental sample	5.97375	12.2985	8.50964	0	0	0.788621
D_0__Eukaryota;D_1__Opisthokonta;D_2__Holozoa;D_3__Metazoa (Animalia);D_7__Gastropoda;D_8__Caenogastropoda;D_9__Oncorhynchus mykiss (rainbow trout)	0	0	0	9.14431	2.26555	23.6586
D_0__Eukaryota;D_1__Archaeplastida;D_2__Chloroplastida;D_3__Charophyta;D_8__Spermatophyta;D_9__Magnoliophyta;D_10__Triticum aestivum (bread wheat)	9.38732	7.1741	1.0637	3.3252	2.26555	3.15448
D_0__Eukaryota;D_1__Opisthokonta;D_2__Nucletmycea;D_3__Fungi;D_8__Glomeraceae;D_9__Funneliformis;D_10__Funneliformis geosporum	0.853393	0	0	5.8191	0	3.94311
D_0__Eukaryota;D_1__Opisthokonta;D_2__Holozoa;D_3__Choanoflagellida;D_4__Craspedida;D_5__OLI11041;D_6__uncultured marine eukaryote	1.70679	0	0	5.8191	4.5311	5.52035
D_0__Eukaryota;D_1__Archaeplastida;D_2__Chloroplastida;D_3__Chlorophyta;D_4__Trebouxiophyceae;D_5__uncultured marine eukaryote;D_6__uncultured marine eukaryote	0	0	0	4.1565	0	4.73173
D_0__Eukaryota;D_1__Archaeplastida;D_2__Chloroplastida;D_3__Chlorophyta;D_4__Trebouxiophyceae;D_5__uncultured marine eukaryote;D_6__uncultured marine eukaryote	0	0	0	8.313	36.2488	5.52035
D_0__Eukaryota;D_1__SAR;D_2__Rhizaria;D_3__Cercozoa;D_4__uncultured;D_5__uncultured marine eukaryote;D_6__uncultured marine eukaryote	0	0	0	3.3252	6.79665	2.36586
D_0__Bacteria;D_1__Proteobacteria;D_2__Deltaproteobacteria;D_3__NB1-j;D_4__uncultured delta proteobacterium;D_5__uncultured delta proteobacterium;D_6__uncultured delta proteobacterium	10.2407	0	0	0	0	0
D_0__Eukaryota;D_1__Opisthokonta;D_2__Holozoa;D_3__Metazoa (Animalia);D_8__Arachnida;D_9__Opiliones;D_10__Fahrenholzia reducta	1.70679	3.07461	3.19111	4.9878	2.26555	1.57724
D_0__Bacteria;D_1__Bacteroidetes;D_2__Bacteroidia;D_3__Bacteroidales;D_4__Porphyromonadaceae;D_5__Dysgonomonas;D_6__uncultured bacterium	11.9475	4.09949	0	0	0	0
D_0__Bacteria;D_1__Firmicutes;D_2__Clostridia;D_3__Clostridiales;D_4__Ruminococcaceae;D_5__Candidatus Soleaferrea;D_6__uncultured bacterium	5.97375	5.12436	7.44593	0	0	0
D_0__Eukaryota;D_1__Opisthokonta;D_2__Holozoa;D_3__Metazoa (Animalia);D_7__Eutardigrada;D_8__Parachela;D_9__Isohypsibius sp. Tar195	0	5.12436	2.12741	0	2.26555	1.57724
D_0__Eukaryota;D_1__SAR;D_2__Alveolata;D_3__Apicomplexa;D_6__Eugregarinorida;D_7__Leidyana;D_8__Leidyana erratica	6.82715	18.4477	3.19111	0.8313	0	0
D_0__Bacteria;D_1__Proteobacteria;D_2__Gammaproteobacteria;D_3__Enterobacteriales;D_4__Enterobacteriaceae;D_5__Citrobacter;D_6__Citrobacter sp. KSL 4-091	0	0	0	7.4817	0	1.57724
D_0__Bacteria;D_1__Bacteroidetes;D_2__Bacteroidia;D_3__Bacteroidales;D_4__Bacteroidaceae;D_5__Bacteroides;D_6__uncultured bacterium	0	4.09949	6.38223	0	0	0
D_0__Eukaryota;D_1__Opisthokonta;D_2__Holozoa;D_3__Metazoa (Animalia);D_10__Neoptera;D_11__Coleoptera;D_12__Cryptolaemus montrouzieri	0	0	0	6.6504	2.26555	5.52035
D_0__Eukaryota;D_1__Opisthokonta;D_2__Holozoa;D_3__Metazoa (Animalia);D_10__Neoptera;D_11__Coleoptera;D_12__Cranophorus sp. JAG-2009	0	0	0	2.4939	0	7.88621
D_0__Eukaryota;D_1__Opisthokonta;D_2__Holozoa;D_3__Metazoa (Animalia);D_10__Neoptera;D_11__Coleoptera;D_12__Telsimia sp. JAG-2009	0	0	0	3.3252	2.26555	3.94311
D_0__Eukaryota;D_1__Opisthokonta;D_2__Holozoa;D_3__Metazoa (Animalia);D_10__Neoptera;D_11__Coleoptera;D_12__Diomus kamerungensis	0	0	0	8.313	0	13.4066
D_0__Eukaryota;D_1__Opisthokonta;D_2__Holozoa;D_3__Metazoa (Animalia);D_11__Neopterygii;D_12__Teleostei;D_13__Misgurnus anguillicaudatus (oriental weatherfish)	6.82715	4.09949	3.19111	0	0	0
D_0__Eukaryota;D_1__Opisthokonta;D_2__Holozoa;D_3__Metazoa (Animalia);D_9__Thecostraca;D_10__Facetotecta;D_11__Facetotecta sp. 3 MPL-2009	5.12036	3.07461	0	3.3252	2.26555	0
D_0__Eukaryota;D_1__Amoebozoa;D_2__Protosteliida;D_3__Protostelium;D_4__Protostelium mycophagum;D_5__Protostelium mycophagum;D_6__Protostelium mycophagum	3.41357	7.1741	3.19111	0	0	0
D_0__Eukaryota;D_1__Amoebozoa;D_2__Protosteliida;D_3__Protostelium;D_4__Protostelium mycophagum;D_5__Protostelium mycophagum;D_6__Protostelium mycophagum	2.56018	6.14923	1.0637	0	0	0
D_0__Eukaryota;D_1__Amoebozoa;D_2__Protosteliida;D_3__Protostelium;D_4__Protostelium mycophagum;D_5__Protostelium mycophagum;D_6__Protostelium mycophagum	1.70679	5.12436	3.19111	0	0	0.788621
D_0__Eukaryota;D_1__Amoebozoa;D_2__Protosteliida;D_3__Protostelium;D_4__Protostelium mycophagum;D_5__Protostelium mycophagum;D_6__Protostelium mycophagum	3.41357	8.19897	8.50964	0	0	0
D_0__Eukaryota;D_1__Amoebozoa;D_2__Protosteliida;D_3__Protostelium;D_4__Protostelium okumukumu;D_5__Protostelium okumukumu;D_6__Protostelium okumukumu	11.0941	8.19897	11.7008	0	0	0
D_0__Bacteria;D_1__Firmicutes;D_2__Bacilli;D_3__Bacillales;D_4__Family XII;D_5__Exiguobacterium;D_6__proteobacterium symbiont of Nilaparvata lugens	0.853393	0	0	2.4939	2.26555	7.09759
D_0__Bacteria;D_1__Proteobacteria;D_2__Gammaproteobacteria;D_3__Enterobacteriales;D_4__Enterobacteriaceae;D_5__Serratia;D_6__uncultured bacterium	0	0	0	15.7947	0	0
D_0__Eukaryota;D_1__Opisthokonta;D_2__Holozoa;D_3__Metazoa (Animalia);D_10__Neoptera;D_11__Coleoptera;D_12__Ambrosiodmus aegir	0	0	0	4.1565	0	7.09759
D_0__Eukaryota;D_1__Opisthokonta;D_2__Holozoa;D_3__Metazoa (Animalia);D_10__Neoptera;D_11__Coleoptera;D_12__Antliarhis zamiae	0	0	0	6.6504	0	9.46345
D_0__Eukaryota;D_1__Opisthokonta;D_2__Holozoa;D_3__Metazoa (Animalia);D_10__Neoptera;D_11__Coleoptera;D_12__Araucarius minor	0	0	0	5.8191	0	12.6179
D_0__Eukaryota;D_1__Opisthokonta;D_2__Holozoa;D_3__Metazoa (Animalia);D_10__Neoptera;D_11__Coleoptera;D_12__Basiliobelus flavovittatus	0	0	0	8.313	0	10.2521
D_0__Eukaryota;D_1__Opisthokonta;D_2__Holozoa;D_3__Metazoa (Animalia);D_10__Neoptera;D_11__Coleoptera;D_12__Echinocnemus sp. DDM-2009	0	0	0	45.7215	2.26555	79.6507
D_0__Eukaryota;D_1__Opisthokonta;D_2__Holozoa;D_3__Metazoa (Animalia);D_10__Neoptera;D_11__Coleoptera;D_12__Eurhynchus laevior	0	0	0	39.0711	4.5311	60.7238
D_0__Eukaryota;D_1__Opisthokonta;D_2__Holozoa;D_3__Metazoa (Animalia);D_10__Neoptera;D_11__Coleoptera;D_12__Haplonyx sp. DDM-2009	0	0	0	9.97561	0	7.09759
D_0__Eukaryota;D_1__Opisthokonta;D_2__Holozoa;D_3__Metazoa (Animalia);D_10__Neoptera;D_11__Coleoptera;D_12__Hylesinopsis dubius	0	0	0	6.6504	0	6.30897
D_0__Eukaryota;D_1__Opisthokonta;D_2__Holozoa;D_3__Metazoa (Animalia);D_10__Neoptera;D_11__Coleoptera;D_12__Mesocordylus bracteolatus	0	0	0	48.2154	0	72.5531
D_0__Eukaryota;D_1__Opisthokonta;D_2__Holozoa;D_3__Metazoa (Animalia);D_10__Neoptera;D_11__Coleoptera;D_12__Naupactus xanthographus	0	0	0	8.313	0	19.7155
D_0__Eukaryota;D_1__Opisthokonta;D_2__Holozoa;D_3__Metazoa (Animalia);D_10__Neoptera;D_11__Coleoptera;D_12__Ocladius sp. DDM-2009	0	0	0	38.2398	0	52.8376
D_0__Eukaryota;D_1__Opisthokonta;D_2__Holozoa;D_3__Metazoa (Animalia);D_10__Neoptera;D_11__Coleoptera;D_12__Oxycraspedus cribricollis	0	0	0	6.6504	0	3.15448
D_0__Eukaryota;D_1__Opisthokonta;D_2__Holozoa;D_3__Metazoa (Animalia);D_10__Neoptera;D_11__Coleoptera;D_12__Rhopalotria sp. DDM-2009	0	0	0	39.9024	0	74.919
D_0__Eukaryota;D_1__Opisthokonta;D_2__Holozoa;D_3__Metazoa (Animalia);D_10__Neoptera;D_11__Coleoptera;D_12__Smicronyx sp. DDM-2009	0	0	0	4.1565	0	4.73173
D_0__Eukaryota;D_1__Opisthokonta;D_2__Holozoa;D_3__Metazoa (Animalia);D_10__Neoptera;D_11__Coleoptera;D_12__Tanymecus sp. DDM-2009	0	0	0	4.9878	0	7.88621
D_0__Eukaryota;D_1__Opisthokonta;D_2__Holozoa;D_3__Metazoa (Animalia);D_10__Neoptera;D_11__Coleoptera;D_12__Toxonotus cornutus	0	0	0	29.0955	0	42.5855
D_0__Eukaryota;D_1__Opisthokonta;D_2__Holozoa;D_3__Metazoa (Animalia);D_10__Neoptera;D_11__Coleoptera;D_12__Trigonorhinus tomentosus	0	0	0	6.6504	0	3.94311
D_0__Eukaryota;D_1__Opisthokonta;D_2__Holozoa;D_3__Metazoa (Animalia);D_10__Neoptera;D_11__Coleoptera;D_12__Urodontus mesemoides	0	0	0	5.8191	0	8.67483
D_0__Bacteria;D_1__Bacteroidetes;D_2__Bacteroidia;D_3__Bacteroidales;D_4__Porphyromonadaceae;D_5__Parabacteroides;D_6__uncultured bacterium	3.41357	4.09949	5.31852	0	0	0
D_0__Bacteria;D_1__Bacteroidetes;D_2__Bacteroidia;D_3__Bacteroidales;D_4__Porphyromonadaceae;D_5__Parabacteroides;D_6__uncultured bacterium	61.4443	22.5472	42.5482	0	2.26555	0
D_0__Bacteria;D_1__Firmicutes;D_2__Clostridia;D_3__Clostridiales;D_4__Lachnospiraceae;D_5__Coprococcus 1;D_6__uncultured bacterium	6.82715	3.07461	3.19111	0	0	0
D_0__Bacteria;D_1__Firmicutes;D_2__Clostridia;D_3__Clostridiales;D_4__Ruminococcaceae;D_5__Candidatus Soleaferrea;D_6__uncultured bacterium	6.82715	9.22384	6.38223	0	0	0
D_0__Bacteria;D_1__Bacteroidetes;D_2__Bacteroidia;D_3__Bacteroidales;D_4__Porphyromonadaceae;D_5__Parabacteroides;D_6__uncultured bacterium	25.6018	23.572	20.2104	0	0	0
D_0__Eukaryota;D_1__Opisthokonta;D_2__Holozoa;D_3__Metazoa (Animalia);D_8__Scolecida;D_9__Terebellida;D_10__Acrocirridae sp. horned bomber	7.68054	7.1741	3.19111	0	0	0
D_0__Eukaryota;D_1__Opisthokonta;D_2__Holozoa;D_3__Metazoa (Animalia);D_8__Monopisthocotylea;D_9__Udonellidae;D_10__Udonella fugu	1.70679	0	9.57334	0	0	0
D_0__Eukaryota;D_1__SAR;D_2__Stramenopiles;D_3__Bicosoecida;D_4__P34.6;D_5__Bicosoecida gen. 1 sp. EK-2010a;D_6__Bicosoecida gen. 1 sp. EK-2010a	5.97375	3.07461	2.12741	1.6626	0	2.36586
D_0__Eukaryota;D_1__Opisthokonta;D_2__Holozoa;D_3__Metazoa (Animalia);D_10__Neoptera;D_11__Coleoptera;D_12__Aphthonoides beccarii	0	0	0	14.1321	2.26555	17.3497
D_0__Eukaryota;D_1__Opisthokonta;D_2__Holozoa;D_3__Metazoa (Animalia);D_10__Neoptera;D_11__Coleoptera;D_12__Arthrotus chinensis	0	0	0	28.2642	0	48.1059
D_0__Eukaryota;D_1__Opisthokonta;D_2__Holozoa;D_3__Metazoa (Animalia);D_10__Neoptera;D_11__Coleoptera;D_12__Batophila sp. BMNH 831688	0	0	0	9.97561	0	21.2928
D_0__Eukaryota;D_1__Opisthokonta;D_2__Holozoa;D_3__Metazoa (Animalia);D_10__Neoptera;D_11__Coleoptera;D_12__Decaria sp. IBE-JGZ-01011	0	0	0	44.0589	2.26555	59.9352
D_0__Eukaryota;D_1__Opisthokonta;D_2__Holozoa;D_3__Metazoa (Animalia);D_10__Neoptera;D_11__Coleoptera;D_12__Dibolia sp. IBE-JGZ-00983	0	0	0	14.9634	0	22.0814
D_0__Eukaryota;D_1__Opisthokonta;D_2__Holozoa;D_3__Metazoa (Animalia);D_10__Neoptera;D_11__Coleoptera;D_12__Epitrix abeillei	0	0	0	3.3252	2.26555	5.52035
D_0__Eukaryota;D_1__Opisthokonta;D_2__Holozoa;D_3__Metazoa (Animalia);D_10__Neoptera;D_11__Coleoptera;D_12__Galerucinae sp. BMNH 835065	0	0	0	7.4817	0	18.1383
D_0__Eukaryota;D_1__Opisthokonta;D_2__Holozoa;D_3__Metazoa (Animalia);D_10__Neoptera;D_11__Coleoptera;D_12__Novofoudrasia regularis	0	0	0	4.1565	0	14.1952
D_0__Eukaryota;D_1__Opisthokonta;D_2__Holozoa;D_3__Metazoa (Animalia);D_10__Neoptera;D_11__Coleoptera;D_12__Hoplasoma unicolor	0	0	0	13.3008	2.26555	10.2521
D_0__Eukaryota;D_1__Opisthokonta;D_2__Holozoa;D_3__Metazoa (Animalia);D_10__Neoptera;D_11__Coleoptera;D_12__Isshikia dimidiaticornis	0	0	0	4.1565	0	20.5042
D_0__Eukaryota;D_1__Opisthokonta;D_2__Holozoa;D_3__Metazoa (Animalia);D_10__Neoptera;D_11__Coleoptera;D_12__Jacobyana sp. BMNH 835069	0	0	0	12.4695	0	29.179
D_0__Eukaryota;D_1__Opisthokonta;D_2__Holozoa;D_3__Metazoa (Animalia);D_10__Neoptera;D_11__Coleoptera;D_12__Lanka ramakrishnai	0	0	0	9.97561	0	19.7155
D_0__Eukaryota;D_1__Opisthokonta;D_2__Holozoa;D_3__Metazoa (Animalia);D_10__Neoptera;D_11__Coleoptera;D_12__Laotzeus sp. BMNH 831414	0	0	0	0.8313	0	7.09759
D_0__Eukaryota;D_1__Opisthokonta;D_2__Holozoa;D_3__Metazoa (Animalia);D_10__Neoptera;D_11__Coleoptera;D_12__Lipromela sp. BMNH 831429	0	0	0	6.6504	0	15.7724
D_0__Eukaryota;D_1__Opisthokonta;D_2__Holozoa;D_3__Metazoa (Animalia);D_10__Neoptera;D_11__Coleoptera;D_12__Lypnea pubipennis	0	0	0	18.2886	2.26555	21.2928
D_0__Eukaryota;D_1__Opisthokonta;D_2__Holozoa;D_3__Metazoa (Animalia);D_10__Neoptera;D_11__Coleoptera;D_12__Mimastra limbata	0	0	0	3.3252	0	4.73173
D_0__Eukaryota;D_1__Opisthokonta;D_2__Holozoa;D_3__Metazoa (Animalia);D_10__Neoptera;D_11__Coleoptera;D_12__Morphosphaera sp. BMNH 831711	0	0	0	8.313	0	9.46345
D_0__Eukaryota;D_1__Opisthokonta;D_2__Holozoa;D_3__Metazoa (Animalia);D_10__Neoptera;D_11__Coleoptera;D_12__Nonarthra sp. BMNH 831434	0	0	0	20.7825	9.0622	26.8131
D_0__Eukaryota;D_1__Opisthokonta;D_2__Holozoa;D_3__Metazoa (Animalia);D_10__Neoptera;D_11__Coleoptera;D_12__Oides tarsatus	0	0	0	5.8191	0	12.6179
D_0__Eukaryota;D_1__Opisthokonta;D_2__Holozoa;D_3__Metazoa (Animalia);D_10__Neoptera;D_11__Coleoptera;D_12__Ophrida scaphoides	0.853393	0	1.0637	14.1321	2.26555	23.6586
D_0__Eukaryota;D_1__Opisthokonta;D_2__Holozoa;D_3__Metazoa (Animalia);D_10__Neoptera;D_11__Coleoptera;D_12__Paragetocera flavipes	0	0	0	12.4695	0	24.4473
D_0__Eukaryota;D_1__Opisthokonta;D_2__Holozoa;D_3__Metazoa (Animalia);D_10__Neoptera;D_11__Coleoptera;D_12__Periclitena vigorsi	0	0	0	5.8191	0	6.30897
D_0__Eukaryota;D_1__Opisthokonta;D_2__Holozoa;D_3__Metazoa (Animalia);D_10__Neoptera;D_11__Coleoptera;D_12__Phygasia fulvipennis	0	0	0	17.4573	0	28.3904
D_0__Eukaryota;D_1__Opisthokonta;D_2__Holozoa;D_3__Metazoa (Animalia);D_10__Neoptera;D_11__Coleoptera;D_12__Trachyaphthona bidentata	0	0	0	3.3252	0	7.88621
D_0__Eukaryota;D_1__Opisthokonta;D_2__Holozoa;D_3__Metazoa (Animalia);D_10__Neoptera;D_11__Coleoptera;D_12__Alticini sp. IBE-JGZ-01009	0	0	0	6.6504	0	25.2359
D_0__Bacteria;D_1__Firmicutes;D_2__Bacilli;D_3__Bacillales;D_4__Family XII;D_5__Exiguobacterium;D_6__uncultured bacterium	0	0	0	6.6504	4.5311	14.9838
D_0__Bacteria;D_1__Firmicutes;D_2__Clostridia;D_3__Clostridiales;D_4__Peptostreptococcaceae;D_5__Intestinibacter;D_6__Romboutsia sp. MT17	0	0	0	0	31.7177	0.788621
D_0__Eukaryota;D_1__Opisthokonta;D_2__Holozoa;D_3__Metazoa (Animalia);D_10__Neoptera;D_11__Hemiptera;D_12__Olea europaea subsp. europaea	5.12036	3.07461	8.50964	0.8313	0	0
D_0__Bacteria;D_1__Firmicutes;D_2__Negativicutes;D_3__Selenomonadales;D_4__Veillonellaceae;D_5__Anaerosinus;D_6__Clostridiales bacterium Marseille-P2411	0	0	1.0637	4.1565	27.1866	3.15448
D_0__Bacteria;D_1__Firmicutes;D_2__Negativicutes;D_3__Selenomonadales;D_4__Veillonellaceae;D_5__Anaerosinus;D_6__Clostridiales bacterium Marseille-P2411	0	0	0	0	52.1077	2.36586
D_0__Eukaryota;D_1__Opisthokonta;D_2__Holozoa;D_3__Metazoa (Animalia);D_8__Ascidiacea;D_9__Enterogona;D_10__Phallusia nigra	4.26697	3.07461	4.25482	0	2.26555	11.0407
D_0__Eukaryota;D_1__Opisthokonta;D_2__Holozoa;D_3__Metazoa (Animalia);D_8__Ascidiacea;D_9__Stolidobranchia;D_10__Microcosmus sabatieri	0.853393	4.09949	3.19111	1.6626	0	4.73173
D_0__Eukaryota;D_1__Opisthokonta;D_2__Holozoa;D_3__Metazoa (Animalia);D_10__Palaeoptera;D_11__Odonata;D_12__Aeshna cyanea	0	0	0	6.6504	4.5311	7.09759
D_0__Eukaryota;D_1__Opisthokonta;D_2__Holozoa;D_3__Metazoa (Animalia);D_8__Dorylaimia;D_9__Mermithida;D_10__Isomermis lairdi	11.9475	12.2985	15.9556	0	0	0
D_0__Eukaryota;D_1__Opisthokonta;D_2__Holozoa;D_3__Metazoa (Animalia);D_7__Acoelomorpha;D_8__Acoela;D_9__Polychoerus sp. AW-2009	3.41357	1.02487	5.31852	0	0	0
D_0__Bacteria;D_1__Firmicutes;D_2__Bacilli;D_3__Lactobacillales;D_4__Lactobacillaceae;D_5__Lactobacillus;D_6__uncultured compost bacterium	0	0	0	0	2.26555	13.4066
D_0__Eukaryota;D_1__Opisthokonta;D_2__Holozoa;D_3__Metazoa (Animalia);D_7__Acoelomorpha;D_8__Acoela;D_9__Childia aculifera	1.70679	5.12436	7.44593	0	0	0
D_0__Eukaryota;D_1__Opisthokonta;D_2__Holozoa;D_3__Metazoa (Animalia);D_7__Acoelomorpha;D_8__Acoela;D_9__Philactinoposthia ischiae	6.82715	1.02487	9.57334	0	0	0.788621
D_0__Eukaryota;D_1__Opisthokonta;D_2__Holozoa;D_3__Metazoa (Animalia);D_7__Acoelomorpha;D_8__Acoela;D_9__Diopisthoporus sp. UJ-2011-nsp	13.6543	11.2736	8.50964	0	0	0
D_0__Eukaryota;D_1__Opisthokonta;D_2__Holozoa;D_3__Metazoa (Animalia);D_7__Acoelomorpha;D_8__Acoela;D_9__Otocelis sandara	1.70679	2.04974	1.0637	3.3252	2.26555	2.36586
D_0__Eukaryota;D_1__Opisthokonta;D_2__Holozoa;D_3__Metazoa (Animalia);D_7__Acoelomorpha;D_8__Acoela;D_9__Philactinoposthia sp. UJ-2011-nsp-2	53.7638	71.741	34.0385	0	0	0
D_0__Eukaryota;D_1__SAR;D_2__Stramenopiles;D_3__Peronosporomycetes;D_4__Pythium;D_5__Pythium insidiosum;D_6__Pythium insidiosum	0	0	0	0.8313	9.0622	3.94311
D_0__Eukaryota;D_1__SAR;D_2__Stramenopiles;D_3__Peronosporomycetes;D_4__Pythium;D_5__Pythium insidiosum;D_6__Pythium insidiosum	0	0	0	1.6626	2.26555	5.52035
D_0__Eukaryota;D_1__Opisthokonta;D_2__Holozoa;D_3__Metazoa (Animalia);D_10__Sarcopterygii;D_11__Coelacanthiformes;D_12__Latimeria chalumnae (coelacanth)	0	0	0	1.6626	0	6.30897
D_0__Eukaryota;D_1__Opisthokonta;D_2__Holozoa;D_3__Metazoa (Animalia);D_11__Neopterygii;D_12__Teleostei;D_13__Misgurnus anguillicaudatus (oriental weatherfish)	3.41357	4.09949	4.25482	0	2.26555	0.788621
D_0__Eukaryota;D_1__Opisthokonta;D_2__Holozoa;D_3__Metazoa (Animalia);D_11__Neopterygii;D_12__Teleostei;D_13__Misgurnus anguillicaudatus (oriental weatherfish)	4.26697	1.02487	2.12741	0	0	1.57724
D_0__Eukaryota;D_1__Opisthokonta;D_2__Holozoa;D_3__Metazoa (Animalia);D_11__Neopterygii;D_12__Teleostei;D_13__Misgurnus anguillicaudatus (oriental weatherfish)	4.26697	5.12436	5.31852	0.8313	0	0.788621
D_0__Eukaryota;D_1__Opisthokonta;D_2__Holozoa;D_3__Metazoa (Animalia);D_11__Neopterygii;D_12__Teleostei;D_13__Misgurnus anguillicaudatus (oriental weatherfish)	4.26697	3.07461	2.12741	3.3252	9.0622	0.788621
D_0__Eukaryota;D_1__Opisthokonta;D_2__Holozoa;D_3__Metazoa (Animalia);D_11__Amphiesmenoptera;D_12__Lepidoptera;D_13__Ostrinia nubilalis (European corn borer)	0	0	0	2.4939	0	5.52035
D_0__Eukaryota;D_1__Opisthokonta;D_2__Holozoa;D_3__Metazoa (Animalia);D_11__Amphiesmenoptera;D_12__Lepidoptera;D_13__Ostrinia nubilalis (European corn borer)	0	1.02487	2.12741	2.4939	0	6.30897
D_0__Eukaryota;D_1__Opisthokonta;D_2__Holozoa;D_3__Metazoa (Animalia);D_10__Neoptera;D_11__Coleoptera;D_12__Dendroctonus ponderosae (mountain pine beetle)	0.853393	0	0	8.313	0	8.67483
D_0__Eukaryota;D_1__Opisthokonta;D_2__Holozoa;D_3__Metazoa (Animalia);D_11__Neopterygii;D_12__Teleostei;D_13__Sinocyclocheilus angustiporus	792.802	767.629	644.605	668.366	568.653	534.685
D_0__Eukaryota;D_1__Opisthokonta;D_2__Holozoa;D_3__Metazoa (Animalia);D_10__Neoptera;D_11__Hymenoptera;D_12__Ganaspis sp. G1	0	0	0	23.2764	0	112.773
D_0__Bacteria;D_1__Bacteroidetes;D_2__Bacteroidia;D_3__Bacteroidales;D_4__Porphyromonadaceae;D_5__Parabacteroides;D_6__Gryllus firmus	52.057	52.2684	52.1215	0	0	0
D_0__Eukaryota;D_1__Opisthokonta;D_2__Holozoa;D_3__Metazoa (Animalia);D_10__Neoptera;D_11__Hemiptera;D_12__Clavigralla tomentosicollis	0.853393	1.02487	0	17.4573	0	16.561
D_0__Eukaryota;D_1__Opisthokonta;D_2__Holozoa;D_3__Metazoa (Animalia);D_10__Neoptera;D_11__Thysanoptera;D_12__Megalurothrips sjostedti	3.41357	2.04974	7.44593	3.3252	0	6.30897
D_0__Eukaryota;D_1__Opisthokonta;D_2__Holozoa;D_3__Metazoa (Animalia);D_10__Tetrapoda;D_11__Mammalia;D_12__Callithrix jacchus (white-tufted-ear marmoset)	0	0	1.0637	30.7581	2.26555	55.2035
D_0__Eukaryota;D_1__Opisthokonta;D_2__Holozoa;D_3__Metazoa (Animalia);D_10__Tetrapoda;D_11__Mammalia;D_12__Callithrix jacchus (white-tufted-ear marmoset)	0	0	0	10.8069	2.26555	11.0407
D_0__Eukaryota;D_1__Opisthokonta;D_2__Holozoa;D_3__Metazoa (Animalia);D_10__Neoptera;D_11__Coleoptera;D_12__Trypoxylus dichotomus	0	0	0	5.8191	0	7.09759
D_0__Eukaryota;D_1__Opisthokonta;D_2__Holozoa;D_3__Metazoa (Animalia);D_10__Neoptera;D_11__Coleoptera;D_12__Onthophagus nigriventris	0	0	0	2.4939	0	8.67483
D_0__Eukaryota;D_1__Opisthokonta;D_2__Holozoa;D_3__Metazoa (Animalia);D_10__Neoptera;D_11__Orthoptera;D_12__Stenobothrus lineatus	0	0	0	1.6626	9.0622	3.94311
D_0__Eukaryota;D_1__Opisthokonta;D_2__Holozoa;D_3__Metazoa (Animalia);D_10__Neoptera;D_11__Hymenoptera;D_12__Sphaeropthalma orestes	18.7746	25.6218	18.083	1.6626	0	0
D_0__Eukaryota;D_1__Opisthokonta;D_2__Holozoa;D_3__Metazoa (Animalia);D_10__Neoptera;D_11__Hemiptera;D_12__Acanthocasuarina muellerianae	5.12036	5.12436	3.19111	0	4.5311	0
D_0__Eukaryota;D_1__Opisthokonta;D_2__Holozoa;D_3__Metazoa (Animalia);D_10__Neoptera;D_11__Hemiptera;D_12__Ranatra linearis	0	1.02487	2.12741	46.5528	27.1866	37.0652
D_0__Eukaryota;D_1__Opisthokonta;D_2__Holozoa;D_3__Metazoa (Animalia);D_10__Neoptera;D_11__Raphidioptera;D_12__Inocellia crassicornis	1.70679	1.02487	0	6.6504	2.26555	2.36586
D_0__Eukaryota;D_1__Opisthokonta;D_2__Holozoa;D_3__Metazoa (Animalia);D_10__Neoptera;D_11__Diptera;D_12__Teleopsis dalmanni	0	0	0	7.4817	0	9.46345
D_0__Eukaryota;D_1__Opisthokonta;D_2__Holozoa;D_3__Metazoa (Animalia);D_10__Tetrapoda;D_11__Mammalia;D_12__Chinchilla lanigera	2.56018	1.02487	3.19111	2.4939	0	0.788621
D_0__Eukaryota;D_1__Opisthokonta;D_2__Holozoa;D_3__Metazoa (Animalia);D_10__Neoptera;D_11__Coleoptera;D_12__Dastarcus helophoroides	0	0	0	7.4817	4.5311	12.6179
D_0__Eukaryota;D_1__Opisthokonta;D_2__Holozoa;D_3__Metazoa (Animalia);D_10__Neoptera;D_11__Hymenoptera;D_12__Punica granatum (pomegranate)	0.853393	0	0	7.4817	4.5311	17.3497
D_0__Eukaryota;D_1__Opisthokonta;D_2__Holozoa;D_3__Metazoa (Animalia);D_10__Neoptera;D_11__Orthoptera;D_12__Teleogryllus commodus	62.2977	115.81	129.772	0	0	0.788621
D_0__Eukaryota;D_1__Opisthokonta;D_2__Holozoa;D_3__Metazoa (Animalia);D_10__Neoptera;D_11__Orthoptera;D_12__Teleogryllus commodus	269.672	317.71	413.781	0	0	0.788621
D_0__Eukaryota;D_1__Opisthokonta;D_2__Holozoa;D_3__Metazoa (Animalia);D_10__Neoptera;D_11__Orthoptera;D_12__Teleogryllus commodus	83.6325	86.0892	104.243	0.8313	0	0
D_0__Bacteria;D_1__Bacteroidetes;D_2__Bacteroidia;D_3__Bacteroidales;D_4__Porphyromonadaceae;D_5__Parabacteroides;D_6__Blattella germanica (German cockroach)	17.0679	4.09949	7.44593	0	0	0
D_0__Eukaryota;D_1__Opisthokonta;D_2__Holozoa;D_3__Metazoa (Animalia);D_11__Dictyoptera;D_12__Blattodea;D_13__Blattella germanica (German cockroach)	0	2.04974	1.0637	12.4695	0	7.09759
D_0__Eukaryota;D_1__Opisthokonta;D_2__Holozoa;D_3__Metazoa (Animalia);D_8__Pteriomorphia;D_9__Ostreoida;D_10__Saccostrea glomerata	417.309	388.426	309.538	7.4817	2.26555	14.1952
D_0__Eukaryota;D_1__Opisthokonta;D_2__Holozoa;D_3__Metazoa (Animalia);D_8__Pteriomorphia;D_9__Ostreoida;D_10__Saccostrea glomerata	2.56018	5.12436	5.31852	169.585	487.093	202.676
D_0__Eukaryota;D_1__Opisthokonta;D_2__Holozoa;D_3__Metazoa (Animalia);D_8__Pteriomorphia;D_9__Ostreoida;D_10__Saccostrea glomerata	0	0	1.0637	4.9878	0	5.52035
D_0__Eukaryota;D_1__Opisthokonta;D_2__Holozoa;D_3__Metazoa (Animalia);D_10__Neoptera;D_11__Thysanoptera;D_12__Arachis ipaensis	0	0	0	5.8191	4.5311	11.0407
D_0__Eukaryota;D_1__Opisthokonta;D_2__Holozoa;D_3__Metazoa (Animalia);D_10__Neoptera;D_11__Thysanoptera;D_12__Mangifera indica (mango)	0.853393	0	0	5.8191	0	8.67483
D_0__Eukaryota;D_1__Opisthokonta;D_2__Nucletmycea;D_3__Fungi;D_7__Leotiomycetes;D_8__Erysiphales;D_9__Mangifera indica (mango)	0.853393	1.02487	1.0637	0.8313	2.26555	3.94311
D_0__Eukaryota;D_1__Opisthokonta;D_2__Nucletmycea;D_3__Fungi;D_6__Agaricomycotina;D_7__Agaricomycetes;D_8__Coriolopsis gallica	1.70679	3.07461	1.0637	19.1199	36.2488	40.2197
D_0__Eukaryota;D_1__Amoebozoa;D_2__Tubulinea;D_3__Euamoebida;D_4__Ptolemeba;D_5__Colobanthus quitensis;D_6__Colobanthus quitensis	0	0	0	0.8313	11.3278	7.09759
D_0__Eukaryota;D_1__Amoebozoa;D_2__Discosea;D_3__Flabellinia;D_4__Vannellida;D_5__Colobanthus quitensis;D_6__Colobanthus quitensis	0	0	0	13.3008	47.5766	10.2521
D_0__Eukaryota;D_1__Amoebozoa;D_2__Fractovitelliida;D_3__Soliformovum;D_4__Colobanthus quitensis;D_5__Colobanthus quitensis;D_6__Colobanthus quitensis	0	0	0	9.14431	18.1244	12.6179
D_0__Eukaryota;D_1__Incertae Sedis;D_2__Breviatea;D_3__Pygsuia;D_4__Pygsuia biforma;D_5__Pygsuia biforma;D_6__Pygsuia biforma	0	0	0	5.8191	2.26555	3.15448
D_0__Eukaryota;D_1__Opisthokonta;D_2__Holozoa;D_3__Metazoa (Animalia);D_10__Neoptera;D_11__Diptera;D_12__Aedes albopictus (Asian tiger mosquito)	0	0	0	1.6626	4.5311	6.30897
D_0__Eukaryota;D_1__Opisthokonta;D_2__Holozoa;D_3__Metazoa (Animalia);D_10__Palaeoptera;D_11__Odonata;D_12__Gluvia dorsalis	418.163	517.56	492.495	152.959	126.871	156.147
D_0__Eukaryota;D_1__Opisthokonta;D_2__Holozoa;D_3__Metazoa (Animalia);D_11__Neopterygii;D_12__Teleostei;D_13__Austrofundulus limnaeus	0	0	0	4.1565	2.26555	4.73173
D_0__Eukaryota;D_1__Opisthokonta;D_2__Holozoa;D_3__Metazoa (Animalia);D_9__Phyllopoda;D_10__Diplostraca;D_11__Daphnia magna	5.12036	2.04974	4.25482	4.1565	0	3.94311
D_0__Eukaryota;D_1__Opisthokonta;D_2__Holozoa;D_3__Metazoa (Animalia);D_9__Phyllopoda;D_10__Diplostraca;D_11__Daphnia magna	0	5.12436	7.44593	1.6626	0	3.94311
D_0__Eukaryota;D_1__Opisthokonta;D_2__Holozoa;D_3__Metazoa (Animalia);D_10__Neoptera;D_11__Coleoptera;D_12__Rhynchophorus ferrugineus (red palm weevil)	0	0	0	10.8069	0	37.0652
D_0__Eukaryota;D_1__Opisthokonta;D_2__Holozoa;D_3__Metazoa (Animalia);D_10__Neoptera;D_11__Diptera;D_12__Arachnocampa luminosa	0.853393	6.14923	3.19111	0	2.26555	0
D_0__Eukaryota;D_1__Opisthokonta;D_2__Holozoa;D_3__Metazoa (Animalia);D_10__Neoptera;D_11__Diptera;D_12__Arachnocampa luminosa	5.97375	1.02487	6.38223	0	0	0
D_0__Eukaryota;D_1__Excavata;D_2__Discoba;D_3__Discicristata;D_7__Trypanosomatida;D_8__Jaenimonas;D_9__insect metagenome	0	0	0	3.3252	4.5311	7.88621
D_0__Eukaryota;D_1__Opisthokonta;D_2__Holozoa;D_3__Metazoa (Animalia);D_8__Dorylaimia;D_9__Trichocephalida;D_10__Trichinella pseudospiralis	0	0	0	3.3252	6.79665	3.94311
D_0__Eukaryota;D_1__Opisthokonta;D_2__Holozoa;D_3__Metazoa (Animalia);D_8__Dorylaimia;D_9__Trichocephalida;D_10__Trichinella pseudospiralis	0.853393	0	0	2.4939	2.26555	3.94311
D_0__Eukaryota;D_1__Opisthokonta;D_2__Holozoa;D_3__Metazoa (Animalia);D_10__Palaeoptera;D_11__Odonata;D_12__Trichinella murrelli	2.56018	3.07461	6.38223	55.6971	9.0622	134.854
D_0__Eukaryota;D_1__Opisthokonta;D_2__Holozoa;D_3__Metazoa (Animalia);D_8__Dorylaimia;D_9__Trichocephalida;D_10__Trichinella murrelli	0	0	0	0.8313	0	7.09759
D_0__Eukaryota;D_1__Opisthokonta;D_2__Holozoa;D_3__Metazoa (Animalia);D_8__Dorylaimia;D_9__Trichocephalida;D_10__Trichinella sp. T8	1.70679	5.12436	3.19111	0	0	1.57724
D_0__Eukaryota;D_1__Opisthokonta;D_2__Holozoa;D_3__Metazoa (Animalia);D_8__Dorylaimia;D_9__Trichocephalida;D_10__Trichinella sp. T8	0	0	0	2.4939	6.79665	3.15448
D_0__Eukaryota;D_1__Opisthokonta;D_2__Holozoa;D_3__Metazoa (Animalia);D_8__Dorylaimia;D_9__Trichocephalida;D_10__Trichinella sp. T8	0	0	0	4.1565	2.26555	10.2521
D_0__Eukaryota;D_1__Opisthokonta;D_2__Holozoa;D_3__Metazoa (Animalia);D_8__Dorylaimia;D_9__Trichocephalida;D_10__Trichinella sp. T8	4.26697	10.2487	8.50964	0.8313	0	3.94311
D_0__Eukaryota;D_1__Opisthokonta;D_2__Holozoa;D_3__Metazoa (Animalia);D_8__Dorylaimia;D_9__Trichocephalida;D_10__Trichinella patagoniensis	0	2.04974	0	3.3252	0	7.88621
D_0__Eukaryota;D_1__Opisthokonta;D_2__Holozoa;D_3__Metazoa (Animalia);D_8__Dorylaimia;D_9__Trichocephalida;D_10__Trichinella pseudospiralis	0	0	0	3.3252	0	5.52035
D_0__Eukaryota;D_1__Opisthokonta;D_2__Holozoa;D_3__Metazoa (Animalia);D_8__Dorylaimia;D_9__Trichocephalida;D_10__Trichinella pseudospiralis	5.97375	14.3482	8.50964	0	0	0
D_0__Eukaryota;D_1__Opisthokonta;D_2__Holozoa;D_3__Metazoa (Animalia);D_8__Dorylaimia;D_9__Trichocephalida;D_10__Trichinella pseudospiralis	7.68054	11.2736	10.637	0	0	3.15448
D_0__Eukaryota;D_1__Opisthokonta;D_2__Holozoa;D_3__Metazoa (Animalia);D_8__Dorylaimia;D_9__Trichocephalida;D_10__Trichinella pseudospiralis	6.82715	12.2985	6.38223	0	0	0.788621
D_0__Eukaryota;D_1__Opisthokonta;D_2__Holozoa;D_3__Metazoa (Animalia);D_8__Dorylaimia;D_9__Trichocephalida;D_10__Trichinella pseudospiralis	8.53393	6.14923	9.57334	0	0	3.94311
D_0__Eukaryota;D_1__Opisthokonta;D_2__Holozoa;D_3__Metazoa (Animalia);D_8__Dorylaimia;D_9__Trichocephalida;D_10__Trichinella pseudospiralis	8.53393	10.2487	5.31852	1.6626	0	3.94311
D_0__Eukaryota;D_1__Opisthokonta;D_2__Holozoa;D_3__Metazoa (Animalia);D_8__Dorylaimia;D_9__Trichocephalida;D_10__Trichinella pseudospiralis	16.2145	13.3233	12.7645	2.4939	0	0.788621
D_0__Eukaryota;D_1__Opisthokonta;D_2__Holozoa;D_3__Metazoa (Animalia);D_8__Dorylaimia;D_9__Trichocephalida;D_10__Trichinella pseudospiralis	0.853393	0	0	1.6626	0	5.52035
D_0__Eukaryota;D_1__Opisthokonta;D_2__Holozoa;D_3__Metazoa (Animalia);D_8__Dorylaimia;D_9__Trichocephalida;D_10__Trichinella pseudospiralis	9.38732	14.3482	4.25482	0.8313	2.26555	1.57724
D_0__Eukaryota;D_1__Opisthokonta;D_2__Holozoa;D_3__Metazoa (Animalia);D_8__Dorylaimia;D_9__Trichocephalida;D_10__Trichinella pseudospiralis	2.56018	1.02487	3.19111	1.6626	0	3.15448
D_0__Eukaryota;D_1__Opisthokonta;D_2__Holozoa;D_3__Metazoa (Animalia);D_8__Dorylaimia;D_9__Trichocephalida;D_10__Trichinella pseudospiralis	2.56018	5.12436	4.25482	0.8313	0	1.57724
D_0__Eukaryota;D_1__Opisthokonta;D_2__Holozoa;D_3__Metazoa (Animalia);D_8__Dorylaimia;D_9__Trichocephalida;D_10__Trichinella pseudospiralis	12.8009	12.2985	11.7008	0	0	0
D_0__Eukaryota;D_1__Opisthokonta;D_2__Holozoa;D_3__Metazoa (Animalia);D_8__Dorylaimia;D_9__Trichocephalida;D_10__Trichinella pseudospiralis	8.53393	9.22384	8.50964	0	0	0.788621
D_0__Eukaryota;D_1__Opisthokonta;D_2__Holozoa;D_3__Metazoa (Animalia);D_8__Dorylaimia;D_9__Trichocephalida;D_10__Trichinella pseudospiralis	9.38732	9.22384	5.31852	1.6626	0	2.36586
D_0__Eukaryota;D_1__Opisthokonta;D_2__Holozoa;D_3__Metazoa (Animalia);D_8__Dorylaimia;D_9__Trichocephalida;D_10__Trichinella pseudospiralis	4.26697	4.09949	12.7645	0	0	1.57724
D_0__Eukaryota;D_1__Opisthokonta;D_2__Holozoa;D_3__Metazoa (Animalia);D_8__Dorylaimia;D_9__Trichocephalida;D_10__Trichinella pseudospiralis	7.68054	11.2736	14.8919	2.4939	0	2.36586
D_0__Eukaryota;D_1__Opisthokonta;D_2__Holozoa;D_3__Metazoa (Animalia);D_8__Dorylaimia;D_9__Trichocephalida;D_10__Trichinella pseudospiralis	9.38732	8.19897	11.7008	0.8313	0	0.788621
D_0__Eukaryota;D_1__Opisthokonta;D_2__Holozoa;D_3__Metazoa (Animalia);D_8__Dorylaimia;D_9__Trichocephalida;D_10__Trichinella pseudospiralis	9.38732	10.2487	8.50964	0	0	0
D_0__Eukaryota;D_1__Opisthokonta;D_2__Holozoa;D_3__Metazoa (Animalia);D_8__Dorylaimia;D_9__Trichocephalida;D_10__Trichinella pseudospiralis	9.38732	10.2487	12.7645	0	0	0.788621
D_0__Eukaryota;D_1__Opisthokonta;D_2__Holozoa;D_3__Metazoa (Animalia);D_8__Dorylaimia;D_9__Trichocephalida;D_10__Trichinella pseudospiralis	9.38732	8.19897	6.38223	1.6626	0	3.94311
D_0__Eukaryota;D_1__Opisthokonta;D_2__Holozoa;D_3__Metazoa (Animalia);D_8__Dorylaimia;D_9__Trichocephalida;D_10__Trichinella pseudospiralis	11.9475	8.19897	9.57334	0.8313	0	1.57724
D_0__Eukaryota;D_1__Opisthokonta;D_2__Holozoa;D_3__Metazoa (Animalia);D_8__Dorylaimia;D_9__Trichocephalida;D_10__Trichinella pseudospiralis	5.12036	2.04974	3.19111	1.6626	0	0.788621
D_0__Eukaryota;D_1__Opisthokonta;D_2__Holozoa;D_3__Metazoa (Animalia);D_8__Dorylaimia;D_9__Trichocephalida;D_10__Trichinella pseudospiralis	0	0	1.0637	3.3252	0	6.30897
D_0__Eukaryota;D_1__Opisthokonta;D_2__Holozoa;D_3__Metazoa (Animalia);D_8__Dorylaimia;D_9__Trichocephalida;D_10__Trichinella pseudospiralis	11.9475	10.2487	13.8282	0	2.26555	0
D_0__Eukaryota;D_1__Opisthokonta;D_2__Holozoa;D_3__Metazoa (Animalia);D_8__Dorylaimia;D_9__Trichocephalida;D_10__Trichinella pseudospiralis	11.0941	8.19897	7.44593	0	0	0
D_0__Eukaryota;D_1__Archaeplastida;D_2__Chloroplastida;D_3__Charophyta;D_8__Spermatophyta;D_9__Magnoliophyta;D_10__Solanum chacoense (Chaco potato)	0	1.02487	0	24.1077	15.8589	14.9838
D_0__Eukaryota;D_1__Opisthokonta;D_2__Holozoa;D_3__Metazoa (Animalia);D_10__Tetrapoda;D_11__Mammalia;D_12__Sarcophilus harrisii (Tasmanian devil)	4.26697	3.07461	5.31852	0	0	0
D_0__Eukaryota;D_1__Opisthokonta;D_2__Holozoa;D_3__Metazoa (Animalia);D_4__Eumetazoa;D_5__Bilateria;D_6__Watasenia scintillans (sparkling enope)	3.41357	2.04974	4.25482	0	0	0
D_0__Eukaryota;D_1__Opisthokonta;D_2__Holozoa;D_3__Metazoa (Animalia);D_10__Neoptera;D_11__Coleoptera;D_12__Leptinotarsa decemlineata (Colorado potato beetle)	0.853393	0	0	59.8536	2.26555	206.619
D_0__Eukaryota;D_1__Opisthokonta;D_2__Holozoa;D_3__Metazoa (Animalia);D_10__Tetrapoda;D_11__Amphibia;D_12__Rhacophorus omeimontis (Omei tree frog)	0	1.02487	0	4.9878	0	7.88621
D_0__Eukaryota;D_1__Opisthokonta;D_2__Holozoa;D_3__Metazoa (Animalia);D_9__Eumalacostraca;D_10__Eucarida;D_11__Penaeus monodon (black tiger shrimp)	5.97375	5.12436	5.31852	0	0	0
D_0__Eukaryota;D_1__Opisthokonta;D_2__Holozoa;D_3__Metazoa (Animalia);D_7__Polyplacophora;D_8__Neoloricata;D_9__Acanthopleura hirtosa	4.26697	2.04974	1.0637	2.4939	2.26555	3.15448
D_0__Eukaryota;D_1__Opisthokonta;D_2__Holozoa;D_3__Metazoa (Animalia);D_7__Gastropoda;D_8__Neritimorpha;D_9__Nerita versicolor	5.97375	1.02487	2.12741	0	2.26555	0
D_0__Bacteria;D_1__Bacteroidetes;D_2__Bacteroidia;D_3__Bacteroidales;D_4__Rikenellaceae;D_5__Alistipes;D_6__uncultured bacterium	0	8.19897	2.12741	0	0	0
D_0__Bacteria;D_1__Firmicutes;D_2__Bacilli;D_3__Lactobacillales;D_4__Streptococcaceae;D_5__Lactococcus;D_6__uncultured bacterium	0	0	0	20.7825	6.79665	3.15448
D_0__Bacteria;D_1__Firmicutes;D_2__Bacilli;D_3__Bacillales;D_4__Family XII;D_5__Exiguobacterium;D_6__Exiguobacterium indicum	0	0	0	6.6504	0	13.4066
D_0__Eukaryota;D_1__Opisthokonta;D_2__Holozoa;D_3__Metazoa (Animalia);D_10__Neoptera;D_11__Coleoptera;D_12__Aphorista vittata	0	0	0	6.6504	0	1.57724
D_0__Eukaryota;D_1__Opisthokonta;D_2__Holozoa;D_3__Metazoa (Animalia);D_10__Neoptera;D_11__Coleoptera;D_12__Micropsephodes lundgreni	0.853393	0	0	5.8191	0	6.30897
D_0__Eukaryota;D_1__Opisthokonta;D_2__Holozoa;D_3__Metazoa (Animalia);D_10__Neoptera;D_11__Coleoptera;D_12__Stenotarsus blatchleyi	0	0	0	52.3719	2.26555	63.0897
D_0__Eukaryota;D_1__Opisthokonta;D_2__Holozoa;D_3__Metazoa (Animalia);D_10__Neoptera;D_11__Coleoptera;D_12__Meilichius apicicornis	0	0	0	37.4085	0	55.2035
D_0__Eukaryota;D_1__Opisthokonta;D_2__Holozoa;D_3__Metazoa (Animalia);D_10__Neoptera;D_11__Coleoptera;D_12__Geoendomychus glaber	0	0	0	8.313	0	11.0407
D_0__Eukaryota;D_1__Opisthokonta;D_2__Holozoa;D_3__Metazoa (Animalia);D_10__Neoptera;D_11__Coleoptera;D_12__Chileolobius cekalovici	0	0	0	7.4817	0	17.3497
D_0__Eukaryota;D_1__Opisthokonta;D_2__Holozoa;D_3__Metazoa (Animalia);D_10__Neoptera;D_11__Coleoptera;D_12__Symbiotes gibberosus	0	0	0	8.313	4.5311	10.2521
D_0__Bacteria;D_1__Firmicutes;D_2__Bacilli;D_3__Lactobacillales;D_4__Enterococcaceae;D_5__Enterococcus;D_6__Enterococcus silesiacus	9.38732	0	2.12741	1.6626	2.26555	0
D_0__Bacteria;D_1__Firmicutes;D_2__Bacilli;D_3__Lactobacillales;D_4__Streptococcaceae;D_5__Lactococcus;D_6__Lactococcus lactis	0	0	0	0	2.26555	7.88621
D_0__Eukaryota;D_1__Opisthokonta;D_2__Holozoa;D_3__Metazoa (Animalia);D_10__Neoptera;D_11__Hemiptera;D_12__Cosmoscarta sp. 0002 JL-2010	0	0	1.0637	1.6626	11.3278	4.73173
D_0__Eukaryota;D_1__Opisthokonta;D_2__Holozoa;D_3__Metazoa (Animalia);D_10__Neoptera;D_11__Hemiptera;D_12__Eoscarta sp. 2-3 JL-2010	0	0	0	1.6626	6.79665	3.94311
D_0__Eukaryota;D_1__Opisthokonta;D_2__Holozoa;D_3__Metazoa (Animalia);D_10__Neoptera;D_11__Hymenoptera;D_12__Psilocharis afra	5.12036	9.22384	6.38223	0	0	0
D_0__Bacteria;D_1__Proteobacteria;D_2__Gammaproteobacteria;D_3__Pseudomonadales;D_4__Pseudomonadaceae;D_5__Pseudomonas;D_6__uncultured bacterium	0	0	0	12.4695	0	0.788621
D_0__Bacteria;D_1__Firmicutes;D_2__Clostridia;D_3__Clostridiales;D_4__Lachnospiraceae;D_5__uncultured;D_6__uncultured bacterium	1.70679	7.1741	1.0637	0	0	0
D_0__Bacteria;D_1__Firmicutes;D_2__Clostridia;D_3__Clostridiales;D_4__Lachnospiraceae;D_5__Lactonifactor;D_6__uncultured bacterium	4.26697	12.2985	6.38223	0	0	0
D_0__Bacteria;D_1__Firmicutes;D_2__Clostridia;D_3__Clostridiales;D_4__Lachnospiraceae;D_5__Blautia;D_6__uncultured bacterium	2.56018	7.1741	0	0	0	0
D_0__Bacteria;D_1__Bacteroidetes;D_2__Bacteroidia;D_3__Bacteroidales;D_4__Porphyromonadaceae;D_5__Dysgonomonas;D_6__uncultured Bacteroidetes bacterium	9.38732	4.09949	0	0	0	0
D_0__Bacteria;D_1__Bacteroidetes;D_2__Bacteroidia;D_3__Bacteroidales;D_4__Bacteroidaceae;D_5__Bacteroides;D_6__uncultured Bacteroidetes bacterium	39.2561	19.4726	6.38223	0	0	0
D_0__Eukaryota;D_1__Opisthokonta;D_2__Holozoa;D_3__Metazoa (Animalia);D_6__Cubozoa;D_7__Carybdeida;D_8__Tamoya ohboya	7.68054	10.2487	3.19111	0	0	0
D_0__Eukaryota;D_1__Opisthokonta;D_2__Holozoa;D_3__Metazoa (Animalia);D_7__Chromadorea;D_8__Spirurida;D_9__Paracamallanus sp. GC-2009	0.853393	2.04974	3.19111	0.8313	2.26555	5.52035
D_0__Bacteria;D_1__Proteobacteria;D_2__Gammaproteobacteria;D_3__Enterobacteriales;D_4__Enterobacteriaceae;D_5__Erwinia;D_6__Enterobacteriales bacterium endosymbiont of Nilaparvata lugens	0	0	0	8.313	4.5311	8.67483
D_0__Eukaryota;D_1__Opisthokonta;D_2__Holozoa;D_3__Metazoa (Animalia);D_7__Solitaria;D_8__Loxosomatidae;D_9__Loxosomella harmeri	9.38732	4.09949	12.7645	0	0	0
D_0__Eukaryota;D_1__Opisthokonta;D_2__Holozoa;D_3__Metazoa (Animalia);D_8__Palpata;D_9__Phyllodocida;D_10__Micronephthys stammeri	7.68054	11.2736	9.57334	0	0	0
D_0__Bacteria;D_1__Proteobacteria;D_2__Gammaproteobacteria;D_3__Pseudomonadales;D_4__Moraxellaceae;D_5__Acinetobacter;D_6__uncultured bacterium	0	0	0	6.6504	0	2.36586
D_0__Eukaryota;D_1__Opisthokonta;D_2__Holozoa;D_3__Metazoa (Animalia);D_10__Neoptera;D_11__Hemiptera;D_12__Aphrophora saratogensis	0	0	0	4.9878	6.79665	0.788621
D_0__Eukaryota;D_1__Opisthokonta;D_2__Holozoa;D_3__Metazoa (Animalia);D_10__Neoptera;D_11__Hemiptera;D_12__Aufidus sp. 3 JRC-2010	0	0	0	2.4939	6.79665	3.15448
D_0__Eukaryota;D_1__Opisthokonta;D_2__Holozoa;D_3__Metazoa (Animalia);D_10__Neoptera;D_11__Hemiptera;D_12__Cosmoscarta bispecularis	0	0	0	4.9878	4.5311	3.15448
D_0__Eukaryota;D_1__Opisthokonta;D_2__Holozoa;D_3__Metazoa (Animalia);D_10__Neoptera;D_11__Hemiptera;D_12__Jeanneliensia sublimpida	0	0	0	3.3252	18.1244	3.15448
D_0__Eukaryota;D_1__Opisthokonta;D_2__Holozoa;D_3__Metazoa (Animalia);D_10__Neoptera;D_11__Hemiptera;D_12__Epicranion sp. 1 JRC-2010	0	0	0	1.6626	11.3278	2.36586
D_0__Eukaryota;D_1__Opisthokonta;D_2__Holozoa;D_3__Metazoa (Animalia);D_8__Oligochaeta;D_9__Haplotaxida;D_10__Mesenchytraeus pelicensis	28.162	26.6467	31.9111	0	0	0
D_0__Eukaryota;D_1__Opisthokonta;D_2__Holozoa;D_3__Metazoa (Animalia);D_10__Neoptera;D_11__Hymenoptera;D_12__Cnides sp. DRM-2010	1.70679	0	1.0637	0.8313	0	6.30897
D_0__Bacteria;D_1__Verrucomicrobia;D_2__Opitutae;D_3__A714019;D_4__uncultured verrucomicrobium HF0500_27H16;D_5__uncultured verrucomicrobium HF0500_27H16;D_6__uncultured verrucomicrobium HF0500_27H16	0	0	0	10.8069	86.0909	5.52035
D_0__Eukaryota;D_1__Opisthokonta;D_2__Freshwater Opisthokonta;D_3__uncultured soil fungus;D_4__uncultured soil fungus;D_5__uncultured soil fungus;D_6__uncultured soil fungus	0	0	0	4.1565	9.0622	4.73173
D_0__Eukaryota;D_1__Opisthokonta;D_2__Holozoa;D_3__Metazoa (Animalia);D_11__Neopterygii;D_12__Teleostei;D_13__Tor tor (Tor mahseer)	3.41357	5.12436	4.25482	0	0	0
D_0__Eukaryota;D_1__Opisthokonta;D_2__Holozoa;D_3__Metazoa (Animalia);D_10__Neoptera;D_11__Coleoptera;D_12__Dytiscidae sp. JH-2010	0	0	0	4.1565	4.5311	4.73173
D_0__Eukaryota;D_1__Opisthokonta;D_2__Holozoa;D_3__Metazoa (Animalia);D_9__Eumalacostraca;D_10__Eucarida;D_11__Paramunida granulata	5.12036	5.12436	2.12741	0	0	0
D_0__Eukaryota;D_1__Opisthokonta;D_2__Holozoa;D_3__Metazoa (Animalia);D_9__Eumalacostraca;D_10__Eucarida;D_11__Paramunida spica	2.56018	7.1741	1.0637	0.8313	0	0
D_0__Eukaryota;D_1__Opisthokonta;D_2__Holozoa;D_3__Metazoa (Animalia);D_9__Eumalacostraca;D_10__Eucarida;D_11__Paramunida tricarinata	4.26697	3.07461	4.25482	0	0	0
D_0__Eukaryota;D_1__Opisthokonta;D_2__Holozoa;D_3__Metazoa (Animalia);D_9__Eumalacostraca;D_10__Eucarida;D_11__Paramunida salai	3.41357	4.09949	4.25482	0	0	0
D_0__Eukaryota;D_1__Opisthokonta;D_2__Holozoa;D_3__Metazoa (Animalia);D_9__Eumalacostraca;D_10__Eucarida;D_11__Plesionida concava	2.56018	1.02487	5.31852	0	0	0.788621
D_0__Eukaryota;D_1__Archaeplastida;D_2__Chloroplastida;D_3__Chlorophyta;D_4__Clade VII;D_5__Subclade A;D_6__uncultured eukaryote	64.0045	57.3928	54.2489	0	0	0
D_0__Eukaryota;D_1__Opisthokonta;D_2__Holozoa;D_3__Metazoa (Animalia);D_8__Oligochaeta;D_9__Haplotaxida;D_10__Marionina cf. minutissima PDW-2010	133.983	142.457	184.021	0.8313	0	1.57724
D_0__Eukaryota;D_1__Opisthokonta;D_2__Holozoa;D_3__Metazoa (Animalia);D_10__Tetrapoda;D_11__Mammalia;D_12__Rattus norvegicus (Norway rat)	3.41357	5.12436	1.0637	0	0	0
D_0__Eukaryota;D_1__Opisthokonta;D_2__Holozoa;D_3__Metazoa (Animalia);D_7__Hydroidolina;D_8__Anthoathecata;D_9__Hydra vulgaris	0	0	0	5.8191	4.5311	6.30897
D_0__Bacteria;D_1__Firmicutes;D_2__Bacilli;D_3__Lactobacillales;D_4__Lactobacillaceae;D_5__Lactobacillus;D_6__Lactobacillus plantarum	30.7222	6.14923	11.7008	46.5528	54.3732	22.87
D_0__Bacteria;D_1__Firmicutes;D_2__Bacilli;D_3__Lactobacillales;D_4__Lactobacillaceae;D_5__Lactobacillus;D_6__Lactobacillus plantarum	10.2407	1.02487	0	30.7581	29.4522	15.7724
D_0__Bacteria;D_1__Firmicutes;D_2__Bacilli;D_3__Lactobacillales;D_4__Lactobacillaceae;D_5__Lactobacillus;D_6__Lactobacillus plantarum	72.5384	36.8954	46.803	182.886	231.086	205.042
D_0__Bacteria;D_1__Firmicutes;D_2__Bacilli;D_3__Lactobacillales;D_4__Lactobacillaceae;D_5__Lactobacillus;D_6__Lactobacillus plantarum	8.53393	6.14923	6.38223	21.6138	20.39	14.9838
D_0__Bacteria;D_1__Firmicutes;D_2__Bacilli;D_3__Bacillales;D_4__Bacillaceae;D_5__Bacillus;D_6__Bacillus pumilus	6.82715	3.07461	2.12741	24.939	22.6555	7.88621
D_0__Bacteria;D_1__Firmicutes;D_2__Bacilli;D_3__Lactobacillales;D_4__Streptococcaceae;D_5__Lactococcus;D_6__Lactococcus lactis	0	0	0	0.8313	0	7.09759
D_0__Eukaryota;D_1__Opisthokonta;D_2__Holozoa;D_3__Metazoa (Animalia);D_10__Neoptera;D_11__Coleoptera;D_12__Carabus intricatus	0	0	0	4.1565	6.79665	2.36586
D_0__Eukaryota;D_1__Opisthokonta;D_2__Holozoa;D_3__Metazoa (Animalia);D_10__Neoptera;D_11__Coleoptera;D_12__Carabus macleayi amanoi	0	0	0	3.3252	13.5933	2.36586
D_0__Eukaryota;D_1__Opisthokonta;D_2__Holozoa;D_3__Metazoa (Animalia);D_10__Neoptera;D_11__Coleoptera;D_12__Carabus gansuensis	0	0	0	0.8313	15.8589	4.73173
D_0__Eukaryota;D_1__Opisthokonta;D_2__Holozoa;D_3__Metazoa (Animalia);D_10__Neoptera;D_11__Coleoptera;D_12__Carabus nitididorsus	0	0	0	0.8313	9.0622	3.94311
D_0__Eukaryota;D_1__Opisthokonta;D_2__Holozoa;D_3__Metazoa (Animalia);D_10__Neoptera;D_11__Coleoptera;D_12__Carabus cenwangensis	0	0	1.0637	3.3252	13.5933	2.36586
D_0__Bacteria;D_1__Firmicutes;D_2__Bacilli;D_3__Lactobacillales;D_4__Streptococcaceae;D_5__Lactococcus;D_6__unidentified	0	0	0	33.252	6.79665	3.15448
D_0__Bacteria;D_1__Proteobacteria;D_2__Gammaproteobacteria;D_3__Enterobacteriales;D_4__Enterobacteriaceae;D_5__Citrobacter;D_6__unidentified	0	0	0	3.3252	0	5.52035
D_0__Bacteria;D_1__Firmicutes;D_2__Clostridia;D_3__Clostridiales;D_4__Lachnospiraceae;D_5__Lactonifactor;D_6__unidentified	4.26697	8.19897	5.31852	0	0	0
D_0__Eukaryota;D_1__Opisthokonta;D_2__Holozoa;D_3__Metazoa (Animalia);D_10__Neoptera;D_11__Hemiptera;D_12__Euides magnistyla	23.895	25.6218	49.9941	0	0	0.788621
D_0__Eukaryota;D_1__Opisthokonta;D_2__Holozoa;D_3__Metazoa (Animalia);D_8__Palpata;D_9__Sabellida;D_10__Echinofabricia goodhartzorum	0.853393	9.22384	3.19111	0.8313	0	0
D_0__Bacteria;D_1__Firmicutes;D_2__Bacilli;D_3__Lactobacillales;D_4__Streptococcaceae;D_5__Lactococcus;D_6__Lactococcus lactis subsp. cremoris	0	0	0	0	15.8589	6.30897
D_0__Eukaryota;D_1__Opisthokonta;D_2__Holozoa;D_3__Metazoa (Animalia);D_9__Tricladida;D_10__Continenticola;D_11__Dugesia japonica	0	1.02487	0	2.4939	0	4.73173
D_0__Eukaryota;D_1__Opisthokonta;D_2__Holozoa;D_3__Metazoa (Animalia);D_10__Neoptera;D_11__Coleoptera;D_12__Tribolium castaneum (red flour beetle)	0	0	0	39.9024	2.26555	42.5855
D_0__Bacteria;D_1__Firmicutes;D_2__Bacilli;D_3__Lactobacillales;D_4__Enterococcaceae;D_5__Enterococcus;D_6__Enterococcus faecalis	0	0	1.0637	4.9878	4.5311	22.87
D_0__Bacteria;D_1__Proteobacteria;D_2__Gammaproteobacteria;D_3__Pseudomonadales;D_4__Pseudomonadaceae;D_5__Pseudomonas;D_6__uncultured bacterium	0	0	0	9.97561	0	0
D_0__Bacteria;D_1__Firmicutes;D_2__Clostridia;D_3__Clostridiales;D_4__Ruminococcaceae;D_5__Candidatus Soleaferrea;D_6__uncultured bacterium	15.3611	6.14923	21.2741	0	0	0
D_0__Bacteria;D_1__Firmicutes;D_2__Bacilli;D_3__Lactobacillales;D_4__Lactobacillaceae;D_5__Lactobacillus;D_6__uncultured bacterium	0	0	0	0	0	7.88621
D_0__Bacteria;D_1__Firmicutes;D_2__Bacilli;D_3__Bacillales;D_4__Staphylococcaceae;D_5__Staphylococcus;D_6__uncultured bacterium	0	0	0	0	43.0455	11.0407
D_0__Bacteria;D_1__Firmicutes;D_2__Bacilli;D_3__Bacillales;D_4__Staphylococcaceae;D_5__Staphylococcus;D_6__Staphylococcus sp. HaLB4	0	0	0	0.8313	27.1866	5.52035
D_0__Eukaryota;D_1__Opisthokonta;D_2__Holozoa;D_3__Metazoa (Animalia);D_7__Octocorallia;D_8__Alcyonacea;D_9__Paragorgia arborea	0.853393	2.04974	2.12741	0.8313	0	3.15448
D_0__Eukaryota;D_1__Opisthokonta;D_2__Holozoa;D_3__Metazoa (Animalia);D_7__Octocorallia;D_8__Alcyonacea;D_9__Paragorgia arborea	3.41357	6.14923	5.31852	0.8313	0	0
D_0__Bacteria;D_1__Bacteroidetes;D_2__Bacteroidia;D_3__Bacteroidales;D_4__Porphyromonadaceae;D_5__Parabacteroides;D_6__uncultured bacterium	16.2145	11.2736	12.7645	0	0	0
D_0__Eukaryota;D_1__Opisthokonta;D_2__Holozoa;D_3__Metazoa (Animalia);D_8__Enoplia;D_9__Enoplida;D_10__Oxystomina sp. NUS21	0	3.07461	3.19111	0	0	3.15448
D_0__Eukaryota;D_1__Opisthokonta;D_2__Holozoa;D_3__Metazoa (Animalia);D_8__Enoplia;D_9__Enoplida;D_10__Oxystomina sp. BCA15	24.7484	17.4228	7.44593	0	0	0
D_0__Eukaryota;D_1__Opisthokonta;D_2__Holozoa;D_3__Metazoa (Animalia);D_8__Enoplia;D_9__Enoplida;D_10__Oxystominidae sp. 'Cricohalalaimus' TCR97	2.56018	0	2.12741	5.8191	0	3.94311
D_0__Eukaryota;D_1__Opisthokonta;D_2__Holozoa;D_3__Metazoa (Animalia);D_8__Arachnida;D_9__Araneae;D_10__Paratheuma insulana	4.26697	4.09949	4.25482	0	0	0.788621
D_0__Eukaryota;D_1__Archaeplastida;D_2__Chloroplastida;D_3__Chlorophyta;D_5__Mamiellales;D_6__Micromonas;D_7__uncultured marine eukaryote	8.53393	11.2736	3.19111	7.4817	4.5311	3.15448
D_0__Eukaryota;D_1__Opisthokonta;D_2__Nucletmycea;D_3__Fungi;D_8__Mucoraceae;D_9__Mucor;D_10__Backusella variabilis	0	0	0	1.6626	6.79665	7.09759
D_0__Bacteria;D_1__Firmicutes;D_2__Clostridia;D_3__Clostridiales;D_4__Lachnospiraceae;D_5__uncultured;D_6__uncultured bacterium	0.853393	8.19897	1.0637	0	0	0
D_0__Eukaryota;D_1__SAR;D_2__Stramenopiles;D_3__MAST-22;D_4__MAST-22B;D_5__uncultured marine eukaryote;D_6__uncultured marine eukaryote	0	0	1.0637	2.4939	4.5311	3.94311
D_0__Eukaryota;D_1__SAR;D_2__Stramenopiles;D_3__Ochrophyta;D_4__Chrysophyceae;D_5__LG21-05;D_6__uncultured marine eukaryote	16.2145	10.2487	20.2104	17.4573	6.79665	14.9838
D_0__Bacteria;D_1__Firmicutes;D_2__Bacilli;D_3__Lactobacillales;D_4__Streptococcaceae;D_5__uncultured;D_6__uncultured bacterium	0	0	0	10.8069	4.5311	1.57724
D_0__Bacteria;D_1__Firmicutes;D_2__Bacilli;D_3__Lactobacillales;D_4__Leuconostocaceae;D_5__Weissella;D_6__uncultured bacterium	0	0	0	2.4939	0	7.09759
D_0__Bacteria;D_1__Proteobacteria;D_2__Gammaproteobacteria;D_3__Enterobacteriales;D_4__Enterobacteriaceae;D_5__Klebsiella;D_6__uncultured bacterium	0	0	0	4.9878	0	3.94311
D_0__Bacteria;D_1__Proteobacteria;D_2__Gammaproteobacteria;D_3__Pseudomonadales;D_4__Moraxellaceae;D_5__Acinetobacter;D_6__Acinetobacter johnsonii	0	0	0	8.313	0	1.57724
D_0__Eukaryota;D_1__Opisthokonta;D_2__Holozoa;D_3__Metazoa (Animalia);D_10__Neoptera;D_11__Thysanoptera;D_12__Phaseolus acutifolius (tepary bean)	0	0	0	3.3252	2.26555	5.52035
D_0__Eukaryota;D_1__Archaeplastida;D_2__Chloroplastida;D_3__Charophyta;D_10__Fabales;D_11__Phaseolus;D_12__Phaseolus acutifolius (tepary bean)	0.853393	1.02487	0	34.9146	369.285	47.3173
D_0__Eukaryota;D_1__Opisthokonta;D_2__Holozoa;D_3__Metazoa (Animalia);D_10__Neoptera;D_11__Hemiptera;D_12__Phaseolus acutifolius (tepary bean)	0	0	0	4.1565	4.5311	5.52035
D_0__Eukaryota;D_1__Opisthokonta;D_2__Holozoa;D_3__Metazoa (Animalia);D_10__Neoptera;D_11__Thysanoptera;D_12__Phaseolus acutifolius (tepary bean)	0	0	0	5.8191	4.5311	5.52035
D_0__Eukaryota;D_1__Archaeplastida;D_2__Chloroplastida;D_3__Charophyta;D_10__Fabales;D_11__Phaseolus;D_12__Phaseolus acutifolius (tepary bean)	0	0	0	9.97561	83.8254	7.88621
D_0__Eukaryota;D_1__Archaeplastida;D_2__Chloroplastida;D_3__Charophyta;D_10__Fabales;D_11__Phaseolus;D_12__Phaseolus acutifolius (tepary bean)	1426.02	1750.48	2018.91	335.014	1107.85	417.969
D_0__Eukaryota;D_1__Archaeplastida;D_2__Chloroplastida;D_3__Charophyta;D_10__Fabales;D_11__Phaseolus;D_12__Phaseolus acutifolius (tepary bean)	1101.73	1266.74	1358.35	968.465	1209.8	1292.55
D_0__Eukaryota;D_1__Archaeplastida;D_2__Chloroplastida;D_3__Charophyta;D_10__Fabales;D_11__Phaseolus;D_12__Phaseolus acutifolius (tepary bean)	655.406	699.987	550.999	506.262	1325.35	596.986
D_0__Eukaryota;D_1__Opisthokonta;D_2__Holozoa;D_3__Metazoa (Animalia);D_8__Palaeoheterodonta;D_9__Unionoida;D_10__Elliptio complanata (eastern elliptio)	0.853393	4.09949	6.38223	3.3252	0	2.36586
D_0__Eukaryota;D_1__Opisthokonta;D_2__Holozoa;D_3__Metazoa (Animalia);D_8__Palaeoheterodonta;D_9__Unionoida;D_10__Elliptio complanata (eastern elliptio)	248.337	229.571	331.876	60.6849	36.2488	54.4149
D_0__Eukaryota;D_1__Opisthokonta;D_2__Holozoa;D_3__Metazoa (Animalia);D_8__Palaeoheterodonta;D_9__Unionoida;D_10__Elliptio complanata (eastern elliptio)	4.26697	4.09949	2.12741	0	0	0
D_0__Eukaryota;D_1__Opisthokonta;D_2__Holozoa;D_3__Metazoa (Animalia);D_10__Neoptera;D_11__Hymenoptera;D_12__Melipona quadrifasciata	0	0	0	1.6626	0	10.2521
D_0__Eukaryota;D_1__Opisthokonta;D_2__Holozoa;D_3__Metazoa (Animalia);D_10__Neoptera;D_11__Hymenoptera;D_12__Frieseomelitta varia	8.53393	9.22384	7.44593	4.1565	2.26555	4.73173
D_0__Eukaryota;D_1__Opisthokonta;D_2__Holozoa;D_3__Metazoa (Animalia);D_10__Neoptera;D_11__Hymenoptera;D_12__Frieseomelitta varia	206.521	258.268	288.264	32.4207	18.1244	41.7969
D_0__Eukaryota;D_1__Opisthokonta;D_2__Holozoa;D_3__Metazoa (Animalia);D_10__Neoptera;D_11__Hymenoptera;D_12__Frieseomelitta varia	203.108	268.516	244.652	124.695	101.95	125.391
D_0__Eukaryota;D_1__Opisthokonta;D_2__Holozoa;D_3__Metazoa (Animalia);D_10__Neoptera;D_11__Hymenoptera;D_12__Frieseomelitta varia	1266.44	1466.59	1170.08	349.978	274.132	526.799
D_0__Eukaryota;D_1__Opisthokonta;D_2__Holozoa;D_3__Metazoa (Animalia);D_8__Arachnida;D_9__Opiliones;D_10__Frieseomelitta varia	221.029	241.87	284.009	35.7459	29.4522	49.6831
D_0__Eukaryota;D_1__Opisthokonta;D_2__Holozoa;D_3__Metazoa (Animalia);D_10__Neoptera;D_11__Hymenoptera;D_12__Frieseomelitta varia	0	0	0	1.6626	9.0622	4.73173
D_0__Eukaryota;D_1__Opisthokonta;D_2__Holozoa;D_3__Metazoa (Animalia);D_10__Neoptera;D_11__Hymenoptera;D_12__Frieseomelitta varia	0	0	0	6.6504	0	14.9838
D_0__Eukaryota;D_1__Opisthokonta;D_2__Holozoa;D_3__Metazoa (Animalia);D_8__Thaliacea;D_9__Salpida;D_10__Pegea confoederata	1.70679	6.14923	3.19111	0	0	1.57724
D_0__Eukaryota;D_1__Opisthokonta;D_2__Holozoa;D_3__Metazoa (Animalia);D_8__Thaliacea;D_9__Salpida;D_10__Pegea confoederata	5.12036	2.04974	2.12741	0	0	0
D_0__Bacteria;D_1__Proteobacteria;D_2__Gammaproteobacteria;D_3__Enterobacteriales;D_4__Enterobacteriaceae;D_5__Citrobacter;D_6__Citrobacter freundii	0	0	0	6.6504	2.26555	1.57724
D_0__Eukaryota;D_1__SAR;D_2__Rhizaria;D_3__Cercozoa;D_5__Haplosporida;D_6__Minchinia;D_7__Haplosporidia sp. SS-2011	3.41357	6.14923	2.12741	9.97561	2.26555	4.73173
D_0__Eukaryota;D_1__Opisthokonta;D_2__Holozoa;D_3__Metazoa (Animalia);D_10__Neoptera;D_11__Coleoptera;D_12__Melanotus villosus	0	0	0	4.1565	0	10.2521
D_0__Eukaryota;D_1__Opisthokonta;D_2__Holozoa;D_3__Metazoa (Animalia);D_10__Neoptera;D_11__Coleoptera;D_12__Agrypnus sp. UPOL RK0004	0	0	0	5.8191	0	19.7155
D_0__Eukaryota;D_1__Opisthokonta;D_2__Holozoa;D_3__Metazoa (Animalia);D_10__Neoptera;D_11__Coleoptera;D_12__Ampedus sanguinolentus	0	0	0	5.8191	0	9.46345
D_0__Eukaryota;D_1__Opisthokonta;D_2__Holozoa;D_3__Metazoa (Animalia);D_10__Neoptera;D_11__Coleoptera;D_12__Dicronychus rubripes	0	0	0	3.3252	0	7.88621
D_0__Eukaryota;D_1__Opisthokonta;D_2__Holozoa;D_3__Metazoa (Animalia);D_10__Neoptera;D_11__Coleoptera;D_12__Ludioschema sp. UPOL RK0024	0	0	0	4.1565	0	11.0407
D_0__Eukaryota;D_1__Opisthokonta;D_2__Holozoa;D_3__Metazoa (Animalia);D_10__Neoptera;D_11__Coleoptera;D_12__Lacon sp. UPOL RK0036	0	0	0	5.8191	2.26555	16.561
D_0__Eukaryota;D_1__Opisthokonta;D_2__Holozoa;D_3__Metazoa (Animalia);D_10__Neoptera;D_11__Coleoptera;D_12__Zorochros sp. UPOL RK0043	0	0	0	5.8191	0	16.561
D_0__Eukaryota;D_1__Opisthokonta;D_2__Holozoa;D_3__Metazoa (Animalia);D_10__Neoptera;D_11__Coleoptera;D_12__Monocrepidiini sp. UPOL RK0045	0	0	0	2.4939	0	14.1952
D_0__Eukaryota;D_1__Opisthokonta;D_2__Holozoa;D_3__Metazoa (Animalia);D_10__Neoptera;D_11__Coleoptera;D_12__Semiotus sp. UPOL RK0046	0	0	0	4.1565	0	11.8293
D_0__Eukaryota;D_1__Opisthokonta;D_2__Holozoa;D_3__Metazoa (Animalia);D_10__Neoptera;D_11__Coleoptera;D_12__Quasimus sp. UPOL RK0049	0	0	0	4.9878	0	10.2521
D_0__Eukaryota;D_1__Opisthokonta;D_2__Holozoa;D_3__Metazoa (Animalia);D_10__Neoptera;D_11__Coleoptera;D_12__Anchastus sp. UPOL RK0051	0	0	0	4.9878	0	10.2521
D_0__Eukaryota;D_1__Opisthokonta;D_2__Holozoa;D_3__Metazoa (Animalia);D_10__Neoptera;D_11__Coleoptera;D_12__Anchastus sp. UPOL RK0061	0	0	0	5.8191	0	11.8293
D_0__Eukaryota;D_1__Opisthokonta;D_2__Holozoa;D_3__Metazoa (Animalia);D_10__Neoptera;D_11__Coleoptera;D_12__Drapetes sp. UPOL RK0075	0	1.02487	0	9.97561	0	12.6179
D_0__Eukaryota;D_1__Opisthokonta;D_2__Holozoa;D_3__Metazoa (Animalia);D_8__Chilopoda;D_9__Pleurostigmophora;D_10__Cormocephalus aurantiipes	2.56018	1.02487	0	1.6626	0	3.15448
D_0__Eukaryota;D_1__Opisthokonta;D_2__Holozoa;D_3__Metazoa (Animalia);D_10__Neoptera;D_11__Coleoptera;D_12__Attagenus sp. a MC-2010	0	0	0	2.4939	0	7.88621
D_0__Bacteria;D_1__Proteobacteria;D_2__Gammaproteobacteria;D_3__Enterobacteriales;D_4__Enterobacteriaceae;D_5__Enterobacter;D_6__Enterobacter sp. NISOC_03	0	0	0	9.97561	18.1244	2.36586
D_0__Eukaryota;D_1__Opisthokonta;D_2__Nucletmycea;D_3__Fungi;D_7__Saccharomycetes;D_8__Saccharomycetales;D_9__uncultured eukaryote	34.9891	45.0943	32.9748	0	0	0
D_0__Eukaryota;D_1__Opisthokonta;D_2__Holozoa;D_3__Metazoa (Animalia);D_11__Neopterygii;D_12__Teleostei;D_13__Ambassis agassizii (Agassiz's olive glassfish)	5.12036	3.07461	2.12741	0	0	0
D_0__Eukaryota;D_1__Opisthokonta;D_2__Holozoa;D_3__Metazoa (Animalia);D_10__Neoptera;D_11__Coleoptera;D_12__Amecocerus giraudii	0.853393	1.02487	1.0637	25.7703	11.3278	17.3497
D_0__Eukaryota;D_1__Opisthokonta;D_2__Holozoa;D_3__Metazoa (Animalia);D_10__Neoptera;D_11__Coleoptera;D_12__Brachidia ruficollis	0	0	0	6.6504	0	9.46345
D_0__Eukaryota;D_1__Opisthokonta;D_2__Holozoa;D_3__Metazoa (Animalia);D_10__Neoptera;D_11__Coleoptera;D_12__Dromanthomorphus blawanensis	5.97375	3.07461	0	6.6504	4.5311	0.788621
D_0__Eukaryota;D_1__Opisthokonta;D_2__Holozoa;D_3__Metazoa (Animalia);D_8__Dorylaimia;D_9__Dorylaimida;D_10__Longidorus henanus	0.853393	4.09949	1.0637	2.4939	0	0.788621
D_0__Bacteria;D_1__Proteobacteria;D_2__Gammaproteobacteria;D_3__Pseudomonadales;D_4__Moraxellaceae;D_5__Acinetobacter;D_6__Acinetobacter baumannii	7.68054	0	0	0	0	0.788621
D_0__Bacteria;D_1__Proteobacteria;D_2__Gammaproteobacteria;D_3__Enterobacteriales;D_4__Enterobacteriaceae;D_5__Citrobacter;D_6__Citrobacter sp. DY1981	0	0	0	4.9878	0	3.94311
D_0__Bacteria;D_1__Firmicutes;D_2__Bacilli;D_3__Lactobacillales;D_4__Lactobacillaceae;D_5__Lactobacillus;D_6__Lactobacillus alimentarius	8.53393	0	3.19111	0.8313	0	1.57724
D_0__Bacteria;D_1__Firmicutes;D_2__Bacilli;D_3__Lactobacillales;D_4__Streptococcaceae;D_5__Lactococcus;D_6__Lactococcus garvieae	0	2.04974	4.25482	3.3252	2.26555	1.57724
D_0__Bacteria;D_1__Proteobacteria;D_2__Gammaproteobacteria;D_3__Enterobacteriales;D_4__Enterobacteriaceae;D_5__Citrobacter;D_6__uncultured organism	0	0	0	4.9878	2.26555	3.15448
D_0__Bacteria;D_1__Proteobacteria;D_2__Gammaproteobacteria;D_3__Enterobacteriales;D_4__Enterobacteriaceae;D_5__Kluyvera;D_6__uncultured organism	0	0	0	12.4695	0	11.0407
D_0__Eukaryota;D_1__Opisthokonta;D_2__Nucletmycea;D_3__Fungi;D_8__Coelomomycetaceae;D_9__Coelomomyces;D_10__Catenaria spinosa	4.26697	3.07461	5.31852	0	0	0
D_0__Eukaryota;D_1__Opisthokonta;D_2__Holozoa;D_3__Metazoa (Animalia);D_8__Diplopoda;D_9__Helminthomorpha;D_10__Aphistogoniulus hova	5.97375	3.07461	3.19111	0	0	0
D_0__Eukaryota;D_1__SAR;D_2__Stramenopiles;D_3__Ochrophyta;D_6__Bacillariophyceae;D_7__Achnanthes;D_8__Achnanthidium coarctatum	7.68054	4.09949	3.19111	0	0	0
D_0__Eukaryota;D_1__Opisthokonta;D_2__Holozoa;D_3__Metazoa (Animalia);D_10__Tetrapoda;D_11__Mammalia;D_12__Oryctolagus cuniculus (rabbit)	3.41357	2.04974	6.38223	0	0	0
D_0__Bacteria;D_1__Firmicutes;D_2__Bacilli;D_3__Bacillales;D_4__Staphylococcaceae;D_5__Staphylococcus;D_6__Staphylococcus aureus LCT-SAO	9.38732	3.07461	6.38223	36.5772	514.28	32.3335
D_0__Bacteria;D_1__Firmicutes;D_2__Bacilli;D_3__Bacillales;D_4__Bacillaceae;D_5__Bacillus;D_6__uncultured bacterium	0	0	0	0	4.5311	6.30897
D_0__Bacteria;D_1__Firmicutes;D_2__Bacilli;D_3__Bacillales;D_4__Bacillaceae;D_5__Bacillus;D_6__uncultured bacterium	0	0	0	0.8313	0	12.6179
D_0__Bacteria;D_1__Firmicutes;D_2__Bacilli;D_3__Lactobacillales;D_4__Streptococcaceae;D_5__Lactococcus;D_6__uncultured bacterium	0	0	0	0	9.0622	4.73173
D_0__Bacteria;D_1__Firmicutes;D_2__Bacilli;D_3__Bacillales;D_4__Bacillaceae;D_5__Bacillus;D_6__uncultured bacterium	0	0	0	2.4939	29.4522	42.5855
D_0__Bacteria;D_1__Bacteroidetes;D_2__Bacteroidia;D_3__Bacteroidales;D_4__Porphyromonadaceae;D_5__Parabacteroides;D_6__uncultured bacterium	35.8425	50.2187	20.2104	0	0	0
D_0__Bacteria;D_1__Firmicutes;D_2__Bacilli;D_3__Bacillales;D_4__Bacillaceae;D_5__Bacillus;D_6__uncultured bacterium	0	0	0	0	11.3278	5.52035
D_0__Bacteria;D_1__Proteobacteria;D_2__Gammaproteobacteria;D_3__Enterobacteriales;D_4__Enterobacteriaceae;D_5__Escherichia-Shigella;D_6__uncultured bacterium	0	0	0	0	2.26555	7.88621
D_0__Eukaryota;D_1__Opisthokonta;D_2__Nucletmycea;D_3__Fungi;D_9__Incertae Sedis;D_10__Tritirachium;D_11__Tritirachium dependens	6.82715	5.12436	2.12741	0	0	0
D_0__Eukaryota;D_1__Opisthokonta;D_2__Holozoa;D_3__Metazoa (Animalia);D_7__Anopla;D_8__Heteronemertea;D_9__Zygeupolia rubens	0	0	0	14.1321	0	50.4718
D_0__Eukaryota;D_1__Opisthokonta;D_2__Holozoa;D_3__Metazoa (Animalia);D_6__Nemertea;D_7__Enopla;D_8__Baseodiscus sp. 1 SA-2011	1.70679	1.02487	5.31852	0.8313	0	0.788621
D_0__Eukaryota;D_1__Opisthokonta;D_2__Holozoa;D_3__Metazoa (Animalia);D_11__Dictyoptera;D_12__Blattodea;D_13__Supella longipalpa (brown-banded cockroach)	19.628	16.3979	11.7008	0	0	0
D_0__Eukaryota;D_1__Opisthokonta;D_2__Holozoa;D_3__Metazoa (Animalia);D_9__Eumalacostraca;D_10__Eucarida;D_11__Dynamenella sp. RW04.043	11.9475	10.2487	5.31852	0	0	0
D_0__Eukaryota;D_1__Opisthokonta;D_2__Holozoa;D_3__Metazoa (Animalia);D_9__Eumalacostraca;D_10__Eucarida;D_11__Neosphaeroma laticaudum	8.53393	7.1741	10.637	0	0	0
D_0__Eukaryota;D_1__Opisthokonta;D_2__Holozoa;D_3__Metazoa (Animalia);D_9__Eumalacostraca;D_10__Peracarida;D_11__Sphaeromopsis sp. RW04.266	2.56018	4.09949	3.19111	0	0	0
D_0__Eukaryota;D_1__SAR;D_2__Rhizaria;D_3__Retaria;D_4__RAD B;D_5__uncultured Polycystinea;D_6__uncultured Polycystinea	6.82715	8.19897	6.38223	0	0	0
D_0__Eukaryota;D_1__Opisthokonta;D_2__Holozoa;D_3__Metazoa (Animalia);D_10__Neoptera;D_11__Orthoptera;D_12__Oxya hyla intricata	0	0	1.0637	4.1565	4.5311	3.94311
D_0__Eukaryota;D_1__Opisthokonta;D_2__Holozoa;D_3__Metazoa (Animalia);D_10__Neoptera;D_11__Orthoptera;D_12__Gampsocleis sedakovii	0	0	0	2.4939	4.5311	4.73173
D_0__Eukaryota;D_1__Opisthokonta;D_2__Holozoa;D_3__Metazoa (Animalia);D_10__Neoptera;D_11__Orthoptera;D_12__Phaneroptera falcata (sickle-bearing bush cricket)	0	0	0	1.6626	20.39	3.15448
D_0__Eukaryota;D_1__Opisthokonta;D_2__Holozoa;D_3__Metazoa (Animalia);D_10__Neoptera;D_11__Orthoptera;D_12__Teratura geniculata	0	0	0	4.9878	6.79665	2.36586
D_0__Bacteria;D_1__Firmicutes;D_2__Bacilli;D_3__Bacillales;D_4__Family XII;D_5__Exiguobacterium;D_6__uncultured bacterium	0	0	0	2.4939	0	5.52035
D_0__Bacteria;D_1__Firmicutes;D_2__Bacilli;D_3__Lactobacillales;D_4__Streptococcaceae;D_5__Lactococcus;D_6__Lactococcus lactis	0	0	0	1.6626	15.8589	4.73173
D_0__Eukaryota;D_1__Opisthokonta;D_2__Holozoa;D_3__Metazoa (Animalia);D_8__Palpata;D_9__Phyllodocida;D_10__Branchiosyllis exilis	3.41357	0	7.44593	0	0	0
D_0__Eukaryota;D_1__Opisthokonta;D_2__Holozoa;D_3__Metazoa (Animalia);D_8__Palpata;D_9__Phyllodocida;D_10__Haplosyllis cf. spongicola MTA-2011	4.26697	11.2736	4.25482	0	0	0
D_0__Eukaryota;D_1__Opisthokonta;D_2__Holozoa;D_3__Metazoa (Animalia);D_8__Palpata;D_9__Phyllodocida;D_10__Typosyllis heronislandensis	1.70679	5.12436	4.25482	0	0	0.788621
D_0__Eukaryota;D_1__Opisthokonta;D_2__Holozoa;D_3__Metazoa (Animalia);D_8__Palpata;D_9__Phyllodocida;D_10__Syllis pectinans	3.41357	4.09949	3.19111	0	0	0
D_0__Eukaryota;D_1__Opisthokonta;D_2__Holozoa;D_3__Metazoa (Animalia);D_8__Palpata;D_9__Phyllodocida;D_10__Typosyllis yallingupensis	22.1882	26.6467	20.2104	0	0	0
D_0__Eukaryota;D_1__Opisthokonta;D_2__Holozoa;D_3__Metazoa (Animalia);D_8__Palpata;D_9__Phyllodocida;D_10__Syllis prolifera	3.41357	3.07461	4.25482	0	0	0
D_0__Eukaryota;D_1__Opisthokonta;D_2__Holozoa;D_3__Metazoa (Animalia);D_10__Neoptera;D_11__Orthoptera;D_12__Gerris buenoi	58978	57798.6	78793.9	18.2886	56.6388	19.7155
D_0__Eukaryota;D_1__Opisthokonta;D_2__Holozoa;D_3__Metazoa (Animalia);D_10__Neoptera;D_11__Hymenoptera;D_12__Bombus terrestris (buff-tailed bumblebee)	2.56018	1.02487	4.25482	1.6626	0	1.57724
D_0__Eukaryota;D_1__Opisthokonta;D_2__Holozoa;D_3__Metazoa (Animalia);D_10__Neoptera;D_11__Hymenoptera;D_12__Bombus terrestris (buff-tailed bumblebee)	43.5231	43.0446	42.5482	0	0	3.15448
D_0__Eukaryota;D_1__Opisthokonta;D_2__Holozoa;D_3__Metazoa (Animalia);D_10__Neoptera;D_11__Hymenoptera;D_12__Bombus terrestris (buff-tailed bumblebee)	5.12036	4.09949	2.12741	9.14431	4.5311	14.9838
D_0__Eukaryota;D_1__Opisthokonta;D_2__Holozoa;D_3__Metazoa (Animalia);D_10__Neoptera;D_11__Hymenoptera;D_12__Bombus terrestris (buff-tailed bumblebee)	2.56018	3.07461	9.57334	9.14431	29.4522	10.2521
D_0__Eukaryota;D_1__Opisthokonta;D_2__Holozoa;D_3__Metazoa (Animalia);D_10__Neoptera;D_11__Hymenoptera;D_12__Bombus terrestris (buff-tailed bumblebee)	14.5077	6.14923	8.50964	15.7947	0	12.6179
D_0__Eukaryota;D_1__Archaeplastida;D_2__Chloroplastida;D_3__Charophyta;D_10__Brassicales;D_11__Brassica;D_12__Brassica napus (rape)	0	1.02487	0	2.4939	27.1866	7.09759
D_0__Bacteria;D_1__Proteobacteria;D_2__Gammaproteobacteria;D_3__Enterobacteriales;D_4__Enterobacteriaceae;D_5__Pantoea;D_6__uncultured bacterium	0	1.02487	0	8.313	6.79665	2.36586
D_0__Eukaryota;D_1__Opisthokonta;D_2__Holozoa;D_3__Metazoa (Animalia);D_8__Arachnida;D_9__Palpigradi;D_10__Palpigradi sp. JA-2011	8.53393	13.3233	14.8919	0	0	0.788621
D_0__Bacteria;D_1__Proteobacteria;D_2__Gammaproteobacteria;D_3__Pseudomonadales;D_4__Moraxellaceae;D_5__Acinetobacter;D_6__Acinetobacter guillouiae	0	0	0	11.6382	0	3.15448
D_0__Eukaryota;D_1__Opisthokonta;D_2__Holozoa;D_3__Metazoa (Animalia);D_10__Tetrapoda;D_11__Mammalia;D_12__Nyctereutes procyonoides (raccoon dog)	2.56018	3.07461	6.38223	0	0	0
D_0__Eukaryota;D_1__Opisthokonta;D_2__Holozoa;D_3__Metazoa (Animalia);D_10__Neoptera;D_11__Coleoptera;D_12__Bembidion (Hoquedela) sp. 1 DRM-2012	0	1.02487	0	1.6626	11.3278	3.15448
D_0__Eukaryota;D_1__Opisthokonta;D_2__Holozoa;D_3__Metazoa (Animalia);D_10__Neoptera;D_11__Coleoptera;D_12__Bembidion (Hypsipezum) sp. 1 DRM-2012	0.853393	0	0	4.9878	4.5311	0.788621
D_0__Eukaryota;D_1__Opisthokonta;D_2__Holozoa;D_3__Metazoa (Animalia);D_10__Neoptera;D_11__Coleoptera;D_12__Bembidion geniculatum	0	0	0	6.6504	9.0622	3.15448
D_0__Eukaryota;D_1__Opisthokonta;D_2__Holozoa;D_3__Metazoa (Animalia);D_10__Neoptera;D_11__Coleoptera;D_12__Geocharidius sp. DRM-2012	0.853393	3.07461	4.25482	0.8313	0	2.36586
D_0__Eukaryota;D_1__Opisthokonta;D_2__Holozoa;D_3__Metazoa (Animalia);D_6__Gastrotricha;D_7__Chaetonotida;D_8__Xenotrichula velox	1.70679	4.09949	3.19111	0	0	1.57724
D_0__Bacteria;D_1__Firmicutes;D_2__Bacilli;D_3__Bacillales;D_4__Staphylococcaceae;D_5__Staphylococcus;D_6__Staphylococcaceae bacterium b1_i1	0	0	0	0	11.3278	7.88621
D_0__Bacteria;D_1__Proteobacteria;D_2__Deltaproteobacteria;D_3__FW113;D_4__uncultured organism;D_5__uncultured organism;D_6__uncultured organism	0	0	0	3.3252	11.3278	3.94311
D_0__Eukaryota;D_1__Opisthokonta;D_2__Holozoa;D_3__Metazoa (Animalia);D_10__Neoptera;D_11__Coleoptera;D_12__Hypomedon debilicornis	0	0	0	10.8069	0	12.6179
D_0__Eukaryota;D_1__Opisthokonta;D_2__Holozoa;D_3__Metazoa (Animalia);D_10__Neoptera;D_11__Coleoptera;D_12__Phyllodrepa devillei	0	0	0	9.97561	0	11.0407
D_0__Eukaryota;D_1__Opisthokonta;D_2__Holozoa;D_3__Metazoa (Animalia);D_10__Neoptera;D_11__Coleoptera;D_12__Olophrum piceum	0	0	1.0637	9.97561	0	11.0407
D_0__Eukaryota;D_1__Opisthokonta;D_2__Holozoa;D_3__Metazoa (Animalia);D_10__Neoptera;D_11__Coleoptera;D_12__Anthobium unicolor	0	0	0	7.4817	0	13.4066
D_0__Eukaryota;D_1__Opisthokonta;D_2__Holozoa;D_3__Metazoa (Animalia);D_10__Neoptera;D_11__Coleoptera;D_12__Paederus fuscipes	0	0	0	17.4573	0	27.6017
D_0__Eukaryota;D_1__Opisthokonta;D_2__Holozoa;D_3__Metazoa (Animalia);D_10__Neoptera;D_11__Coleoptera;D_12__Nudobius lentus	0	0	0	4.1565	0	4.73173
D_0__Eukaryota;D_1__Opisthokonta;D_2__Holozoa;D_3__Metazoa (Animalia);D_10__Neoptera;D_11__Coleoptera;D_12__Omosita colon	0	0	0	19.9512	0	9.46345
D_0__Eukaryota;D_1__Opisthokonta;D_2__Holozoa;D_3__Metazoa (Animalia);D_10__Neoptera;D_11__Coleoptera;D_12__Trachyscelis aphodioides	7.68054	8.19897	6.38223	6602.19	24.9211	17218
D_0__Eukaryota;D_1__Opisthokonta;D_2__Holozoa;D_3__Metazoa (Animalia);D_10__Neoptera;D_11__Coleoptera;D_12__Palorus subdepressus (depressed flour beetle)	0.853393	1.02487	0	1331.74	29.4522	743.67
D_0__Eukaryota;D_1__Opisthokonta;D_2__Holozoa;D_3__Metazoa (Animalia);D_10__Neoptera;D_11__Coleoptera;D_12__Lordithon trinotatus	0	0	1.0637	7.4817	0	13.4066
D_0__Eukaryota;D_1__Opisthokonta;D_2__Holozoa;D_3__Metazoa (Animalia);D_10__Neoptera;D_11__Coleoptera;D_12__Protapion difforme	0	0	0	5.8191	0	16.561
D_0__Eukaryota;D_1__Opisthokonta;D_2__Holozoa;D_3__Metazoa (Animalia);D_10__Neoptera;D_11__Coleoptera;D_12__Stenocorus meridianus	0	0	0	4.9878	0	11.0407
D_0__Eukaryota;D_1__Opisthokonta;D_2__Holozoa;D_3__Metazoa (Animalia);D_10__Neoptera;D_11__Coleoptera;D_12__Omonadus bifasciatus	0	0	0	4.1565	0	4.73173
D_0__Eukaryota;D_1__Opisthokonta;D_2__Holozoa;D_3__Metazoa (Animalia);D_10__Neoptera;D_11__Coleoptera;D_12__Orchestes rusci	0	0	0	7.4817	0	7.88621
D_0__Eukaryota;D_1__Opisthokonta;D_2__Holozoa;D_3__Metazoa (Animalia);D_10__Neoptera;D_11__Coleoptera;D_12__Liophloeus tessulatus	0	0	0	44.0589	2.26555	69.3987
D_0__Eukaryota;D_1__Opisthokonta;D_2__Holozoa;D_3__Metazoa (Animalia);D_10__Neoptera;D_11__Coleoptera;D_12__Tychius junceus	0	0	0	6.6504	0	15.7724
D_0__Eukaryota;D_1__Opisthokonta;D_2__Holozoa;D_3__Metazoa (Animalia);D_10__Neoptera;D_11__Coleoptera;D_12__Urodontus sp. BMNH840332	0.853393	0	0	9.97561	0	9.46345
D_0__Eukaryota;D_1__Opisthokonta;D_2__Holozoa;D_3__Metazoa (Animalia);D_10__Neoptera;D_11__Coleoptera;D_12__Plagionotus detritus	0	0	1.0637	7.4817	0	3.15448
D_0__Eukaryota;D_1__Opisthokonta;D_2__Holozoa;D_3__Metazoa (Animalia);D_10__Neoptera;D_11__Coleoptera;D_12__Paronthobium simplex	0	0	0	4.1565	2.26555	6.30897
D_0__Eukaryota;D_1__Opisthokonta;D_2__Holozoa;D_3__Metazoa (Animalia);D_10__Neoptera;D_11__Coleoptera;D_12__Frickius variolosus	0	0	0	12.4695	2.26555	16.561
D_0__Eukaryota;D_1__Opisthokonta;D_2__Holozoa;D_3__Metazoa (Animalia);D_10__Neoptera;D_11__Coleoptera;D_12__Diorygopyx simpliciclunis	0	0	0	5.8191	0	10.2521
D_0__Eukaryota;D_1__Opisthokonta;D_2__Holozoa;D_3__Metazoa (Animalia);D_10__Neoptera;D_11__Coleoptera;D_12__Ochicanthon punctatus	0	0	0	10.8069	0	7.09759
D_0__Eukaryota;D_1__Opisthokonta;D_2__Holozoa;D_3__Metazoa (Animalia);D_10__Neoptera;D_11__Coleoptera;D_12__Heteronitis castelnaui	0	0	0	1.6626	2.26555	5.52035
D_0__Eukaryota;D_1__Opisthokonta;D_2__Holozoa;D_3__Metazoa (Animalia);D_10__Neoptera;D_11__Coleoptera;D_12__Epirinus aeneus	0	0	0	4.1565	0	3.94311
D_0__Eukaryota;D_1__Opisthokonta;D_2__Holozoa;D_3__Metazoa (Animalia);D_10__Neoptera;D_11__Coleoptera;D_12__Odontoloma pusillum	0	0	0	5.8191	0	2.36586
D_0__Eukaryota;D_1__Opisthokonta;D_2__Holozoa;D_3__Metazoa (Animalia);D_10__Neoptera;D_11__Coleoptera;D_12__Paragymnopleurus maurus	0	0	0	3.3252	0	5.52035
D_0__Eukaryota;D_1__Opisthokonta;D_2__Holozoa;D_3__Metazoa (Animalia);D_10__Neoptera;D_11__Coleoptera;D_12__Temnoplectron finnigani	0	0	0	9.14431	0	9.46345
D_0__Eukaryota;D_1__Opisthokonta;D_2__Holozoa;D_3__Metazoa (Animalia);D_10__Neoptera;D_11__Coleoptera;D_12__Procraerus tibialis	0	0	0	4.9878	0	7.88621
D_0__Eukaryota;D_1__Opisthokonta;D_2__Holozoa;D_3__Metazoa (Animalia);D_10__Neoptera;D_11__Coleoptera;D_12__Dryophthorus corticalis	0	0	0	9.97561	2.26555	5.52035
D_0__Eukaryota;D_1__Opisthokonta;D_2__Holozoa;D_3__Metazoa (Animalia);D_10__Neoptera;D_11__Coleoptera;D_12__Distenia limbata	0	0	0	9.14431	0	7.09759
D_0__Eukaryota;D_1__Opisthokonta;D_2__Holozoa;D_3__Metazoa (Animalia);D_10__Neoptera;D_11__Coleoptera;D_12__Agyrtodes labralis	0	0	0	2.4939	2.26555	7.09759
D_0__Eukaryota;D_1__Opisthokonta;D_2__Holozoa;D_3__Metazoa (Animalia);D_10__Neoptera;D_11__Coleoptera;D_12__Phaleria bimaculata	0	0	0	24.1077	0	67.0328
D_0__Eukaryota;D_1__Opisthokonta;D_2__Holozoa;D_3__Metazoa (Animalia);D_10__Neoptera;D_11__Coleoptera;D_12__Colobothea aleata	0	1.02487	1.0637	46.5528	0	61.5125
D_0__Eukaryota;D_1__Opisthokonta;D_2__Holozoa;D_3__Metazoa (Animalia);D_10__Neoptera;D_11__Coleoptera;D_12__Gnorimus variabilis	0	0	0	7.4817	0	22.0814
D_0__Eukaryota;D_1__Opisthokonta;D_2__Holozoa;D_3__Metazoa (Animalia);D_10__Neoptera;D_11__Coleoptera;D_12__Limnobaris t-album	0	0	0	6.6504	0	11.8293
D_0__Eukaryota;D_1__Opisthokonta;D_2__Holozoa;D_3__Metazoa (Animalia);D_10__Neoptera;D_11__Coleoptera;D_12__Ptilium horioni	138.25	180.377	182.957	0	2.26555	0.788621
D_0__Bacteria;D_1__Firmicutes;D_2__Clostridia;D_3__Clostridiales;D_4__Ruminococcaceae;D_5__Candidatus Soleaferrea;D_6__uncultured bacterium	3.41357	2.04974	4.25482	0	0	0
D_0__Bacteria;D_1__Firmicutes;D_2__Clostridia;D_3__Clostridiales;D_4__Ruminococcaceae;D_5__Candidatus Soleaferrea;D_6__uncultured bacterium	6.82715	4.09949	4.25482	0	0	0
D_0__Bacteria;D_1__Firmicutes;D_2__Clostridia;D_3__Clostridiales;D_4__Ruminococcaceae;D_5__Candidatus Soleaferrea;D_6__uncultured bacterium	4.26697	2.04974	3.19111	0	0	0
D_0__Eukaryota;D_1__Opisthokonta;D_2__Holozoa;D_3__Metazoa (Animalia);D_10__Neoptera;D_11__Hymenoptera;D_12__Pteroptrix sp. D2819	0	0	0	3.3252	9.0622	3.94311
D_0__Eukaryota;D_1__Opisthokonta;D_2__Holozoa;D_3__Metazoa (Animalia);D_10__Neoptera;D_11__Hymenoptera;D_12__Conura debilis	1.70679	2.04974	3.19111	1.6626	0	0.788621
D_0__Eukaryota;D_1__Opisthokonta;D_2__Holozoa;D_3__Metazoa (Animalia);D_10__Neoptera;D_11__Hymenoptera;D_12__Hubbardiella sp. D0806	0	0	0	1.6626	15.8589	2.36586
D_0__Eukaryota;D_1__Opisthokonta;D_2__Holozoa;D_3__Metazoa (Animalia);D_10__Neoptera;D_11__Hymenoptera;D_12__Perthiola mazaneci	0	0	0	2.4939	13.5933	0.788621
D_0__Eukaryota;D_1__Opisthokonta;D_2__Holozoa;D_3__Metazoa (Animalia);D_10__Neoptera;D_11__Hymenoptera;D_12__Saccharissa alcocki	6.82715	3.07461	7.44593	0	2.26555	0
D_0__Eukaryota;D_1__Opisthokonta;D_2__Holozoa;D_3__Metazoa (Animalia);D_8__Palpata;D_9__Phyllodocida;D_10__Gyptis brunnea	5.97375	5.12436	5.31852	0	0	0
D_0__Eukaryota;D_1__Opisthokonta;D_2__Holozoa;D_3__Metazoa (Animalia);D_8__Ascidiacea;D_9__Enterogona;D_10__Phallusia nigra	0	1.02487	5.31852	0.8313	0	3.15448
D_0__Bacteria;D_1__Firmicutes;D_2__Clostridia;D_3__Clostridiales;D_4__Ruminococcaceae;D_5__Ruminiclostridium 5;D_6__uncultured Ruminococcaceae bacterium	11.0941	5.12436	6.38223	0	0	0
D_0__Bacteria;D_1__Firmicutes;D_2__Clostridia;D_3__Clostridiales;D_4__Ruminococcaceae;D_5__Candidatus Soleaferrea;D_6__uncultured Ruminococcaceae bacterium	20.4814	18.4477	9.57334	0	0	0
D_0__Bacteria;D_1__Firmicutes;D_2__Clostridia;D_3__Clostridiales;D_4__Lachnospiraceae;D_5__Lachnoclostridium;D_6__uncultured Lachnospiraceae bacterium	3.41357	2.04974	4.25482	0	0	0
D_0__Bacteria;D_1__Firmicutes;D_2__Clostridia;D_3__Clostridiales;D_4__Family XIII;D_5__[Eubacterium] brachy group;D_6__uncultured Eubacteriaceae bacterium	7.68054	1.02487	5.31852	0	0	0
D_0__Bacteria;D_1__Proteobacteria;D_2__Deltaproteobacteria;D_3__Desulfovibrionales;D_4__Desulfovibrionaceae;D_5__Desulfovibrio;D_6__uncultured Desulfovibrionaceae bacterium	14.5077	9.22384	11.7008	0	0	0
D_0__Bacteria;D_1__Proteobacteria;D_2__Gammaproteobacteria;D_3__Pseudomonadales;D_4__Moraxellaceae;D_5__Acinetobacter;D_6__uncultured Acinetobacter sp.	9.38732	0	0	0	0	0
D_0__Eukaryota;D_1__Opisthokonta;D_2__Holozoa;D_3__Ichthyosporea;D_5__Abeoformidae;D_6__Pirum;D_7__Ichthyosporea sp. ex Tenebrio molitor	0	1.02487	0	87.2866	0	48.8945
D_0__Eukaryota;D_1__Opisthokonta;D_2__Holozoa;D_3__Metazoa (Animalia);D_9__Copepoda;D_10__Cyclopoida;D_11__uncultured microeukaryote	4.26697	8.19897	6.38223	0	0	0
D_0__Eukaryota;D_1__Opisthokonta;D_2__Holozoa;D_3__Metazoa (Animalia);D_6__Gastrotricha;D_7__Chaetonotida;D_8__uncultured microeukaryote	7.68054	14.3482	8.50964	0	0	0
D_0__Bacteria;D_1__Firmicutes;D_2__Bacilli;D_3__Bacillales;D_4__Family XII;D_5__Exiguobacterium;D_6__Exiguobacterium acetylicum	0	0	0	4.1565	0	4.73173
D_0__Eukaryota;D_1__Opisthokonta;D_2__Holozoa;D_3__Metazoa (Animalia);D_10__Neoptera;D_11__Hemiptera;D_12__Epicranion sp. JRC-2012	0	0	0	3.3252	2.26555	3.94311
D_0__Eukaryota;D_1__Opisthokonta;D_2__Holozoa;D_3__Metazoa (Animalia);D_10__Neoptera;D_11__Hemiptera;D_12__Eicissus sp. JRC-2012	0	0	0	1.6626	2.26555	5.52035
D_0__Eukaryota;D_1__Opisthokonta;D_2__Holozoa;D_3__Metazoa (Animalia);D_10__Neoptera;D_11__Hemiptera;D_12__Melizoderes sp. 1 JRC-2012	0	0	0	2.4939	0	7.09759
D_0__Bacteria;D_1__Proteobacteria;D_2__Gammaproteobacteria;D_3__Enterobacteriales;D_4__Enterobacteriaceae;D_5__Serratia;D_6__Serratia rubidaea	0	0	0	2.4939	0	15.7724
D_0__Eukaryota;D_1__Opisthokonta;D_2__Holozoa;D_3__Metazoa (Animalia);D_8__Scolecida;D_9__Terebellida;D_10__Paralysippe annectens	12.8009	14.3482	9.57334	0.8313	0	0
D_0__Eukaryota;D_1__Opisthokonta;D_2__Holozoa;D_3__Metazoa (Animalia);D_8__Scolecida;D_9__Terebellida;D_10__Samytha sexcirrata	10.2407	12.2985	8.50964	0	0	0.788621
D_0__Eukaryota;D_1__Opisthokonta;D_2__Holozoa;D_3__Metazoa (Animalia);D_8__Scolecida;D_9__Terebellida;D_10__Amphisamytha bioculata	4.26697	8.19897	6.38223	0	2.26555	0
D_0__Eukaryota;D_1__Opisthokonta;D_2__Holozoa;D_3__Metazoa (Animalia);D_8__Scolecida;D_9__Terebellida;D_10__Eclysippe vanelli	23.895	21.5223	25.5289	0	0	0
D_0__Eukaryota;D_1__Opisthokonta;D_2__Holozoa;D_3__Metazoa (Animalia);D_8__Scolecida;D_9__Terebellida;D_10__Anobothrus gracilis	5.97375	11.2736	12.7645	0	2.26555	0
D_0__Eukaryota;D_1__Opisthokonta;D_2__Holozoa;D_3__Metazoa (Animalia);D_10__Neoptera;D_11__Coleoptera;D_12__Airapus henriettae	0	0	0	5.8191	0	11.8293
D_0__Eukaryota;D_1__Opisthokonta;D_2__Holozoa;D_3__Metazoa (Animalia);D_10__Neoptera;D_11__Coleoptera;D_12__Propomacrus bimucronatus	0	0	0	7.4817	2.26555	8.67483
D_0__Eukaryota;D_1__Opisthokonta;D_2__Holozoa;D_3__Metazoa (Animalia);D_10__Neoptera;D_11__Coleoptera;D_12__Anaides sp. BMNH 836052	0	0	0	0.8313	2.26555	6.30897
D_0__Eukaryota;D_1__Opisthokonta;D_2__Holozoa;D_3__Metazoa (Animalia);D_10__Neoptera;D_11__Coleoptera;D_12__Coptorhina sp. BMNH 679795	0	0	0	5.8191	2.26555	8.67483
D_0__Eukaryota;D_1__Opisthokonta;D_2__Holozoa;D_3__Metazoa (Animalia);D_10__Neoptera;D_11__Coleoptera;D_12__Stripsipher sp. BMNH 793043	0	0	0	5.8191	0	4.73173
D_0__Eukaryota;D_1__Opisthokonta;D_2__Holozoa;D_3__Metazoa (Animalia);D_10__Neoptera;D_11__Coleoptera;D_12__Trox sp. BMNH 793026	0	0	0	2.4939	0	9.46345
D_0__Eukaryota;D_1__Opisthokonta;D_2__Holozoa;D_3__Metazoa (Animalia);D_10__Neoptera;D_11__Coleoptera;D_12__Trox sp. BMNH 793028	0	0	1.0637	4.1565	0	10.2521
D_0__Bacteria;D_1__Firmicutes;D_2__Bacilli;D_3__Lactobacillales;D_4__Streptococcaceae;D_5__Lactococcus;D_6__Lactobacillus delbrueckii subsp. delbrueckii	0	0	0	0.8313	13.5933	4.73173
D_0__Eukaryota;D_1__Opisthokonta;D_2__Nucletmycea;D_3__Fungi;D_7__Dothideomycetes;D_8__Capnodiales;D_9__Cladosporium sp. ss4	0	0	0	3.3252	4.5311	4.73173
D_0__Bacteria;D_1__Proteobacteria;D_2__Deltaproteobacteria;D_3__Desulfobacterales;D_4__Desulfobulbaceae;D_5__[Desulfobacterium] catecholicum group;D_6__uncultured bacterium	0	0	0	3.3252	11.3278	2.36586
D_0__Bacteria;D_1__Proteobacteria;D_2__Gammaproteobacteria;D_3__Enterobacteriales;D_4__Enterobacteriaceae;D_5__Klebsiella;D_6__Klebsiella pneumoniae BIDMC 33B	1.70679	0	0	9.14431	56.6388	3.94311
D_0__Eukaryota;D_1__Opisthokonta;D_2__Holozoa;D_3__Metazoa (Animalia);D_10__Neoptera;D_11__Diptera;D_12__Phlebotomus papatasi	11.0941	6.14923	4.25482	1.6626	0	2.36586
D_0__Eukaryota;D_1__Opisthokonta;D_2__Holozoa;D_3__Metazoa (Animalia);D_10__Neoptera;D_11__Coleoptera;D_12__Polistes canadensis	2.56018	3.07461	5.31852	4.1565	0	7.09759
D_0__Eukaryota;D_1__Opisthokonta;D_2__Holozoa;D_3__Metazoa (Animalia);D_10__Tetrapoda;D_11__Mammalia;D_12__Bison bison bison	5.12036	4.09949	3.19111	0	0	0
D_0__Bacteria;D_1__Firmicutes;D_2__Clostridia;D_3__Clostridiales;D_4__Ruminococcaceae;D_5__Anaerotruncus;D_6__Blattella germanica (German cockroach)	7.68054	0	1.0637	0	0	0
D_0__Eukaryota;D_1__Opisthokonta;D_2__Nucletmycea;D_3__Fungi;D_9__Saccharomycetaceae;D_10__Hyphopichia;D_11__Hyphopichia burtonii	0	0	1.0637	10.8069	2.26555	28.3904
D_0__Bacteria;D_1__Proteobacteria;D_2__Alphaproteobacteria;D_3__Rhizobiales;D_4__Phyllobacteriaceae;D_5__Aquamicrobium;D_6__uncultured bacterium	0	0	0	0.8313	6.79665	7.88621
D_0__Bacteria;D_1__Firmicutes;D_2__Bacilli;D_3__Lactobacillales;D_4__Lactobacillaceae;D_5__Lactobacillus;D_6__Lactobacillus curvatus	0	0	0	1.6626	0	12.6179
D_0__Bacteria;D_1__Firmicutes;D_2__Bacilli;D_3__Bacillales;D_4__Family XII;D_5__Exiguobacterium;D_6__Exiguobacterium indicum	0	0	0	3.3252	2.26555	3.94311
D_0__Eukaryota;D_1__Opisthokonta;D_2__Holozoa;D_3__Metazoa (Animalia);D_8__Arachnida;D_9__Opiliones;D_10__Aphrania elongata	0	2.04974	0	1.6626	2.26555	6.30897
D_0__Eukaryota;D_1__Opisthokonta;D_2__Holozoa;D_3__Metazoa (Animalia);D_10__Neoptera;D_11__Hemiptera;D_12__Cimex adjunctus	0.853393	3.07461	2.12741	0.8313	4.5311	4.73173
D_0__Eukaryota;D_1__Opisthokonta;D_2__Holozoa;D_3__Metazoa (Animalia);D_10__Neoptera;D_11__Hemiptera;D_12__Cimex japonicus	0.853393	0	1.0637	3.3252	0	3.94311
D_0__Eukaryota;D_1__Opisthokonta;D_2__Holozoa;D_3__Metazoa (Animalia);D_10__Neoptera;D_11__Embioptera;D_12__Cryptembia amazonica	2.56018	4.09949	3.19111	0	0	0
D_0__Eukaryota;D_1__Opisthokonta;D_2__Holozoa;D_3__Metazoa (Animalia);D_10__Neoptera;D_11__Embioptera;D_12__Embia tyrrhenica	5.12036	6.14923	3.19111	0.8313	0	0.788621
D_0__Eukaryota;D_1__Opisthokonta;D_2__Holozoa;D_3__Metazoa (Animalia);D_10__Neoptera;D_11__Embioptera;D_12__Haploembia sp. KBMEB93	5.12036	6.14923	8.50964	0	0	0.788621
D_0__Eukaryota;D_1__Opisthokonta;D_2__Holozoa;D_3__Metazoa (Animalia);D_10__Neoptera;D_11__Embioptera;D_12__Embiidae sp. KBMEB140	5.97375	3.07461	1.0637	0	0	1.57724
D_0__Eukaryota;D_1__Opisthokonta;D_2__Holozoa;D_3__Metazoa (Animalia);D_10__Neoptera;D_11__Embioptera;D_12__Ptilocerembia sp. KBMEB151	5.97375	4.09949	1.0637	0	2.26555	0.788621
D_0__Eukaryota;D_1__Opisthokonta;D_2__Holozoa;D_3__Metazoa (Animalia);D_8__Thaliacea;D_9__Salpida;D_10__Pegea confoederata	6.82715	3.07461	12.7645	3.3252	0	1.57724
D_0__Bacteria;D_1__Acidobacteria;D_2__Blastocatellia;D_3__Blastocatellales;D_4__Blastocatellaceae (Subgroup 4);D_5__Candidatus Chloracidobacterium;D_6__uncultured bacterium	0	0	0	4.1565	0	8.67483
D_0__Eukaryota;D_1__Opisthokonta;D_2__Holozoa;D_3__Metazoa (Animalia);D_10__Neoptera;D_11__Hemiptera;D_12__Catonia carolina	89.6063	78.9151	97.8608	0	0	0
D_0__Eukaryota;D_1__SAR;D_2__Alveolata;D_3__Dinoflagellata;D_5__Dinophysiales;D_6__Sinophysis;D_7__Sinophysis stenosoma	29.8688	24.5969	25.5289	0	0	0
D_0__Bacteria;D_1__Firmicutes;D_2__Bacilli;D_3__Lactobacillales;D_4__Streptococcaceae;D_5__Lactococcus;D_6__Lactococcus lactis subsp. cremoris	0.853393	0	0	1.6626	9.0622	3.94311
D_0__Eukaryota;D_1__Archaeplastida;D_2__Chloroplastida;D_3__Charophyta;D_10__Rosales;D_11__Ziziphus;D_12__Ziziphus jujuba	0	3.07461	2.12741	0.8313	0	14.1952
D_0__Bacteria;D_1__Proteobacteria;D_2__Gammaproteobacteria;D_3__Enterobacteriales;D_4__Enterobacteriaceae;D_5__Enterobacter;D_6__Enterobacter sp. UCD-UG_FMILLET	0	0	0	12.4695	2.26555	7.88621
D_0__Eukaryota;D_1__Opisthokonta;D_2__Holozoa;D_3__Metazoa (Animalia);D_11__Neopterygii;D_12__Teleostei;D_13__Larimichthys crocea (large yellow croaker)	4.26697	5.12436	6.38223	0	0	3.94311
D_0__Bacteria;D_1__Cyanobacteria;D_2__Chloroplast;D_3__Gossypium arboreum;D_4__Gossypium arboreum;D_5__Gossypium arboreum;D_6__Gossypium arboreum	39.2561	22.5472	22.3378	57.3597	43.0455	64.6669
D_0__Bacteria;D_1__Cyanobacteria;D_2__Chloroplast;D_3__Gossypium arboreum;D_4__Gossypium arboreum;D_5__Gossypium arboreum;D_6__Gossypium arboreum	0.853393	5.12436	2.12741	4.1565	0	0
D_0__Bacteria;D_1__Cyanobacteria;D_2__Chloroplast;D_3__Gossypium arboreum;D_4__Gossypium arboreum;D_5__Gossypium arboreum;D_6__Gossypium arboreum	8.53393	11.2736	6.38223	23.2764	31.7177	17.3497
D_0__Eukaryota;D_1__Archaeplastida;D_2__Chloroplastida;D_3__Charophyta;D_10__Malvales;D_11__Gossypium;D_12__Gossypium arboreum	46.0832	62.5172	52.1215	38.2398	4.5311	31.5448
D_0__Eukaryota;D_1__Opisthokonta;D_2__Holozoa;D_3__Metazoa (Animalia);D_10__Tetrapoda;D_11__Mammalia;D_12__Crocodylus porosus (Australian saltwater crocodile)	37.5493	32.7959	53.1852	6.6504	6.79665	15.7724
D_0__Eukaryota;D_1__Opisthokonta;D_2__Holozoa;D_3__Metazoa (Animalia);D_10__Neoptera;D_11__Diptera;D_12__Drosophila melanogaster (fruit fly)	308.075	300.287	210.614	172.079	36.2488	172.708
D_0__Eukaryota;D_1__Opisthokonta;D_2__Holozoa;D_3__Metazoa (Animalia);D_10__Neoptera;D_11__Diptera;D_12__Drosophila melanogaster (fruit fly)	0	1.02487	0	6.6504	6.79665	3.94311
D_0__Eukaryota;D_1__Opisthokonta;D_2__Holozoa;D_3__Metazoa (Animalia);D_10__Tetrapoda;D_11__Mammalia;D_12__Homo sapiens (human)	4.26697	3.07461	2.12741	0	0	0
D_0__Eukaryota;D_1__Opisthokonta;D_2__Holozoa;D_3__Metazoa (Animalia);D_10__Tetrapoda;D_11__Mammalia;D_12__Homo sapiens (human)	5.97375	9.22384	8.50964	0	0	0.788621
D_0__Eukaryota;D_1__Opisthokonta;D_2__Holozoa;D_3__Metazoa (Animalia);D_10__Tetrapoda;D_11__Mammalia;D_12__Homo sapiens (human)	23.0416	13.3233	10.637	0	0	0
D_0__Eukaryota;D_1__Opisthokonta;D_2__Holozoa;D_3__Metazoa (Animalia);D_10__Tetrapoda;D_11__Mammalia;D_12__Homo sapiens (human)	8.53393	6.14923	4.25482	0.8313	2.26555	0.788621
D_0__Eukaryota;D_1__DH147-EKD10;D_2__Apis mellifera intermissa;D_3__Apis mellifera intermissa;D_4__Apis mellifera intermissa;D_5__Apis mellifera intermissa;D_6__Apis mellifera intermissa	0.853393	0	0	131.345	138.199	128.545
D_0__Eukaryota;D_1__Opisthokonta;D_2__Holozoa;D_3__Metazoa (Animalia);D_11__Neopterygii;D_12__Teleostei;D_13__Scophthalmus maximus (turbot)	0	0	0	4.1565	0	16.561
D_0__Eukaryota;D_1__Opisthokonta;D_2__Holozoa;D_3__Metazoa (Animalia);D_10__Tetrapoda;D_11__Mammalia;D_12__Scophthalmus maximus (turbot)	0	0	0	4.1565	2.26555	3.15448
D_0__Eukaryota;D_1__Opisthokonta;D_2__Holozoa;D_3__Metazoa (Animalia);D_9__Sarsostraca;D_10__Anostraca;D_11__Scophthalmus maximus (turbot)	0	0	0	2.4939	0	5.52035
D_0__Eukaryota;D_1__Opisthokonta;D_2__Holozoa;D_3__Metazoa (Animalia);D_10__Tetrapoda;D_11__Mammalia;D_12__Bubalus bubalis (water buffalo)	3.41357	4.09949	4.25482	0	0	0
D_0__Eukaryota;D_1__Opisthokonta;D_2__Holozoa;D_3__Metazoa (Animalia);D_10__Tetrapoda;D_11__Mammalia;D_12__Bubalus bubalis (water buffalo)	3.41357	6.14923	2.12741	20.7825	6.79665	53.6262
D_0__Eukaryota;D_1__Opisthokonta;D_2__Holozoa;D_3__Metazoa (Animalia);D_9__Sarsostraca;D_10__Anostraca;D_11__Exaiptasia pallida	0	0	0	2.4939	0	10.2521
D_0__Bacteria;D_1__Firmicutes;D_2__Bacilli;D_3__Lactobacillales;D_4__Enterococcaceae;D_5__Enterococcus;D_6__uncultured bacterium	2.56018	1.02487	0	4.1565	0	1.57724
D_0__Eukaryota;D_1__Opisthokonta;D_2__Holozoa;D_3__Metazoa (Animalia);D_9__Thecostraca;D_10__Sessilia;D_11__Chthamalus fragilis	1.70679	0	0	2.4939	0	4.73173
D_0__Eukaryota;D_1__Opisthokonta;D_2__Holozoa;D_3__Metazoa (Animalia);D_10__Neoptera;D_11__Coleoptera;D_12__Rhinusa antirrhini	0	0	0	9.97561	0	8.67483
D_0__Bacteria;D_1__Proteobacteria;D_2__Gammaproteobacteria;D_3__Enterobacteriales;D_4__Enterobacteriaceae;D_5__Klebsiella;D_6__Klebsiella sp. enrichment culture clone PS10.53	0	0	0	24.939	33.9833	12.6179
D_0__Bacteria;D_1__Firmicutes;D_2__Bacilli;D_3__Lactobacillales;D_4__Lactobacillaceae;D_5__Lactobacillus;D_6__Lactobacillus sakei subsp. sakei	0	0	0	0	0	46.5286
D_0__Eukaryota;D_1__Opisthokonta;D_2__Holozoa;D_3__Metazoa (Animalia);D_8__Scolecida;D_9__Terebellida;D_10__Mugga wahrbergi	5.97375	4.09949	9.57334	0	0	0
D_0__Bacteria;D_1__Proteobacteria;D_2__Gammaproteobacteria;D_3__Enterobacteriales;D_4__Enterobacteriaceae;D_5__Kluyvera;D_6__uncultured bacterium	0	0	3.19111	14.1321	2.26555	61.5125
D_0__Bacteria;D_1__Firmicutes;D_2__Bacilli;D_3__Lactobacillales;D_4__Streptococcaceae;D_5__Lactococcus;D_6__uncultured bacterium	0	0	0	16.626	2.26555	1.57724
D_0__Eukaryota;D_1__Opisthokonta;D_2__Holozoa;D_3__Metazoa (Animalia);D_10__Neoptera;D_11__Hemiptera;D_12__Deferunda acuminata	22.1882	40.9949	37.2297	3.3252	0	0.788621
D_0__Eukaryota;D_1__Opisthokonta;D_2__Holozoa;D_3__Metazoa (Animalia);D_10__Neoptera;D_11__Hemiptera;D_12__Magadha flavisigna	41.8163	46.1192	48.9304	0.8313	0	0
D_0__Eukaryota;D_1__Opisthokonta;D_2__Holozoa;D_3__Metazoa (Animalia);D_10__Neoptera;D_11__Hemiptera;D_12__Pochazia guttifera	0	0	0	8.313	11.3278	3.15448
D_0__Eukaryota;D_1__Opisthokonta;D_2__Holozoa;D_3__Metazoa (Animalia);D_10__Neoptera;D_11__Hemiptera;D_12__Zoraida sp. 1 NS-2013	3.41357	7.1741	1.0637	0.8313	0	0
D_0__Eukaryota;D_1__Opisthokonta;D_2__Holozoa;D_3__Metazoa (Animalia);D_10__Neoptera;D_11__Coleoptera;D_12__Periptyctus sp. CO940	0	0	0	15.7947	2.26555	7.09759
D_0__Eukaryota;D_1__Opisthokonta;D_2__Holozoa;D_3__Metazoa (Animalia);D_10__Neoptera;D_11__Coleoptera;D_12__Priamima sp. CO962	0	0	0	23.2764	4.5311	14.9838
D_0__Eukaryota;D_1__Archaeplastida;D_2__Chloroplastida;D_3__Charophyta;D_11__Asparagales;D_12__Lycoris;D_13__Lycoris squamigera	5.12036	4.09949	2.12741	0	0	0
D_0__Eukaryota;D_1__Opisthokonta;D_2__Holozoa;D_3__Metazoa (Animalia);D_10__Palaeoptera;D_11__Odonata;D_12__Bactrocera oleae (olive fruit fly)	33.2823	26.6467	17.0193	44.8902	97.4187	18.1383
D_0__Eukaryota;D_1__SAR;D_2__Stramenopiles;D_3__Ochrophyta;D_5__Laminariales;D_6__Saccharina;D_7__Saccharina japonica	0	0	0	2.4939	2.26555	7.88621
D_0__Eukaryota;D_1__Opisthokonta;D_2__Holozoa;D_3__Metazoa (Animalia);D_8__Dorylaimia;D_9__Trichocephalida;D_10__Trichinella patagoniensis	2.56018	2.04974	1.0637	7.4817	0	10.2521
D_0__Bacteria;D_1__Firmicutes;D_2__Bacilli;D_3__Lactobacillales;D_4__Lactobacillaceae;D_5__Lactobacillus;D_6__Lactobacillus sakei	0.853393	0	0	0	0	64.6669
D_0__Bacteria;D_1__Firmicutes;D_2__Bacilli;D_3__Lactobacillales;D_4__Lactobacillaceae;D_5__Lactobacillus;D_6__Lactobacillus sakei	0	0	0	0	0	22.0814
D_0__Bacteria;D_1__Firmicutes;D_2__Bacilli;D_3__Lactobacillales;D_4__Lactobacillaceae;D_5__Lactobacillus;D_6__Lactobacillus sakei	0	0	0	0	0	30.7562
D_0__Eukaryota;D_1__Opisthokonta;D_2__Holozoa;D_3__Metazoa (Animalia);D_8__Palaeoheterodonta;D_9__Unionoida;D_10__Velesunio ambiguus	2.56018	7.1741	5.31852	0	0	0.788621
D_0__Bacteria;D_1__Firmicutes;D_2__Bacilli;D_3__Lactobacillales;D_4__Streptococcaceae;D_5__Lactococcus;D_6__uncultured Lactococcus sp.	0	0	0	13.3008	58.9043	82.8052
D_0__Bacteria;D_1__Proteobacteria;D_2__Gammaproteobacteria;D_3__Enterobacteriales;D_4__Enterobacteriaceae;D_5__Erwinia;D_6__Enterobacteriaceae bacterium endosymbiont of Coelostomidia pilosa	0	0	0	10.8069	0	0.788621
D_0__Bacteria;D_1__Proteobacteria;D_2__Gammaproteobacteria;D_3__Enterobacteriales;D_4__Enterobacteriaceae;D_5__Erwinia;D_6__Enterobacteriaceae bacterium endosymbiont of Coelostomidia pilosa	0	0	0	5.8191	0	2.36586
D_0__Bacteria;D_1__Proteobacteria;D_2__Gammaproteobacteria;D_3__Pseudomonadales;D_4__Moraxellaceae;D_5__Acinetobacter;D_6__Acinetobacter bouvetii	0	0	0	5.8191	0	2.36586
D_0__Bacteria;D_1__Proteobacteria;D_2__Gammaproteobacteria;D_3__Pseudomonadales;D_4__Moraxellaceae;D_5__Acinetobacter;D_6__Acinetobacter baumannii	8.53393	0	0	0	0	0
D_0__Eukaryota;D_1__Archaeplastida;D_2__Rhodophyceae;D_3__Florideophycidae;D_4__Rhodymeniophycidae;D_5__Wrangelia;D_6__Wrangelia argus	0	1.02487	0	2.4939	15.8589	3.15448
D_0__Eukaryota;D_1__Archaeplastida;D_2__Rhodophyceae;D_3__Florideophycidae;D_4__Rhodymeniophycidae;D_5__Wrangelia;D_6__Wrangelia bicuspidata	0	0	0	2.4939	9.0622	3.94311
D_0__Bacteria;D_1__Proteobacteria;D_2__Gammaproteobacteria;D_3__Enterobacteriales;D_4__Enterobacteriaceae;D_5__Citrobacter;D_6__Citrobacter werkmanii	0	0	0	0.8313	0	7.88621
D_0__Eukaryota;D_1__Opisthokonta;D_2__Holozoa;D_3__Metazoa (Animalia);D_10__Neoptera;D_11__Thysanoptera;D_12__Baenothrips sp. TH58	18.7746	18.4477	44.6756	0	0	3.15448
D_0__Eukaryota;D_1__Opisthokonta;D_2__Holozoa;D_3__Metazoa (Animalia);D_10__Neoptera;D_11__Thysanoptera;D_12__Caliothrips sp. TH62	16.2145	12.2985	11.7008	0.8313	0	0
D_0__Eukaryota;D_1__Opisthokonta;D_2__Holozoa;D_3__Metazoa (Animalia);D_10__Neoptera;D_11__Thysanoptera;D_12__Dyothrips pallescens	13.6543	12.2985	6.38223	0	0	0.788621
D_0__Eukaryota;D_1__Opisthokonta;D_2__Holozoa;D_3__Metazoa (Animalia);D_10__Neoptera;D_11__Thysanoptera;D_12__Haplothrips graminis	11.9475	12.2985	14.8919	0	2.26555	1.57724
D_0__Eukaryota;D_1__Opisthokonta;D_2__Holozoa;D_3__Metazoa (Animalia);D_10__Neoptera;D_11__Thysanoptera;D_12__Haplothrips leucanthemi	7.68054	8.19897	13.8282	0.8313	0	0
D_0__Eukaryota;D_1__Opisthokonta;D_2__Holozoa;D_3__Metazoa (Animalia);D_10__Neoptera;D_11__Thysanoptera;D_12__Haplothrips victoriensis	9.38732	14.3482	17.0193	0	0	0
D_0__Eukaryota;D_1__Opisthokonta;D_2__Holozoa;D_3__Metazoa (Animalia);D_10__Neoptera;D_11__Thysanoptera;D_12__Leeuwenia scolopiae	1.70679	1.02487	5.31852	0.8313	0	0.788621
D_0__Eukaryota;D_1__Opisthokonta;D_2__Holozoa;D_3__Metazoa (Animalia);D_10__Neoptera;D_11__Thysanoptera;D_12__Leptothrips mali	13.6543	13.3233	7.44593	0	0	1.57724
D_0__Eukaryota;D_1__Opisthokonta;D_2__Holozoa;D_3__Metazoa (Animalia);D_10__Neoptera;D_11__Thysanoptera;D_12__Leptothrips sp. TH99	4.26697	8.19897	19.1467	0	0	0.788621
D_0__Eukaryota;D_1__Opisthokonta;D_2__Holozoa;D_3__Metazoa (Animalia);D_10__Neoptera;D_11__Thysanoptera;D_12__Sacothrips catheter	8.53393	12.2985	8.50964	0.8313	0	0
D_0__Eukaryota;D_1__Opisthokonta;D_2__Holozoa;D_3__Metazoa (Animalia);D_10__Neoptera;D_11__Thysanoptera;D_12__Scopaeothrips bicolor	11.0941	8.19897	12.7645	0	0	1.57724
D_0__Eukaryota;D_1__Opisthokonta;D_2__Holozoa;D_3__Metazoa (Animalia);D_10__Neoptera;D_11__Thysanoptera;D_12__Hoplandrothrips quadriconus	5.97375	9.22384	13.8282	0.8313	0	0
D_0__Eukaryota;D_1__Opisthokonta;D_2__Holozoa;D_3__Metazoa (Animalia);D_7__Chromadorea;D_8__Tylenchida;D_9__Schistonchus sp. ex Ficus altissima YZ-2012	4.26697	5.12436	6.38223	0	0	0.788621
D_0__Eukaryota;D_1__Opisthokonta;D_2__Holozoa;D_3__Metazoa (Animalia);D_8__Rhabdocoela;D_9__Neodalyellida;D_10__Olisthanella truncula	5.12036	5.12436	5.31852	0	0	0.788621
D_0__Eukaryota;D_1__Opisthokonta;D_2__Holozoa;D_3__Metazoa (Animalia);D_8__Rhabdocoela;D_9__Neodalyellida;D_10__Bothromesostoma personatum	5.97375	8.19897	5.31852	0	0	0
D_0__Eukaryota;D_1__Opisthokonta;D_2__Holozoa;D_3__Metazoa (Animalia);D_10__Neoptera;D_11__Coleoptera;D_12__Cautires sp. UPOL 000052	2.56018	0	7.44593	0	0	0
D_0__Eukaryota;D_1__Opisthokonta;D_2__Holozoa;D_3__Metazoa (Animalia);D_10__Neoptera;D_11__Coleoptera;D_12__Cautires sp. UPOL 000122	3.41357	4.09949	4.25482	0	0	0
D_0__Eukaryota;D_1__Opisthokonta;D_2__Holozoa;D_3__Metazoa (Animalia);D_10__Neoptera;D_11__Coleoptera;D_12__Cautires sp. UPOL 000411	0.853393	1.02487	6.38223	3.3252	2.26555	8.67483
D_0__Bacteria;D_1__Firmicutes;D_2__Bacilli;D_3__Lactobacillales;D_4__Streptococcaceae;D_5__Lactococcus;D_6__Lactococcus lactis	0	0	0	0	2.26555	7.09759
D_0__Eukaryota;D_1__Opisthokonta;D_2__Holozoa;D_3__Metazoa (Animalia);D_8__Rhynchonellata;D_9__Thecideida;D_10__Ospreyella sp. JH-2013	11.9475	9.22384	5.31852	0	0	0.788621
D_0__Eukaryota;D_1__Opisthokonta;D_2__Holozoa;D_3__Metazoa (Animalia);D_8__Rhynchonellata;D_9__Thecideida;D_10__Ospreyella depressa	7.68054	10.2487	8.50964	0	0	0
D_0__Eukaryota;D_1__Opisthokonta;D_2__Holozoa;D_3__Metazoa (Animalia);D_8__Rhynchonellata;D_9__Thecideida;D_10__Ospreyella cf. palauensis JH-2013	7.68054	15.3731	10.637	0	0	0.788621
D_0__Eukaryota;D_1__Opisthokonta;D_2__Holozoa;D_3__Metazoa (Animalia);D_8__Ellipura;D_9__Collembola;D_10__uncultured eukaryote	9.38732	12.2985	13.8282	5.8191	0	11.8293
D_0__Bacteria;D_1__Proteobacteria;D_2__Gammaproteobacteria;D_3__Pseudomonadales;D_4__Pseudomonadaceae;D_5__Pseudomonas;D_6__bacterium 28W223	0	0	0	9.97561	0	0
D_0__Eukaryota;D_1__Opisthokonta;D_2__Holozoa;D_3__Metazoa (Animalia);D_10__Neoptera;D_11__Coleoptera;D_12__Diontolobus lanuginosus	0	0	0	5.8191	0	9.46345
D_0__Eukaryota;D_1__Opisthokonta;D_2__Holozoa;D_3__Metazoa (Animalia);D_10__Neoptera;D_11__Coleoptera;D_12__Trichodes favarius	0	0	0	10.8069	11.3278	17.3497
D_0__Eukaryota;D_1__Opisthokonta;D_2__Holozoa;D_3__Metazoa (Animalia);D_10__Neoptera;D_11__Coleoptera;D_12__Omadius indicus	0	0	0	3.3252	2.26555	3.94311
D_0__Eukaryota;D_1__Opisthokonta;D_2__Holozoa;D_3__Metazoa (Animalia);D_10__Neoptera;D_11__Coleoptera;D_12__Neohydnus sordidus	0	0	0	15.7947	4.5311	14.9838
D_0__Eukaryota;D_1__Opisthokonta;D_2__Holozoa;D_3__Metazoa (Animalia);D_10__Neoptera;D_11__Coleoptera;D_12__Thaneroclerus nanus	0	0	0	1.6626	0	7.09759
D_0__Eukaryota;D_1__Opisthokonta;D_2__Holozoa;D_3__Metazoa (Animalia);D_10__Neoptera;D_11__Coleoptera;D_12__Eurymetopum sp. UPOL001189	0	0	0	3.3252	0	5.52035
D_0__Bacteria;D_1__Firmicutes;D_2__Bacilli;D_3__Lactobacillales;D_4__Streptococcaceae;D_5__Lactococcus;D_6__uncultured bacterium	0	0	1.0637	7.4817	2.26555	3.15448
D_0__Bacteria;D_1__Proteobacteria;D_2__Gammaproteobacteria;D_3__Enterobacteriales;D_4__Enterobacteriaceae;D_5__Kluyvera;D_6__uncultured Kluyvera sp.	0	0	0	7.4817	2.26555	18.1383
D_0__Eukaryota;D_1__Opisthokonta;D_2__Holozoa;D_3__Metazoa (Animalia);D_7__Rhabditophora;D_8__Lecithoepitheliata;D_9__Prorhynchus sp. I CEL-2014	6.82715	5.12436	10.637	0.8313	0	0
D_0__Eukaryota;D_1__Opisthokonta;D_2__Holozoa;D_3__Metazoa (Animalia);D_7__Rhabditophora;D_8__Lecithoepitheliata;D_9__Prorhynchus sp. II CEL-2014	1.70679	4.09949	5.31852	0	0	0
D_0__Eukaryota;D_1__Opisthokonta;D_2__Holozoa;D_3__Metazoa (Animalia);D_7__Rhabditophora;D_8__Lecithoepitheliata;D_9__Hofstenioplesia haswelli	0	0	1.0637	6.6504	0	11.0407
D_0__Eukaryota;D_1__SAR;D_2__Alveolata;D_3__Apicomplexa;D_5__Gregarinasina;D_6__Eugregarinorida;D_7__Apicomplexa sp. 1 KCW-2013	5.97375	4.09949	5.31852	0	0	0.788621
D_0__Eukaryota;D_1__Opisthokonta;D_2__Holozoa;D_3__Metazoa (Animalia);D_10__Neoptera;D_11__Coleoptera;D_12__Aculomicrus reticulatus	0	0	0	8.313	0	10.2521
D_0__Eukaryota;D_1__Opisthokonta;D_2__Holozoa;D_3__Metazoa (Animalia);D_10__Neoptera;D_11__Coleoptera;D_12__Anacaena lucida	0	0	0	9.14431	0	7.09759
D_0__Eukaryota;D_1__Opisthokonta;D_2__Holozoa;D_3__Metazoa (Animalia);D_10__Neoptera;D_11__Coleoptera;D_12__Arabhydrus gallagheri	0	0	0	4.9878	0	12.6179
D_0__Eukaryota;D_1__Opisthokonta;D_2__Holozoa;D_3__Metazoa (Animalia);D_10__Neoptera;D_11__Coleoptera;D_12__Chaetarthria incisa	0.853393	0	0	3.3252	0	7.88621
D_0__Eukaryota;D_1__Opisthokonta;D_2__Holozoa;D_3__Metazoa (Animalia);D_10__Neoptera;D_11__Coleoptera;D_12__Derallus sp. SLE0041	0	0	0	11.6382	0	12.6179
D_0__Eukaryota;D_1__Opisthokonta;D_2__Holozoa;D_3__Metazoa (Animalia);D_10__Neoptera;D_11__Coleoptera;D_12__Enochrus talamanca	0	0	0	3.3252	0	6.30897
D_0__Eukaryota;D_1__Opisthokonta;D_2__Holozoa;D_3__Metazoa (Animalia);D_10__Neoptera;D_11__Coleoptera;D_12__Guyanobius lacuniventris	0	0	0	8.313	0	3.94311
D_0__Eukaryota;D_1__Opisthokonta;D_2__Holozoa;D_3__Metazoa (Animalia);D_10__Neoptera;D_11__Coleoptera;D_12__Helobata sp. SLE0031	0	0	0	4.1565	0	5.52035
D_0__Eukaryota;D_1__Opisthokonta;D_2__Holozoa;D_3__Metazoa (Animalia);D_10__Neoptera;D_11__Coleoptera;D_12__Hemisphaera seriatopunctata	0	0	0	8.313	0	14.9838
D_0__Eukaryota;D_1__Opisthokonta;D_2__Holozoa;D_3__Metazoa (Animalia);D_10__Neoptera;D_11__Coleoptera;D_12__Hydrochus spangleri	0	0	0	2.4939	2.26555	14.9838
D_0__Eukaryota;D_1__Opisthokonta;D_2__Holozoa;D_3__Metazoa (Animalia);D_10__Neoptera;D_11__Coleoptera;D_12__Laccobius serratus	0	0	0	5.8191	0	7.88621
D_0__Eukaryota;D_1__Opisthokonta;D_2__Holozoa;D_3__Metazoa (Animalia);D_10__Neoptera;D_11__Coleoptera;D_12__Notionotus sp. SLE0092	0	0	0	6.6504	0	7.09759
D_0__Eukaryota;D_1__Opisthokonta;D_2__Holozoa;D_3__Metazoa (Animalia);D_10__Neoptera;D_11__Coleoptera;D_12__Oocyclus funestus	0	0	0	19.1199	38.5144	21.2928
D_0__Eukaryota;D_1__Opisthokonta;D_2__Holozoa;D_3__Metazoa (Animalia);D_10__Neoptera;D_11__Coleoptera;D_12__Phaenonotum caribense	0	0	0	8.313	0	6.30897
D_0__Eukaryota;D_1__Opisthokonta;D_2__Holozoa;D_3__Metazoa (Animalia);D_10__Neoptera;D_11__Coleoptera;D_12__Scoliopsis sp. SLE0090	0	0	0	5.8191	0	4.73173
D_0__Eukaryota;D_1__Opisthokonta;D_2__Holozoa;D_3__Metazoa (Animalia);D_10__Neoptera;D_11__Coleoptera;D_12__Scoliopsis sp. SLE0091	0	0	0	4.1565	0	5.52035
D_0__Eukaryota;D_1__Opisthokonta;D_2__Holozoa;D_3__Metazoa (Animalia);D_10__Neoptera;D_11__Coleoptera;D_12__Sternolophus marginicollis	0	0	0	4.1565	0	4.73173
D_0__Eukaryota;D_1__Opisthokonta;D_2__Holozoa;D_3__Metazoa (Animalia);D_10__Neoptera;D_11__Coleoptera;D_12__Tropisternus affinis	0	0	0	4.1565	0	11.0407
D_0__Eukaryota;D_1__Opisthokonta;D_2__Holozoa;D_3__Metazoa (Animalia);D_10__Neoptera;D_11__Coleoptera;D_12__Collops bipunctatus	0	0	0	21.6138	0	22.0814
D_0__Eukaryota;D_1__Opisthokonta;D_2__Holozoa;D_3__Metazoa (Animalia);D_10__Neoptera;D_11__Coleoptera;D_12__Ostoma sp. MJM-2013	0	0	0	4.9878	0	3.15448
D_0__Eukaryota;D_1__Opisthokonta;D_2__Holozoa;D_3__Metazoa (Animalia);D_10__Neoptera;D_11__Coleoptera;D_12__Teichostethus sp. MJM-2013	0	0	0	5.8191	0	7.09759
D_0__Eukaryota;D_1__Opisthokonta;D_2__Holozoa;D_3__Metazoa (Animalia);D_10__Neoptera;D_11__Coleoptera;D_12__Thalycra sp. MJM-2013	0	0	0	10.8069	2.26555	14.9838
D_0__Eukaryota;D_1__Opisthokonta;D_2__Holozoa;D_3__Metazoa (Animalia);D_10__Neoptera;D_11__Coleoptera;D_12__Lobiopa falli	0	0	0	4.1565	0	9.46345
D_0__Eukaryota;D_1__Opisthokonta;D_2__Holozoa;D_3__Metazoa (Animalia);D_10__Neoptera;D_11__Coleoptera;D_12__Pallodes pallidus	0	0	0	7.4817	0	3.94311
D_0__Eukaryota;D_1__Opisthokonta;D_2__Holozoa;D_3__Metazoa (Animalia);D_10__Neoptera;D_11__Coleoptera;D_12__Phenolia (Lasiodites) sp. 1 MJM-2013	0	0	0	7.4817	0	7.09759
D_0__Eukaryota;D_1__Opisthokonta;D_2__Holozoa;D_3__Metazoa (Animalia);D_10__Neoptera;D_11__Coleoptera;D_12__Paromia dorcoides	0	0	0	18.2886	2.26555	14.9838
D_0__Eukaryota;D_1__Opisthokonta;D_2__Holozoa;D_3__Metazoa (Animalia);D_10__Neoptera;D_11__Coleoptera;D_12__Prometopia sp. MJM-2013	0	0	0	2.4939	0	9.46345
D_0__Eukaryota;D_1__Opisthokonta;D_2__Holozoa;D_3__Metazoa (Animalia);D_7__Gastropoda;D_8__Heterobranchia;D_9__Pontohedyle joni	6.82715	3.07461	3.19111	0.8313	0	1.57724
D_0__Bacteria;D_1__Firmicutes;D_2__Bacilli;D_3__Lactobacillales;D_4__Streptococcaceae;D_5__Lactococcus;D_6__uncultured bacterium	0	0	0	2.4939	0	5.52035
D_0__Eukaryota;D_1__Opisthokonta;D_2__Holozoa;D_3__Metazoa (Animalia);D_10__Neoptera;D_11__Coleoptera;D_12__Hydrophilus acuminatus	0	0	1.0637	4.1565	2.26555	8.67483
D_0__Eukaryota;D_1__Opisthokonta;D_2__Holozoa;D_3__Metazoa (Animalia);D_10__Neoptera;D_11__Coleoptera;D_12__Hydrochara affinis	0.853393	0	0	8.313	0	11.8293
D_0__Eukaryota;D_1__Opisthokonta;D_2__Holozoa;D_3__Metazoa (Animalia);D_10__Neoptera;D_11__Coleoptera;D_12__Psalitrus sp. KS-2013	0	0	0	4.1565	0	7.88621
D_0__Eukaryota;D_1__Opisthokonta;D_2__Holozoa;D_3__Metazoa (Animalia);D_10__Neoptera;D_11__Coleoptera;D_12__Pelthydrus dudgeoni	0	0	0	0.8313	0	8.67483
D_0__Eukaryota;D_1__Opisthokonta;D_2__Holozoa;D_3__Metazoa (Animalia);D_10__Neoptera;D_11__Coleoptera;D_12__Chaetarthria sp. KS-2013	0	0	0	4.1565	0	11.8293
D_0__Eukaryota;D_1__Opisthokonta;D_2__Holozoa;D_3__Metazoa (Animalia);D_10__Neoptera;D_11__Coleoptera;D_12__Amphiops mater	0	0	0	9.14431	0	7.09759
D_0__Eukaryota;D_1__Opisthokonta;D_2__Holozoa;D_3__Metazoa (Animalia);D_10__Neoptera;D_11__Hemiptera;D_12__Oeciacus vicarius (swallow bug)	0.853393	1.02487	0	3.3252	2.26555	2.36586
D_0__Bacteria;D_1__Proteobacteria;D_2__Gammaproteobacteria;D_3__Pseudomonadales;D_4__Pseudomonadaceae;D_5__Pseudomonas;D_6__Pseudomonas sp. PP110	0	0	0	15.7947	0	0
D_0__Eukaryota;D_1__Archaeplastida;D_2__Chloroplastida;D_3__Chlorophyta;D_4__Ulvophyceae;D_5__Valonia utricularis;D_6__Valonia utricularis	1.70679	3.07461	1.0637	2.4939	0	0.788621
D_0__Bacteria;D_1__Proteobacteria;D_2__Gammaproteobacteria;D_3__Aeromonadales;D_4__Aeromonadaceae;D_5__Aeromonas;D_6__Aeromonas sp. J4.1B8	0	0	0	12.4695	0	0
D_0__Bacteria;D_1__Firmicutes;D_2__Clostridia;D_3__Clostridiales;D_4__Ruminococcaceae;D_5__uncultured;D_6__uncultured Firmicutes bacterium	2.56018	4.09949	3.19111	0	0	0
D_0__Bacteria;D_1__Firmicutes;D_2__Negativicutes;D_3__Selenomonadales;D_4__Acidaminococcaceae;D_5__uncultured;D_6__uncultured Firmicutes bacterium	11.0941	3.07461	5.31852	0	0	0
D_0__Bacteria;D_1__Proteobacteria;D_2__Deltaproteobacteria;D_3__Desulfovibrionales;D_4__Desulfovibrionaceae;D_5__Desulfovibrio;D_6__uncultured delta proteobacterium	4.26697	2.04974	3.19111	0	0	0
D_0__Bacteria;D_1__Firmicutes;D_2__Clostridia;D_3__Clostridiales;D_4__Ruminococcaceae;D_5__uncultured;D_6__uncultured Firmicutes bacterium	2.56018	4.09949	3.19111	0	0	0
D_0__Bacteria;D_1__Firmicutes;D_2__Clostridia;D_3__Clostridiales;D_4__Ruminococcaceae;D_5__uncultured;D_6__uncultured Firmicutes bacterium	7.68054	5.12436	6.38223	0	0	0
D_0__Bacteria;D_1__Bacteroidetes;D_2__Bacteroidia;D_3__Bacteroidales;D_4__Rikenellaceae;D_5__Alistipes;D_6__uncultured Bacteroidetes bacterium	3.41357	9.22384	4.25482	0	0	0
D_0__Bacteria;D_1__Firmicutes;D_2__Clostridia;D_3__Clostridiales;D_4__Ruminococcaceae;D_5__Candidatus Soleaferrea;D_6__uncultured Firmicutes bacterium	3.41357	3.07461	5.31852	0	0	0
D_0__Bacteria;D_1__Firmicutes;D_2__Clostridia;D_3__Clostridiales;D_4__Ruminococcaceae;D_5__Candidatus Soleaferrea;D_6__uncultured Firmicutes bacterium	4.26697	8.19897	12.7645	0	0	0
D_0__Bacteria;D_1__Firmicutes;D_2__Clostridia;D_3__Clostridiales;D_4__Ruminococcaceae;D_5__Candidatus Soleaferrea;D_6__uncultured Firmicutes bacterium	9.38732	1.02487	9.57334	0	0	0
D_0__Bacteria;D_1__Proteobacteria;D_2__Deltaproteobacteria;D_3__Desulfovibrionales;D_4__Desulfovibrionaceae;D_5__Desulfovibrio;D_6__uncultured delta proteobacterium	0.853393	6.14923	11.7008	0	0	0
D_0__Bacteria;D_1__Proteobacteria;D_2__Gammaproteobacteria;D_3__Enterobacteriales;D_4__Enterobacteriaceae;D_5__Cronobacter;D_6__Cronobacter dublinensis subsp. dublinensis	0	0	1.0637	0.8313	0	7.09759
D_0__Bacteria;D_1__Proteobacteria;D_2__Gammaproteobacteria;D_3__Pseudomonadales;D_4__Moraxellaceae;D_5__Acinetobacter;D_6__Acinetobacter indicus	3.41357	0	0	19.1199	6.79665	4.73173
D_0__Bacteria;D_1__Firmicutes;D_2__Bacilli;D_3__Lactobacillales;D_4__Enterococcaceae;D_5__Enterococcus;D_6__uncultured Enterococcus sp.	6.82715	0	2.12741	0	0	0
D_0__Eukaryota;D_1__Opisthokonta;D_2__Holozoa;D_3__Metazoa (Animalia);D_10__Neoptera;D_11__Orthoptera;D_12__Typophyllum sp. OR196	0	0	0	2.4939	9.0622	3.94311
D_0__Eukaryota;D_1__Opisthokonta;D_2__Holozoa;D_3__Metazoa (Animalia);D_10__Neoptera;D_11__Orthoptera;D_12__Clonia sp. OR201	0	0	0	6.6504	4.5311	2.36586
D_0__Eukaryota;D_1__Opisthokonta;D_2__Holozoa;D_3__Metazoa (Animalia);D_10__Neoptera;D_11__Orthoptera;D_12__Championica sp. OR615	0	0	0	6.6504	9.0622	0.788621
D_0__Eukaryota;D_1__Opisthokonta;D_2__Holozoa;D_3__Metazoa (Animalia);D_10__Neoptera;D_11__Orthoptera;D_12__Aganacris sp. OR084	0	0	0	5.8191	6.79665	0.788621
D_0__Eukaryota;D_1__Opisthokonta;D_2__Holozoa;D_3__Metazoa (Animalia);D_10__Neoptera;D_11__Orthoptera;D_12__Zitsikama tessellata	0	0	0	5.8191	20.39	1.57724
D_0__Eukaryota;D_1__Opisthokonta;D_2__Holozoa;D_3__Metazoa (Animalia);D_10__Neoptera;D_11__Orthoptera;D_12__Sasima sp. OR131	0	1.02487	0	2.4939	9.0622	1.57724
D_0__Eukaryota;D_1__Opisthokonta;D_2__Holozoa;D_3__Metazoa (Animalia);D_10__Neoptera;D_11__Orthoptera;D_12__Phrictaetypus viridis	0	0	0	1.6626	15.8589	2.36586
D_0__Eukaryota;D_1__Opisthokonta;D_2__Holozoa;D_3__Metazoa (Animalia);D_10__Neoptera;D_11__Orthoptera;D_12__Cocconotus sp. OR588	0	0	0	1.6626	6.79665	5.52035
D_0__Eukaryota;D_1__Opisthokonta;D_2__Holozoa;D_3__Metazoa (Animalia);D_10__Neoptera;D_11__Orthoptera;D_12__Tympanophora sp. OR486	0	0	0	0.8313	11.3278	3.15448
D_0__Eukaryota;D_1__Opisthokonta;D_2__Holozoa;D_3__Metazoa (Animalia);D_10__Neoptera;D_11__Orthoptera;D_12__Acauloplacella sp. OR652	0	0	0	3.3252	13.5933	2.36586
D_0__Eukaryota;D_1__Opisthokonta;D_2__Holozoa;D_3__Metazoa (Animalia);D_10__Neoptera;D_11__Orthoptera;D_12__Zuludectes modestus	0	0	0	6.6504	4.5311	1.57724
D_0__Eukaryota;D_1__Opisthokonta;D_2__Holozoa;D_3__Metazoa (Animalia);D_10__Neoptera;D_11__Orthoptera;D_12__Poecilomerus sp. OR608	0	0	0	3.3252	11.3278	3.15448
D_0__Eukaryota;D_1__Opisthokonta;D_2__Holozoa;D_3__Metazoa (Animalia);D_10__Neoptera;D_11__Orthoptera;D_12__Teleutias sp. OR391	0	0	0	2.4939	9.0622	3.94311
D_0__Eukaryota;D_1__Opisthokonta;D_2__Holozoa;D_3__Metazoa (Animalia);D_10__Neoptera;D_11__Orthoptera;D_12__Gryllacrididae sp. OR390	0	0	0	4.9878	13.5933	3.15448
D_0__Eukaryota;D_1__Opisthokonta;D_2__Holozoa;D_3__Metazoa (Animalia);D_9__Branchiura;D_10__Arguloida;D_11__Argulus bengalensis	4.26697	3.07461	0	0.8313	4.5311	3.15448
D_0__Bacteria;D_1__Proteobacteria;D_2__Gammaproteobacteria;D_3__Aeromonadales;D_4__Aeromonadaceae;D_5__Aeromonas;D_6__Aeromonas allosaccharophila	0	0	0	7.4817	2.26555	0
D_0__Bacteria;D_1__Proteobacteria;D_2__Gammaproteobacteria;D_3__Enterobacteriales;D_4__Enterobacteriaceae;D_5__Serratia;D_6__Serratia proteamaculans	0.853393	0	0	8.313	4.5311	7.09759
D_0__Bacteria;D_1__Proteobacteria;D_2__Gammaproteobacteria;D_3__Enterobacteriales;D_4__Enterobacteriaceae;D_5__Hafnia-Obesumbacterium;D_6__Obesumbacterium proteus	0	0	0	14.1321	4.5311	2.36586
D_0__Eukaryota;D_1__Opisthokonta;D_2__Holozoa;D_3__Metazoa (Animalia);D_10__Neoptera;D_11__Coleoptera;D_12__Psephenidae sp. UPOL RK0168	0	0	0	3.3252	2.26555	6.30897
D_0__Eukaryota;D_1__Opisthokonta;D_2__Holozoa;D_3__Metazoa (Animalia);D_10__Neoptera;D_11__Coleoptera;D_12__Ptilodactylidae sp. UPOL RK0152	0	0	0	8.313	0	10.2521
D_0__Eukaryota;D_1__Opisthokonta;D_2__Holozoa;D_3__Metazoa (Animalia);D_10__Neoptera;D_11__Coleoptera;D_12__Troglomethes leechi	0	0	0	6.6504	0	3.94311
D_0__Eukaryota;D_1__Opisthokonta;D_2__Holozoa;D_3__Metazoa (Animalia);D_10__Neoptera;D_11__Coleoptera;D_12__Eucnemidae sp. UPOL RK0303	0.853393	0	0	3.3252	0	3.94311
D_0__Eukaryota;D_1__Opisthokonta;D_2__Holozoa;D_3__Metazoa (Animalia);D_10__Neoptera;D_11__Coleoptera;D_12__Eucnemidae sp. UPOL RK0351	0.853393	1.02487	0	5.8191	0	3.15448
D_0__Eukaryota;D_1__Opisthokonta;D_2__Holozoa;D_3__Metazoa (Animalia);D_10__Neoptera;D_11__Coleoptera;D_12__Rhagophthalmidae sp. UPOL 001363	0	0	0	4.9878	2.26555	9.46345
D_0__Eukaryota;D_1__Opisthokonta;D_2__Holozoa;D_3__Metazoa (Animalia);D_10__Neoptera;D_11__Coleoptera;D_12__Elaterinae sp. UPOL RK0203	0	0	0	4.1565	0	16.561
D_0__Eukaryota;D_1__Opisthokonta;D_2__Holozoa;D_3__Metazoa (Animalia);D_10__Neoptera;D_11__Coleoptera;D_12__Eurypogon japonicus	0	0	0	9.14431	0	11.0407
D_0__Eukaryota;D_1__Opisthokonta;D_2__Holozoa;D_3__Metazoa (Animalia);D_7__Malacosporea;D_8__Malacovalvulida;D_9__Tetracapsuloides sp. 3 PBS-2014	14.5077	15.3731	8.50964	0	0	0
D_0__Eukaryota;D_1__Opisthokonta;D_2__Holozoa;D_3__Metazoa (Animalia);D_10__Neoptera;D_11__Hemiptera;D_12__Ceratocombus (Ceratocombus) sp. CW-2013b	5.12036	4.09949	2.12741	0	0	0
D_0__Eukaryota;D_1__Opisthokonta;D_2__Holozoa;D_3__Metazoa (Animalia);D_10__Neoptera;D_11__Hemiptera;D_12__Nannocoris sp. CW-2013	2.56018	0	2.12741	1.6626	0	3.94311
D_0__Eukaryota;D_1__Opisthokonta;D_2__Holozoa;D_3__Metazoa (Animalia);D_8__Digenea;D_9__Plagiorchiida;D_10__Paragonimus heterotremus	6.82715	12.2985	8.50964	0.8313	0	2.36586
D_0__Eukaryota;D_1__Opisthokonta;D_2__Holozoa;D_3__Metazoa (Animalia);D_8__Arachnida;D_9__Palpigradi;D_10__Eukoenenia austriaca	12.8009	13.3233	5.31852	0	0	0
D_0__Eukaryota;D_1__Opisthokonta;D_2__Holozoa;D_3__Metazoa (Animalia);D_8__Arachnida;D_9__Palpigradi;D_10__Eukoenenia mirabilis	8.53393	24.5969	11.7008	0	0	0
D_0__Eukaryota;D_1__Opisthokonta;D_2__Holozoa;D_3__Metazoa (Animalia);D_8__Arachnida;D_9__Palpigradi;D_10__Eukoenenia spelaea	8.53393	17.4228	12.7645	0.8313	0	0
D_0__Eukaryota;D_1__Opisthokonta;D_2__Holozoa;D_3__Metazoa (Animalia);D_8__Arachnida;D_9__Palpigradi;D_10__Eukoenenia sp. MCZ IZ-127639	18.7746	28.6964	23.4015	0.8313	0	0.788621
D_0__Eukaryota;D_1__Opisthokonta;D_2__Holozoa;D_3__Metazoa (Animalia);D_8__Arachnida;D_9__Palpigradi;D_10__Eukoenenia sp. MCZ IZ-19345	7.68054	10.2487	15.9556	0	0	0
D_0__Eukaryota;D_1__Opisthokonta;D_2__Holozoa;D_3__Metazoa (Animalia);D_11__Dictyoptera;D_12__Blattodea;D_13__Anaplecta calosoma	16.2145	21.5223	17.0193	0	0	0.788621
D_0__Eukaryota;D_1__Opisthokonta;D_2__Holozoa;D_3__Metazoa (Animalia);D_11__Dictyoptera;D_12__Blattodea;D_13__Nocticola babindaensis	0	1.02487	1.0637	0.8313	2.26555	4.73173
D_0__Eukaryota;D_1__Opisthokonta;D_2__Holozoa;D_3__Metazoa (Animalia);D_10__Neoptera;D_11__Mantophasmatodea;D_12__Karoophasma biedouwense	11.9475	13.3233	17.0193	0	0	0.788621
D_0__Eukaryota;D_1__Opisthokonta;D_2__Holozoa;D_3__Metazoa (Animalia);D_11__Dictyoptera;D_12__Blattodea;D_13__Tryonicus parvus	82.7791	115.81	147.855	1.6626	4.5311	1.57724
D_0__Bacteria;D_1__Proteobacteria;D_2__Gammaproteobacteria;D_3__Enterobacteriales;D_4__Enterobacteriaceae;D_5__Serratia;D_6__Serratia rubidaea	0	0	0	3.3252	0	9.46345
D_0__Eukaryota;D_1__Opisthokonta;D_2__Holozoa;D_3__Metazoa (Animalia);D_8__Arachnida;D_9__Araneae;D_10__Farqua sp. 114	6.82715	6.14923	4.25482	0	0	0
D_0__Eukaryota;D_1__Opisthokonta;D_2__Holozoa;D_3__Metazoa (Animalia);D_8__Arachnida;D_9__Araneae;D_10__Oonopidae gen. WFAAI sp. 30	6.82715	9.22384	8.50964	0	0	0.788621
D_0__Eukaryota;D_1__Opisthokonta;D_2__Holozoa;D_3__Metazoa (Animalia);D_8__Arachnida;D_9__Araneae;D_10__Birabenella elqui	65.7113	74.8156	58.5038	1.6626	0	0.788621
D_0__Eukaryota;D_1__Opisthokonta;D_2__Holozoa;D_3__Metazoa (Animalia);D_8__Palpata;D_9__Palpata Incertae Sedis;D_10__Saccocirrus pussicus	0.853393	1.02487	0	2.4939	0	3.94311
D_0__Eukaryota;D_1__Opisthokonta;D_2__Holozoa;D_3__Metazoa (Animalia);D_8__Arachnida;D_9__Opiliones;D_10__Caddella sp. 1 SG-2014	5.97375	2.04974	3.19111	1.6626	2.26555	1.57724
D_0__Bacteria;D_1__Proteobacteria;D_2__Gammaproteobacteria;D_3__Enterobacteriales;D_4__Enterobacteriaceae;D_5__Kluyvera;D_6__Kluyvera sp. SCU-B68	0	0	0	19.9512	6.79665	78.8621
D_0__Eukaryota;D_1__Opisthokonta;D_2__Holozoa;D_3__Metazoa (Animalia);D_10__Neoptera;D_11__Coleoptera;D_12__Parahyocis championi	0	0	0	11.6382	36.2488	7.88621
D_0__Eukaryota;D_1__Opisthokonta;D_2__Holozoa;D_3__Metazoa (Animalia);D_10__Neoptera;D_11__Coleoptera;D_12__Zeadelium arthurensis	0	0	0	8.313	0	11.0407
D_0__Eukaryota;D_1__Opisthokonta;D_2__Holozoa;D_3__Metazoa (Animalia);D_10__Neoptera;D_11__Coleoptera;D_12__Chaerodes trachyscelides	5.12036	3.07461	2.12741	1.6626	0	5.52035
D_0__Eukaryota;D_1__Opisthokonta;D_2__Holozoa;D_3__Metazoa (Animalia);D_10__Neoptera;D_11__Coleoptera;D_12__Blaps nitens	0	0	0	11.6382	0	9.46345
D_0__Eukaryota;D_1__Opisthokonta;D_2__Holozoa;D_3__Metazoa (Animalia);D_10__Neoptera;D_11__Coleoptera;D_12__Diphyrrhynchus sp. 1 GJK-2014	0	0	0	5.8191	0	8.67483
D_0__Eukaryota;D_1__Opisthokonta;D_2__Holozoa;D_3__Metazoa (Animalia);D_10__Neoptera;D_11__Coleoptera;D_12__Callismilax aenea	0	0	0	41.565	2.26555	64.6669
D_0__Eukaryota;D_1__Opisthokonta;D_2__Holozoa;D_3__Metazoa (Animalia);D_7__Malacosporea;D_8__Malacovalvulida;D_9__Malacosporea sp. 2 HH-2014	20.4814	8.19897	8.50964	0	0	0
D_0__Eukaryota;D_1__Opisthokonta;D_2__Holozoa;D_3__Metazoa (Animalia);D_7__Malacosporea;D_8__Malacovalvulida;D_9__Malacosporea sp. 3 HH-2014	11.0941	10.2487	6.38223	0	0	0
D_0__Bacteria;D_1__Cyanobacteria;D_2__Chloroplast;D_3__Nannochloropsis oceanica;D_4__Nannochloropsis oceanica;D_5__Nannochloropsis oceanica;D_6__Nannochloropsis oceanica	10.2407	1.02487	6.38223	24.1077	512.014	44.9514
D_0__Eukaryota;D_1__Opisthokonta;D_2__Holozoa;D_3__Metazoa (Animalia);D_8__Palpata;D_9__Palpata Incertae Sedis;D_10__Protodrilus corderoi	2.56018	4.09949	3.19111	0.8313	0	0
D_0__Eukaryota;D_1__Opisthokonta;D_2__Holozoa;D_3__Metazoa (Animalia);D_10__Neoptera;D_11__Hemiptera;D_12__Physopelta gutta gutta	5.97375	1.02487	0	1.6626	0	0
D_0__Eukaryota;D_1__Opisthokonta;D_2__Holozoa;D_3__Metazoa (Animalia);D_10__Neoptera;D_11__Hemiptera;D_12__Aenictopecheidae sp. YW-2014	5.12036	3.07461	3.19111	0	0	1.57724
D_0__Eukaryota;D_1__Opisthokonta;D_2__Holozoa;D_3__Metazoa (Animalia);D_10__Neoptera;D_11__Hemiptera;D_12__Cavelerius excavatus	3.41357	2.04974	1.0637	0	0	2.36586
D_0__Eukaryota;D_1__Opisthokonta;D_2__Holozoa;D_3__Metazoa (Animalia);D_7__Hexacorallia;D_8__Actiniaria;D_9__Haloclava sp. MRB-2014	6.82715	8.19897	9.57334	0	0	0
D_0__Eukaryota;D_1__Opisthokonta;D_2__Holozoa;D_3__Metazoa (Animalia);D_10__Neoptera;D_11__Coleoptera;D_12__Uloma sp. 2 GJK-2014	8.53393	3.07461	6.38223	7955.55	120.074	18506.6
D_0__Eukaryota;D_1__Opisthokonta;D_2__Holozoa;D_3__Metazoa (Animalia);D_10__Neoptera;D_11__Coleoptera;D_12__Scierus sp. VS-2014	0	0	0	4.9878	2.26555	11.0407
D_0__Eukaryota;D_1__Opisthokonta;D_2__Holozoa;D_3__Metazoa (Animalia);D_10__Neoptera;D_11__Coleoptera;D_12__Ips amitinus	0	0	0	7.4817	0	5.52035
D_0__Eukaryota;D_1__Opisthokonta;D_2__Holozoa;D_3__Metazoa (Animalia);D_10__Neoptera;D_11__Coleoptera;D_12__Ips bonanseai	0	0	0	6.6504	2.26555	7.88621
D_0__Eukaryota;D_1__Opisthokonta;D_2__Holozoa;D_3__Metazoa (Animalia);D_10__Neoptera;D_11__Coleoptera;D_12__Hylastes brunneus	0	0	0	6.6504	0	3.94311
D_0__Eukaryota;D_1__Opisthokonta;D_2__Holozoa;D_3__Metazoa (Animalia);D_10__Neoptera;D_11__Coleoptera;D_12__Hylurgus ligniperda	0	0	0	10.8069	0	10.2521
D_0__Eukaryota;D_1__Opisthokonta;D_2__Holozoa;D_3__Metazoa (Animalia);D_10__Neoptera;D_11__Coleoptera;D_12__Orthotomicus sp. VS-2014	0	0	0	7.4817	0	10.2521
D_0__Eukaryota;D_1__Opisthokonta;D_2__Holozoa;D_3__Metazoa (Animalia);D_10__Neoptera;D_11__Coleoptera;D_12__Dryocoetes affaber	0	0	0	10.8069	0	11.0407
D_0__Eukaryota;D_1__Opisthokonta;D_2__Holozoa;D_3__Metazoa (Animalia);D_8__Scolecida;D_9__Spionida;D_10__Rhynchospio nhatrangi	7.68054	3.07461	3.19111	0	0	0
D_0__Eukaryota;D_1__Opisthokonta;D_2__Holozoa;D_3__Metazoa (Animalia);D_8__Ascidiacea;D_9__Enterogona;D_10__Pycnoclavella diminuta	23.895	27.6715	28.72	17.4573	13.5933	12.6179
D_0__Eukaryota;D_1__Opisthokonta;D_2__Holozoa;D_3__Metazoa (Animalia);D_7__Chromadorea;D_8__Chromadorida;D_9__Chromadorita leuckarti	2.56018	9.22384	3.19111	2.4939	2.26555	7.09759
D_0__Eukaryota;D_1__Opisthokonta;D_2__Holozoa;D_3__Metazoa (Animalia);D_7__Chromadorea;D_8__Tylenchida;D_9__Meloidogyne cf. hapla 8 JH-2014	4.26697	8.19897	9.57334	1.6626	0	1.57724
D_0__Eukaryota;D_1__Opisthokonta;D_2__Holozoa;D_3__Metazoa (Animalia);D_8__Dorylaimia;D_9__Mermithida;D_10__Limnomermis sp. 1 JH-2014	9.38732	7.1741	7.44593	0	0	0.788621
D_0__Bacteria;D_1__Proteobacteria;D_2__Gammaproteobacteria;D_3__Aeromonadales;D_4__Aeromonadaceae;D_5__Aeromonas;D_6__bacterium E2-99	0	0	0	9.14431	0	0
D_0__Bacteria;D_1__Proteobacteria;D_2__Gammaproteobacteria;D_3__Pseudomonadales;D_4__Pseudomonadaceae;D_5__Pseudomonas;D_6__Pseudomonas lundensis	0	0	0	10.8069	0	0.788621
D_0__Eukaryota;D_1__SAR;D_2__Rhizaria;D_3__Retaria;D_5__Spumellaria;D_6__Astrosphaera;D_7__uncultured eukaryote	0.853393	4.09949	3.19111	1.6626	2.26555	2.36586
D_0__Eukaryota;D_1__Opisthokonta;D_2__Holozoa;D_3__Metazoa (Animalia);D_9__Copepoda;D_10__Cyclopoida;D_11__uncultured eukaryote	1.70679	0	1.0637	4.9878	0	3.15448
D_0__Eukaryota;D_1__Opisthokonta;D_2__Holozoa;D_3__Metazoa (Animalia);D_9__Copepoda;D_10__Calanoida;D_11__uncultured eukaryote	5.97375	0	4.25482	2.4939	0	1.57724
D_0__Eukaryota;D_1__SAR;D_2__Alveolata;D_3__Protalveolata;D_4__Syndiniales;D_5__Syndiniales Group I;D_6__uncultured eukaryote	0	1.02487	0	3.3252	6.79665	2.36586
D_0__Eukaryota;D_1__Opisthokonta;D_2__Holozoa;D_3__Metazoa (Animalia);D_7__Chromadorea;D_8__Tylenchida;D_9__Filenchus facultativus	0	0	1.0637	4.1565	6.79665	17.3497
D_0__Eukaryota;D_1__Opisthokonta;D_2__Holozoa;D_3__Metazoa (Animalia);D_7__Chromadorea;D_8__Diplogasterida;D_9__Fictor sp. 2 VS-2014	16.2145	12.2985	8.50964	0	0	0
D_0__Eukaryota;D_1__Opisthokonta;D_2__Holozoa;D_3__Metazoa (Animalia);D_8__Rhabdocoela;D_9__Kalyptorhynchia;D_10__Gyratrix proaviformis	1.70679	0	4.25482	4.1565	0	0.788621
D_0__Bacteria;D_1__Firmicutes;D_2__Bacilli;D_3__Bacillales;D_4__Bacillaceae;D_5__Bacillus;D_6__Bacillus pumilus	4.26697	0	0	3.3252	6.79665	6.30897
D_0__Eukaryota;D_1__Opisthokonta;D_2__Holozoa;D_3__Metazoa (Animalia);D_8__Nemertodermatida;D_9__Nemertodermatidae;D_10__Nemertinoides wolfgangi	4.26697	3.07461	2.12741	0.8313	0	0
D_0__Eukaryota;D_1__Opisthokonta;D_2__Holozoa;D_3__Metazoa (Animalia);D_8__Arachnida;D_9__Acari;D_10__Chimerathyas cooki	30.7222	29.7213	38.2934	1.6626	0	3.15448
D_0__Eukaryota;D_1__Opisthokonta;D_2__Holozoa;D_3__Metazoa (Animalia);D_8__Arachnida;D_9__Acari;D_10__Piona sp. HPHyd015	3.41357	5.12436	6.38223	0	0	0
D_0__Bacteria;D_1__Proteobacteria;D_2__Gammaproteobacteria;D_3__Enterobacteriales;D_4__Enterobacteriaceae;D_5__Serratia;D_6__Serratia nematodiphila	0	0	0	3.3252	22.6555	11.0407
D_0__Eukaryota;D_1__Opisthokonta;D_2__Holozoa;D_3__Metazoa (Animalia);D_7__Solitaria;D_8__Loxosomatidae;D_9__Loxosomella profundorum	1.70679	0	2.12741	1.6626	0	3.15448
D_0__Bacteria;D_1__Proteobacteria;D_2__Gammaproteobacteria;D_3__Enterobacteriales;D_4__Enterobacteriaceae;D_5__Dickeya;D_6__Dickeya phage phiDP10.3	0	0	0	19.9512	15.8589	1.57724
D_0__Bacteria;D_1__Firmicutes;D_2__Bacilli;D_3__Lactobacillales;D_4__Enterococcaceae;D_5__Enterococcus;D_6__Enterococcus faecium	0	0	0	0.8313	9.0622	11.8293
D_0__Bacteria;D_1__Firmicutes;D_2__Bacilli;D_3__Lactobacillales;D_4__Streptococcaceae;D_5__Lactococcus;D_6__Lactococcus lactis	0	0	0	1.6626	2.26555	6.30897
D_0__Eukaryota;D_1__Opisthokonta;D_2__Holozoa;D_3__Metazoa (Animalia);D_6__Scyphozoa;D_7__Semaeostomeae;D_8__Cyanea sp. POG-2014	9.38732	5.12436	9.57334	0	0	0
D_0__Eukaryota;D_1__Opisthokonta;D_2__Holozoa;D_3__Metazoa (Animalia);D_10__Neoptera;D_11__Coleoptera;D_12__Callimicra hoscheki	0	0	0	4.9878	0	7.88621
D_0__Eukaryota;D_1__Opisthokonta;D_2__Holozoa;D_3__Metazoa (Animalia);D_10__Neoptera;D_11__Coleoptera;D_12__Habroloma sp. BUP0282	0	0	0	8.313	2.26555	9.46345
D_0__Eukaryota;D_1__Opisthokonta;D_2__Holozoa;D_3__Metazoa (Animalia);D_10__Neoptera;D_11__Coleoptera;D_12__Lius mexicanus	0	0	0	2.4939	0	6.30897
D_0__Eukaryota;D_1__Opisthokonta;D_2__Holozoa;D_3__Metazoa (Animalia);D_10__Neoptera;D_11__Coleoptera;D_12__Neotrachys estebanus	0	0	0	15.7947	0	28.3904
D_0__Eukaryota;D_1__Opisthokonta;D_2__Holozoa;D_3__Metazoa (Animalia);D_10__Neoptera;D_11__Coleoptera;D_12__Synechocera elongata	0.853393	0	0	305.087	0	723.954
D_0__Eukaryota;D_1__Opisthokonta;D_2__Holozoa;D_3__Metazoa (Animalia);D_10__Neoptera;D_11__Coleoptera;D_12__Pterobothris corrosus	0	0	0	9.14431	0	13.4066
D_0__Eukaryota;D_1__Opisthokonta;D_2__Holozoa;D_3__Metazoa (Animalia);D_10__Neoptera;D_11__Coleoptera;D_12__Astraeus irregularis	0	0	0	5.8191	0	13.4066
D_0__Bacteria;D_1__Firmicutes;D_2__Bacilli;D_3__Bacillales;D_4__Family XII;D_5__Exiguobacterium;D_6__Exiguobacterium sp. L352	0	0	0	2.4939	9.0622	9.46345
D_0__Bacteria;D_1__Firmicutes;D_2__Bacilli;D_3__Lactobacillales;D_4__Streptococcaceae;D_5__Lactococcus;D_6__Lactococcus garvieae	1.70679	1.02487	6.38223	0.8313	0	0
D_0__Bacteria;D_1__Proteobacteria;D_2__Gammaproteobacteria;D_3__Enterobacteriales;D_4__Enterobacteriaceae;D_5__Erwinia;D_6__Erwinia amylovora	0	0	0	14.9634	0	27.6017
D_0__Bacteria;D_1__Firmicutes;D_2__Clostridia;D_3__Clostridiales;D_4__Ruminococcaceae;D_5__Candidatus Soleaferrea;D_6__uncultured Firmicutes bacterium	1.70679	8.19897	2.12741	0	0	0
D_0__Bacteria;D_1__Firmicutes;D_2__Clostridia;D_3__Clostridiales;D_4__Ruminococcaceae;D_5__Candidatus Soleaferrea;D_6__uncultured Firmicutes bacterium	1.70679	12.2985	20.2104	0.8313	0	0
D_0__Bacteria;D_1__Proteobacteria;D_2__Deltaproteobacteria;D_3__Desulfovibrionales;D_4__Desulfovibrionaceae;D_5__Desulfovibrio;D_6__uncultured Firmicutes bacterium	6.82715	3.07461	6.38223	0	0	0.788621
D_0__Bacteria;D_1__Bacteroidetes;D_2__Bacteroidia;D_3__Bacteroidales;D_4__Rikenellaceae;D_5__Alistipes;D_6__uncultured Bacteroidetes bacterium	6.82715	9.22384	8.50964	0	0	0
D_0__Bacteria;D_1__Bacteroidetes;D_2__Bacteroidia;D_3__Bacteroidales;D_4__Rikenellaceae;D_5__Alistipes;D_6__uncultured Bacteroidetes bacterium	5.12036	5.12436	3.19111	0	0	0
D_0__Bacteria;D_1__Bacteroidetes;D_2__Bacteroidia;D_3__Bacteroidales;D_4__Rikenellaceae;D_5__Alistipes;D_6__uncultured Bacteroidetes bacterium	6.82715	4.09949	1.0637	0	0	0
D_0__Bacteria;D_1__Firmicutes;D_2__Bacilli;D_3__Lactobacillales;D_4__Streptococcaceae;D_5__Lactococcus;D_6__uncultured Firmicutes bacterium	0	0	0	47.3841	31.7177	234.22
D_0__Bacteria;D_1__Firmicutes;D_2__Clostridia;D_3__Clostridiales;D_4__Clostridiaceae 1;D_5__Sarcina;D_6__uncultured Firmicutes bacterium	0	0	0	2.4939	36.2488	131.7
D_0__Bacteria;D_1__Firmicutes;D_2__Bacilli;D_3__Lactobacillales;D_4__Lactobacillaceae;D_5__Lactobacillus;D_6__uncultured Bacillus sp.	0	0	0	0	0	28.3904
D_0__Bacteria;D_1__Firmicutes;D_2__Bacilli;D_3__Lactobacillales;D_4__Lactobacillaceae;D_5__Lactobacillus;D_6__uncultured Bacillus sp.	0	0	0	0	2.26555	25.2359
D_0__Bacteria;D_1__Firmicutes;D_2__Bacilli;D_3__Lactobacillales;D_4__Lactobacillaceae;D_5__Pediococcus;D_6__uncultured Bacillus sp.	0	0	0	0	2.26555	7.09759
D_0__Eukaryota;D_1__Opisthokonta;D_2__Holozoa;D_3__Metazoa (Animalia);D_10__Neoptera;D_11__Orthoptera;D_12__Gryllus assimilis	859.367	979.777	1192.41	2.4939	2.26555	2.36586
D_0__Eukaryota;D_1__Opisthokonta;D_2__Holozoa;D_3__Metazoa (Animalia);D_10__Neoptera;D_11__Orthoptera;D_12__Myrmecophilus manni (Mann's ant cricket)	10.2407	13.3233	11.7008	3.3252	0	7.88621
D_0__Eukaryota;D_1__Opisthokonta;D_2__Holozoa;D_3__Metazoa (Animalia);D_10__Neoptera;D_11__Orthoptera;D_12__Cylindraustralia sp. BYU-IGC-OR027	0	0	0	5.8191	11.3278	2.36586
D_0__Eukaryota;D_1__Opisthokonta;D_2__Holozoa;D_3__Metazoa (Animalia);D_10__Neoptera;D_11__Thysanoptera;D_12__Gryllotalpa sp. BYU-IGC-OR050	5.97375	11.2736	4.25482	0	0	0.788621
D_0__Eukaryota;D_1__Opisthokonta;D_2__Holozoa;D_3__Metazoa (Animalia);D_10__Neoptera;D_11__Orthoptera;D_12__Pyrgacris descampsi	0	0	0	1.6626	15.8589	3.15448
D_0__Eukaryota;D_1__Opisthokonta;D_2__Holozoa;D_3__Metazoa (Animalia);D_10__Neoptera;D_11__Orthoptera;D_12__Jivarus ronderosi	0	0	1.0637	4.1565	6.79665	0.788621
D_0__Eukaryota;D_1__Opisthokonta;D_2__Holozoa;D_3__Metazoa (Animalia);D_10__Neoptera;D_11__Orthoptera;D_12__Pseudomastax sp. BYU-IGC-OR408	0.853393	1.02487	2.12741	1.6626	9.0622	3.94311
D_0__Eukaryota;D_1__Opisthokonta;D_2__Holozoa;D_3__Metazoa (Animalia);D_10__Neoptera;D_11__Orthoptera;D_12__Diestrammena unicolor	0	0	0	2.4939	9.0622	3.15448
D_0__Eukaryota;D_1__Opisthokonta;D_2__Holozoa;D_3__Metazoa (Animalia);D_10__Neoptera;D_11__Orthoptera;D_12__Brachytrupes sp. BYU-IGC-OR426	240.657	195.75	213.805	0	0	0
D_0__Eukaryota;D_1__Opisthokonta;D_2__Holozoa;D_3__Metazoa (Animalia);D_10__Neoptera;D_11__Orthoptera;D_12__Acheta domestica	443.764	599.55	730.765	0.8313	0	0.788621
D_0__Eukaryota;D_1__Opisthokonta;D_2__Holozoa;D_3__Metazoa (Animalia);D_10__Neoptera;D_11__Orthoptera;D_12__Sciobia finoti	471.073	533.958	622.267	0.8313	0	0
D_0__Eukaryota;D_1__Opisthokonta;D_2__Holozoa;D_3__Metazoa (Animalia);D_10__Neoptera;D_11__Orthoptera;D_12__Sclerogryllus sp. BYU-IGC-OR433	823.524	907.011	774.377	0	6.79665	1.57724
D_0__Eukaryota;D_1__Opisthokonta;D_2__Holozoa;D_3__Metazoa (Animalia);D_10__Neoptera;D_11__Orthoptera;D_12__Eneoptera guyanensis	1746.04	1940.08	1924.24	1.6626	4.5311	2.36586
D_0__Eukaryota;D_1__Opisthokonta;D_2__Holozoa;D_3__Metazoa (Animalia);D_10__Neoptera;D_11__Orthoptera;D_12__Paroecanthus sp. BYU-IGC-OR440	22.1882	23.572	27.6563	0.8313	0	2.36586
D_0__Eukaryota;D_1__Opisthokonta;D_2__Holozoa;D_3__Metazoa (Animalia);D_10__Neoptera;D_11__Orthoptera;D_12__Aclella troxalis	94.7266	78.9151	132.963	0	2.26555	0.788621
D_0__Eukaryota;D_1__Opisthokonta;D_2__Holozoa;D_3__Metazoa (Animalia);D_10__Neoptera;D_11__Orthoptera;D_12__Phaloria sp. BYU-IGC-OR447	221.029	166.029	122.326	1.6626	0	0
D_0__Eukaryota;D_1__Opisthokonta;D_2__Holozoa;D_3__Metazoa (Animalia);D_10__Neoptera;D_11__Orthoptera;D_12__Meloimorpha japonica	42.6697	67.6415	57.44	0	0	0.788621
D_0__Eukaryota;D_1__Opisthokonta;D_2__Holozoa;D_3__Metazoa (Animalia);D_10__Neoptera;D_11__Orthoptera;D_12__Paragryllus sp. BYU-IGC-OR458	18.7746	19.4726	24.4652	0	0	1.57724
D_0__Eukaryota;D_1__Opisthokonta;D_2__Holozoa;D_3__Metazoa (Animalia);D_10__Neoptera;D_11__Orthoptera;D_12__Euscyrtus japonicus	60.5909	63.542	44.6756	0	0	1.57724
D_0__Eukaryota;D_1__Opisthokonta;D_2__Holozoa;D_3__Metazoa (Animalia);D_10__Neoptera;D_11__Orthoptera;D_12__Pentacentrus sp. BYU-IGC-OR463	189.453	148.606	142.536	0.8313	0	3.15448
D_0__Eukaryota;D_1__Opisthokonta;D_2__Holozoa;D_3__Metazoa (Animalia);D_10__Neoptera;D_11__Orthoptera;D_12__Anaxipha praepostera	140.81	171.154	149.982	0.8313	2.26555	3.15448
D_0__Eukaryota;D_1__Opisthokonta;D_2__Holozoa;D_3__Metazoa (Animalia);D_10__Neoptera;D_11__Orthoptera;D_12__Argizala brasilensis	10.2407	12.2985	6.38223	0.8313	0	1.57724
D_0__Eukaryota;D_1__Opisthokonta;D_2__Holozoa;D_3__Metazoa (Animalia);D_10__Neoptera;D_11__Orthoptera;D_12__Nemobius sylvestris	40.9629	30.7461	41.4845	0	2.26555	0.788621
D_0__Eukaryota;D_1__Opisthokonta;D_2__Holozoa;D_3__Metazoa (Animalia);D_10__Neoptera;D_11__Orthoptera;D_12__Mirhipipteryx andensis	3.41357	5.12436	5.31852	1.6626	6.79665	1.57724
D_0__Eukaryota;D_1__Opisthokonta;D_2__Holozoa;D_3__Metazoa (Animalia);D_8__Arachnida;D_9__Opiliones;D_10__Schizodactylus inexspectatus	3.41357	4.09949	2.12741	0	0	0.788621
D_0__Eukaryota;D_1__Opisthokonta;D_2__Holozoa;D_3__Metazoa (Animalia);D_10__Neoptera;D_11__Orthoptera;D_12__Kinangopa jeanneli	0	0	0	4.1565	13.5933	2.36586
D_0__Eukaryota;D_1__Opisthokonta;D_2__Holozoa;D_3__Metazoa (Animalia);D_10__Neoptera;D_11__Phasmatodea;D_12__Timema californicum (California timema)	0	0	0	3.3252	2.26555	3.94311
D_0__Bacteria;D_1__Proteobacteria;D_2__Gammaproteobacteria;D_3__Enterobacteriales;D_4__Enterobacteriaceae;D_5__Rahnella;D_6__Rahnella aquatilis	0	0	0	18.2886	0	0
D_0__Eukaryota;D_1__Opisthokonta;D_2__Holozoa;D_3__Metazoa (Animalia);D_7__Catenulida;D_8__Stenostomidae;D_9__Stenostomum leucops	0.853393	1.02487	2.12741	1.6626	0	3.15448
D_0__Bacteria;D_1__Firmicutes;D_2__Bacilli;D_3__Lactobacillales;D_4__Lactobacillaceae;D_5__Lactobacillus;D_6__Lactobacillus graminis	0	0	0	0	0	18.9269
D_0__Eukaryota;D_1__Opisthokonta;D_2__Holozoa;D_3__Metazoa (Animalia);D_10__Neoptera;D_11__Coleoptera;D_12__Epilachna distincta	0	0	0	7.4817	49.8421	9.46345
D_0__Eukaryota;D_1__Opisthokonta;D_2__Holozoa;D_3__Metazoa (Animalia);D_10__Neoptera;D_11__Coleoptera;D_12__Epilachna paykulli	0	0	0	30.7581	233.352	11.8293
D_0__Eukaryota;D_1__Opisthokonta;D_2__Holozoa;D_3__Metazoa (Animalia);D_10__Neoptera;D_11__Coleoptera;D_12__Henosepilachna firma	0	0	0	3.3252	6.79665	4.73173
D_0__Eukaryota;D_1__Opisthokonta;D_2__Holozoa;D_3__Metazoa (Animalia);D_10__Neoptera;D_11__Coleoptera;D_12__Henosepilachna laokayensis	0	0	0	4.9878	0	3.15448
D_0__Eukaryota;D_1__Opisthokonta;D_2__Holozoa;D_3__Metazoa (Animalia);D_10__Neoptera;D_11__Coleoptera;D_12__Henosepilachna biroi	0	0	0	4.9878	0	3.15448
D_0__Eukaryota;D_1__Opisthokonta;D_2__Holozoa;D_3__Metazoa (Animalia);D_10__Neoptera;D_11__Coleoptera;D_12__Epilachna tumida	0	0	0	3.3252	0	5.52035
D_0__Eukaryota;D_1__Opisthokonta;D_2__Holozoa;D_3__Metazoa (Animalia);D_10__Neoptera;D_11__Coleoptera;D_12__Henosepilachna vulgaris	0	0	0	6.6504	0	6.30897
D_0__Eukaryota;D_1__Opisthokonta;D_2__Holozoa;D_3__Metazoa (Animalia);D_10__Neoptera;D_11__Coleoptera;D_12__Figura ruwenzorica	0.853393	3.07461	1.0637	11.6382	0	14.9838
D_0__Eukaryota;D_1__Opisthokonta;D_2__Holozoa;D_3__Metazoa (Animalia);D_10__Neoptera;D_11__Coleoptera;D_12__Epilachna olivacea	0	0	0	2.4939	0	6.30897
D_0__Eukaryota;D_1__Opisthokonta;D_2__Holozoa;D_3__Metazoa (Animalia);D_10__Neoptera;D_11__Coleoptera;D_12__Afidentula manderstjernae	0	0	0	5.8191	2.26555	6.30897
D_0__Eukaryota;D_1__Opisthokonta;D_2__Holozoa;D_3__Metazoa (Animalia);D_10__Neoptera;D_11__Coleoptera;D_12__Epilachna decipiens	0	0	0	7.4817	0	11.0407
D_0__Eukaryota;D_1__Opisthokonta;D_2__Holozoa;D_3__Metazoa (Animalia);D_10__Neoptera;D_11__Coleoptera;D_12__Epilachna sp. KS169	0	0	0	5.8191	0	13.4066
D_0__Eukaryota;D_1__Opisthokonta;D_2__Holozoa;D_3__Metazoa (Animalia);D_10__Neoptera;D_11__Coleoptera;D_12__Epilachna sp. KS181	0	0	0	6.6504	0	4.73173
D_0__Eukaryota;D_1__Opisthokonta;D_2__Holozoa;D_3__Metazoa (Animalia);D_10__Neoptera;D_11__Coleoptera;D_12__Epilachna monovittata	0	0	0	2.4939	0	7.88621
D_0__Eukaryota;D_1__Opisthokonta;D_2__Holozoa;D_3__Metazoa (Animalia);D_10__Neoptera;D_11__Coleoptera;D_12__Epilachna extrema	0	0	0	5.8191	15.8589	6.30897
D_0__Eukaryota;D_1__Opisthokonta;D_2__Holozoa;D_3__Metazoa (Animalia);D_10__Neoptera;D_11__Coleoptera;D_12__Epilachna praecipua	5.12036	3.07461	3.19111	0	2.26555	0
D_0__Eukaryota;D_1__Opisthokonta;D_2__Holozoa;D_3__Metazoa (Animalia);D_7__Chromadorea;D_8__Chromadorida;D_9__uncultured eukaryote	2.56018	1.02487	1.0637	4.1565	2.26555	0
D_0__Bacteria;D_1__Proteobacteria;D_2__Gammaproteobacteria;D_3__Aeromonadales;D_4__Aeromonadaceae;D_5__Aeromonas;D_6__Aeromonas eucrenophila	0	0	0	5.8191	9.0622	1.57724
D_0__Eukaryota;D_1__Opisthokonta;D_2__Holozoa;D_3__Metazoa (Animalia);D_8__Scolecida;D_9__Spionida;D_10__Pseudopolydora paucibranchiata	21.3348	15.3731	10.637	0.8313	0	0.788621
D_0__Eukaryota;D_1__Opisthokonta;D_2__Holozoa;D_3__Metazoa (Animalia);D_8__Arachnida;D_9__Araneae;D_10__Hahniidae sp. ARP-2015	3.41357	2.04974	4.25482	0	0	0
D_0__Eukaryota;D_1__Opisthokonta;D_2__Holozoa;D_3__Metazoa (Animalia);D_8__Arachnida;D_9__Acari;D_10__Eustigmaeus sp. ARP-2015	0.853393	4.09949	3.19111	4.1565	0	4.73173
D_0__Eukaryota;D_1__Opisthokonta;D_2__Holozoa;D_3__Metazoa (Animalia);D_7__Gastropoda;D_8__Heterobranchia;D_9__Calycidoris guentheri	11.9475	10.2487	14.8919	0.8313	0	0
D_0__Eukaryota;D_1__Opisthokonta;D_2__Holozoa;D_3__Metazoa (Animalia);D_10__Neoptera;D_11__Coleoptera;D_12__Acalanthis sp. DDM0160	0	0	0	9.97561	0	21.2928
D_0__Eukaryota;D_1__Opisthokonta;D_2__Holozoa;D_3__Metazoa (Animalia);D_10__Neoptera;D_11__Coleoptera;D_12__Adelium sp. CO135	0	0	0	18.2886	2.26555	23.6586
D_0__Eukaryota;D_1__Opisthokonta;D_2__Holozoa;D_3__Metazoa (Animalia);D_10__Neoptera;D_11__Coleoptera;D_12__Anthicus nanus	0	0	0	5.8191	2.26555	14.9838
D_0__Eukaryota;D_1__Opisthokonta;D_2__Holozoa;D_3__Metazoa (Animalia);D_10__Neoptera;D_11__Coleoptera;D_12__Apatides fortis	0	0	0	6.6504	0	3.94311
D_0__Eukaryota;D_1__Opisthokonta;D_2__Holozoa;D_3__Metazoa (Animalia);D_10__Neoptera;D_11__Coleoptera;D_12__Archeocrypticus topali	0	1.02487	0	4.9878	0	7.09759
D_0__Eukaryota;D_1__Opisthokonta;D_2__Holozoa;D_3__Metazoa (Animalia);D_10__Neoptera;D_11__Coleoptera;D_12__Boros schneideri	0	0	0	54.8658	0	59.1466
D_0__Eukaryota;D_1__Opisthokonta;D_2__Holozoa;D_3__Metazoa (Animalia);D_10__Neoptera;D_11__Coleoptera;D_12__Bothrideres sp. DDM0583	0	0	0	69.8292	0	97.789
D_0__Eukaryota;D_1__Opisthokonta;D_2__Holozoa;D_3__Metazoa (Animalia);D_10__Neoptera;D_11__Coleoptera;D_12__Brachypsectra fulva	0	0	0	8.313	0	24.4473
D_0__Eukaryota;D_1__Opisthokonta;D_2__Holozoa;D_3__Metazoa (Animalia);D_10__Neoptera;D_11__Coleoptera;D_12__Byrrhinus sp. DDM0393	0	0	0	5.8191	0	9.46345
D_0__Eukaryota;D_1__Opisthokonta;D_2__Holozoa;D_3__Metazoa (Animalia);D_10__Neoptera;D_11__Coleoptera;D_12__Calopus angustus	0	0	0	6.6504	0	5.52035
D_0__Eukaryota;D_1__Opisthokonta;D_2__Holozoa;D_3__Metazoa (Animalia);D_10__Neoptera;D_11__Coleoptera;D_12__Carpophilus pallipennis	0	0	0	4.1565	0	11.8293
D_0__Eukaryota;D_1__Opisthokonta;D_2__Holozoa;D_3__Metazoa (Animalia);D_10__Neoptera;D_11__Coleoptera;D_12__Cavognatha sp. DDM0812	0	0	0	10.8069	0	9.46345
D_0__Eukaryota;D_1__Opisthokonta;D_2__Holozoa;D_3__Metazoa (Animalia);D_10__Neoptera;D_11__Coleoptera;D_12__Cephaloleia belti	0.853393	0	0	5.8191	0	4.73173
D_0__Eukaryota;D_1__Opisthokonta;D_2__Holozoa;D_3__Metazoa (Animalia);D_10__Neoptera;D_11__Coleoptera;D_12__Chaetosoma scaritides	0	0	0	4.9878	0	8.67483
D_0__Eukaryota;D_1__Opisthokonta;D_2__Holozoa;D_3__Metazoa (Animalia);D_10__Neoptera;D_11__Coleoptera;D_12__Chelonarium sp. DDM0617	0	0	0	4.9878	0	3.15448
D_0__Eukaryota;D_1__Opisthokonta;D_2__Holozoa;D_3__Metazoa (Animalia);D_10__Neoptera;D_11__Coleoptera;D_12__Cis vitulus	0	0	0	7.4817	0	15.7724
D_0__Eukaryota;D_1__Opisthokonta;D_2__Holozoa;D_3__Metazoa (Animalia);D_10__Neoptera;D_11__Coleoptera;D_12__Cneoglossa sp. DDM1299	0	0	0	5.8191	0	11.8293
D_0__Eukaryota;D_1__Opisthokonta;D_2__Holozoa;D_3__Metazoa (Animalia);D_10__Neoptera;D_11__Coleoptera;D_12__Colydium lineola	0	0	0	118.876	6.79665	126.968
D_0__Eukaryota;D_1__Opisthokonta;D_2__Holozoa;D_3__Metazoa (Animalia);D_10__Neoptera;D_11__Coleoptera;D_12__Dascillocyphon sp. n. DDM0038	0	0	0	4.1565	4.5311	5.52035
D_0__Eukaryota;D_1__Opisthokonta;D_2__Holozoa;D_3__Metazoa (Animalia);D_10__Neoptera;D_11__Coleoptera;D_12__Diplocoelus brunneus	0	0	0	9.97561	0	11.0407
D_0__Eukaryota;D_1__Opisthokonta;D_2__Holozoa;D_3__Metazoa (Animalia);D_10__Neoptera;D_11__Coleoptera;D_12__Endomychus biguttatus	0	0	0	9.14431	0	11.8293
D_0__Eukaryota;D_1__Opisthokonta;D_2__Holozoa;D_3__Metazoa (Animalia);D_10__Neoptera;D_11__Coleoptera;D_12__Eronyxa angusta	0	0	0	7.4817	0	10.2521
D_0__Eukaryota;D_1__Opisthokonta;D_2__Holozoa;D_3__Metazoa (Animalia);D_10__Neoptera;D_11__Coleoptera;D_12__Eustrophopsis arizonensis	0	0	0	4.1565	0	6.30897
D_0__Eukaryota;D_1__Opisthokonta;D_2__Holozoa;D_3__Metazoa (Animalia);D_10__Neoptera;D_11__Coleoptera;D_12__Hemipeplus microphthalmus	0	0	0	14.1321	0	9.46345
D_0__Eukaryota;D_1__Opisthokonta;D_2__Holozoa;D_3__Metazoa (Animalia);D_10__Neoptera;D_11__Coleoptera;D_12__Hobartius sp. BT0024	0	0	0	12.4695	2.26555	18.1383
D_0__Eukaryota;D_1__Opisthokonta;D_2__Holozoa;D_3__Metazoa (Animalia);D_10__Neoptera;D_11__Coleoptera;D_12__Holoparamecus kunzei	8.53393	12.2985	6.38223	0.8313	0	0
D_0__Eukaryota;D_1__Opisthokonta;D_2__Holozoa;D_3__Metazoa (Animalia);D_10__Neoptera;D_11__Coleoptera;D_12__Hymaea magna	0	0	0	9.14431	0	18.1383
D_0__Eukaryota;D_1__Opisthokonta;D_2__Holozoa;D_3__Metazoa (Animalia);D_10__Neoptera;D_11__Coleoptera;D_12__Ischyomius sp. DDM0735	0	0	0	7.4817	0	7.88621
D_0__Eukaryota;D_1__Opisthokonta;D_2__Holozoa;D_3__Metazoa (Animalia);D_10__Neoptera;D_11__Coleoptera;D_12__Lacconotus pallidus	0	0	0	6.6504	2.26555	14.9838
D_0__Eukaryota;D_1__Opisthokonta;D_2__Holozoa;D_3__Metazoa (Animalia);D_10__Neoptera;D_11__Coleoptera;D_12__Listrus sp. DDM0783	0	0	0	22.4451	2.26555	24.4473
D_0__Eukaryota;D_1__Opisthokonta;D_2__Holozoa;D_3__Metazoa (Animalia);D_10__Neoptera;D_11__Coleoptera;D_12__Lutrochus arizonicus	0	0	0	2.4939	0	6.30897
D_0__Eukaryota;D_1__Opisthokonta;D_2__Holozoa;D_3__Metazoa (Animalia);D_10__Neoptera;D_11__Coleoptera;D_12__Malthodes sp. DDM0621	0	0	0	6.6504	6.79665	3.94311
D_0__Eukaryota;D_1__Opisthokonta;D_2__Holozoa;D_3__Metazoa (Animalia);D_10__Neoptera;D_11__Coleoptera;D_12__Matheteus theveneti	0	0	0	2.4939	0	6.30897
D_0__Eukaryota;D_1__Opisthokonta;D_2__Holozoa;D_3__Metazoa (Animalia);D_10__Neoptera;D_11__Coleoptera;D_12__Mecopelmus zeteki	7.68054	4.09949	1.0637	0	0	3.94311
D_0__Eukaryota;D_1__Opisthokonta;D_2__Holozoa;D_3__Metazoa (Animalia);D_10__Neoptera;D_11__Coleoptera;D_12__Melyris viridis	0	0	0	2.4939	9.0622	2.36586
D_0__Eukaryota;D_1__Opisthokonta;D_2__Holozoa;D_3__Metazoa (Animalia);D_10__Neoptera;D_11__Coleoptera;D_12__Meryx rugosa	0	0	0	5.8191	0	3.15448
D_0__Eukaryota;D_1__Opisthokonta;D_2__Holozoa;D_3__Metazoa (Animalia);D_10__Neoptera;D_11__Coleoptera;D_12__Migdolus fryanus	0.853393	0	1.0637	55.6971	0	90.6914
D_0__Eukaryota;D_1__Opisthokonta;D_2__Holozoa;D_3__Metazoa (Animalia);D_10__Neoptera;D_11__Coleoptera;D_12__Morpholycus monilicornis	0	0	0	3.3252	0	5.52035
D_0__Eukaryota;D_1__Opisthokonta;D_2__Holozoa;D_3__Metazoa (Animalia);D_10__Neoptera;D_11__Coleoptera;D_12__Notaris acridulus	0	0	0	44.8902	0	74.919
D_0__Eukaryota;D_1__Opisthokonta;D_2__Holozoa;D_3__Metazoa (Animalia);D_10__Neoptera;D_11__Coleoptera;D_12__Ostomopsis sp. DDM0588	0	0	0	5.8191	0	6.30897
D_0__Eukaryota;D_1__Opisthokonta;D_2__Holozoa;D_3__Metazoa (Animalia);D_10__Neoptera;D_11__Coleoptera;D_12__Paracucujus rostratus	0	0	0	12.4695	0	25.2359
D_0__Eukaryota;D_1__Opisthokonta;D_2__Holozoa;D_3__Metazoa (Animalia);D_10__Neoptera;D_11__Coleoptera;D_12__Phalacrinus sp. DDM0594	0	0	0	9.14431	0	11.0407
D_0__Eukaryota;D_1__Opisthokonta;D_2__Holozoa;D_3__Metazoa (Animalia);D_10__Neoptera;D_11__Coleoptera;D_12__Phycosecis limbata	0	0	0	7.4817	2.26555	9.46345
D_0__Eukaryota;D_1__Opisthokonta;D_2__Holozoa;D_3__Metazoa (Animalia);D_10__Neoptera;D_11__Coleoptera;D_12__Platypus incompertus	0	0	0	18.2886	9.0622	18.1383
D_0__Eukaryota;D_1__Opisthokonta;D_2__Holozoa;D_3__Metazoa (Animalia);D_10__Neoptera;D_11__Coleoptera;D_12__Polypria sp. DDM0619	0	0	0	9.14431	0	4.73173
D_0__Eukaryota;D_1__Opisthokonta;D_2__Holozoa;D_3__Metazoa (Animalia);D_10__Neoptera;D_11__Coleoptera;D_12__Prostomis mandibularis	0	0	0	11.6382	0	21.2928
D_0__Eukaryota;D_1__Opisthokonta;D_2__Holozoa;D_3__Metazoa (Animalia);D_10__Neoptera;D_11__Coleoptera;D_12__Pycnomerus sp. DDM0895	0	0	0	8.313	0	9.46345
D_0__Eukaryota;D_1__Opisthokonta;D_2__Holozoa;D_3__Metazoa (Animalia);D_10__Neoptera;D_11__Coleoptera;D_12__Rhizophagus remotus	0	0	0	6.6504	0	3.15448
D_0__Eukaryota;D_1__Opisthokonta;D_2__Holozoa;D_3__Metazoa (Animalia);D_10__Neoptera;D_11__Coleoptera;D_12__Saphophagus minutus	0	0	0	4.9878	0	14.9838
D_0__Eukaryota;D_1__Opisthokonta;D_2__Holozoa;D_3__Metazoa (Animalia);D_10__Neoptera;D_11__Coleoptera;D_12__Scirtes sp. BT0045	0	0	0	1.6626	2.26555	5.52035
D_0__Eukaryota;D_1__Opisthokonta;D_2__Holozoa;D_3__Metazoa (Animalia);D_10__Neoptera;D_11__Coleoptera;D_12__Scraptiinae sp. DDM0919	0	0	0	3.3252	0	6.30897
D_0__Eukaryota;D_1__Opisthokonta;D_2__Holozoa;D_3__Metazoa (Animalia);D_10__Neoptera;D_11__Coleoptera;D_12__Smicrips palmicola	0	0	0	9.97561	0	13.4066
D_0__Eukaryota;D_1__Opisthokonta;D_2__Holozoa;D_3__Metazoa (Animalia);D_10__Neoptera;D_11__Coleoptera;D_12__Sphindocis denticollis	0	0	0	9.14431	2.26555	10.2521
D_0__Eukaryota;D_1__Opisthokonta;D_2__Holozoa;D_3__Metazoa (Animalia);D_10__Neoptera;D_11__Coleoptera;D_12__Sphindus americanus	0	0	0	39.9024	2.26555	60.7238
D_0__Eukaryota;D_1__Opisthokonta;D_2__Holozoa;D_3__Metazoa (Animalia);D_10__Neoptera;D_11__Coleoptera;D_12__Statira gagatina	0	0	0	83.13	2.26555	63.8783
D_0__Eukaryota;D_1__Opisthokonta;D_2__Holozoa;D_3__Metazoa (Animalia);D_10__Neoptera;D_11__Coleoptera;D_12__Synchroa punctata	0	0	0	7.4817	0	23.6586
D_0__Eukaryota;D_1__Opisthokonta;D_2__Holozoa;D_3__Metazoa (Animalia);D_10__Neoptera;D_11__Coleoptera;D_12__Teredolaemus sp. DDM0585	0	0	0	11.6382	0	21.2928
D_0__Eukaryota;D_1__Opisthokonta;D_2__Holozoa;D_3__Metazoa (Animalia);D_10__Neoptera;D_11__Coleoptera;D_12__Tetraopes tetrophthalmus (red milkweed beetle)	0	0	0	9.97561	0	10.2521
D_0__Eukaryota;D_1__Opisthokonta;D_2__Holozoa;D_3__Metazoa (Animalia);D_10__Neoptera;D_11__Coleoptera;D_12__Tetraphalerus bruchi	0	0	0	0.8313	4.5311	8.67483
D_0__Eukaryota;D_1__Opisthokonta;D_2__Holozoa;D_3__Metazoa (Animalia);D_10__Neoptera;D_11__Coleoptera;D_12__Thymalus sp. BT0026	0	0	0	1.6626	0	11.0407
D_0__Eukaryota;D_1__Opisthokonta;D_2__Holozoa;D_3__Metazoa (Animalia);D_10__Neoptera;D_11__Coleoptera;D_12__Trictenotoma sp. DDM0622	0	0	0	32.4207	2.26555	33.9107
D_0__Eukaryota;D_1__Opisthokonta;D_2__Holozoa;D_3__Metazoa (Animalia);D_10__Neoptera;D_11__Coleoptera;D_12__Xylariophilus sp. DDM0584	0	0	0	4.9878	0	7.88621
D_0__Bacteria;D_1__Firmicutes;D_2__Bacilli;D_3__Lactobacillales;D_4__Enterococcaceae;D_5__Enterococcus;D_6__uncultured bacterium	0.853393	1.02487	1.0637	10.8069	47.5766	70.1873
D_0__Eukaryota;D_1__Opisthokonta;D_2__Holozoa;D_3__Metazoa (Animalia);D_10__Neoptera;D_11__Coleoptera;D_12__Cryptocephalus celtibericus	1.70679	0	0	4.9878	4.5311	2.36586
D_0__Eukaryota;D_1__Opisthokonta;D_2__Holozoa;D_3__Metazoa (Animalia);D_10__Neoptera;D_11__Coleoptera;D_12__Gonioctena olivacea	0	0	0	10.8069	0	20.5042
D_0__Eukaryota;D_1__Opisthokonta;D_2__Holozoa;D_3__Metazoa (Animalia);D_10__Neoptera;D_11__Coleoptera;D_12__Calomicrus circumfusus	0.853393	0	0	50.7093	0	63.8783
D_0__Eukaryota;D_1__Opisthokonta;D_2__Holozoa;D_3__Metazoa (Animalia);D_10__Neoptera;D_11__Coleoptera;D_12__Neocrepidodera impressa	0	0	0	24.939	0	26.8131
D_0__Eukaryota;D_1__Opisthokonta;D_2__Holozoa;D_3__Metazoa (Animalia);D_10__Neoptera;D_11__Coleoptera;D_12__Chaetocnema hortensis	0	0	0	25.7703	0	47.3173
D_0__Eukaryota;D_1__Opisthokonta;D_2__Holozoa;D_3__Metazoa (Animalia);D_10__Neoptera;D_11__Coleoptera;D_12__Oedionychus cinctus	0	0	0	25.7703	2.26555	41.7969
D_0__Eukaryota;D_1__Opisthokonta;D_2__Holozoa;D_3__Metazoa (Animalia);D_10__Neoptera;D_11__Coleoptera;D_12__Mantura chrysanthemi	0	0	0	13.3008	0	20.5042
D_0__Eukaryota;D_1__Opisthokonta;D_2__Holozoa;D_3__Metazoa (Animalia);D_10__Neoptera;D_11__Coleoptera;D_12__Lachnaia pubescens	0	0	0	3.3252	6.79665	7.88621
D_0__Eukaryota;D_1__Opisthokonta;D_2__Holozoa;D_3__Metazoa (Animalia);D_10__Neoptera;D_11__Coleoptera;D_12__Linaeidea aenea	0	0	0	55.6971	2.26555	68.61
D_0__Eukaryota;D_1__Opisthokonta;D_2__Holozoa;D_3__Metazoa (Animalia);D_10__Neoptera;D_11__Coleoptera;D_12__Oulema rufocyanea	0	0	0	4.9878	2.26555	7.09759
D_0__Eukaryota;D_1__Opisthokonta;D_2__Holozoa;D_3__Metazoa (Animalia);D_10__Neoptera;D_11__Coleoptera;D_12__Longitarsus bedeli	0	0	0	6.6504	0	11.0407
D_0__Eukaryota;D_1__Opisthokonta;D_2__Holozoa;D_3__Metazoa (Animalia);D_10__Neoptera;D_11__Coleoptera;D_12__Timarcha coarcticollis	0	0	0	19.1199	0	36.2766
D_0__Eukaryota;D_1__Opisthokonta;D_2__Holozoa;D_3__Metazoa (Animalia);D_10__Neoptera;D_11__Coleoptera;D_12__Pachybrachis regius	0	0	0	4.1565	0	5.52035
D_0__Eukaryota;D_1__Opisthokonta;D_2__Holozoa;D_3__Metazoa (Animalia);D_10__Neoptera;D_11__Coleoptera;D_12__Lachnaia hirta	0	0	0	4.9878	6.79665	9.46345
D_0__Eukaryota;D_1__Opisthokonta;D_2__Holozoa;D_3__Metazoa (Animalia);D_10__Neoptera;D_11__Coleoptera;D_12__Plateumaris sericea	4.26697	0	4.25482	50.7093	0	80.4394
D_0__Eukaryota;D_1__Opisthokonta;D_2__Holozoa;D_3__Metazoa (Animalia);D_10__Neoptera;D_11__Coleoptera;D_12__Dastarcus vetustus	0	0	0	39.0711	0	45.74
D_0__Eukaryota;D_1__Opisthokonta;D_2__Holozoa;D_3__Metazoa (Animalia);D_10__Neoptera;D_11__Coleoptera;D_12__Oxylaemus californicus	0	0	0	5.8191	2.26555	8.67483
D_0__Eukaryota;D_1__Opisthokonta;D_2__Holozoa;D_3__Metazoa (Animalia);D_10__Neoptera;D_11__Coleoptera;D_12__Deretaphrus oregonensis	0	0	0	7.4817	0	11.8293
D_0__Eukaryota;D_1__Opisthokonta;D_2__Holozoa;D_3__Metazoa (Animalia);D_10__Neoptera;D_11__Coleoptera;D_12__Ogmoderes sp. CO907	0	0	0	5.8191	2.26555	3.94311
D_0__Eukaryota;D_1__Opisthokonta;D_2__Holozoa;D_3__Metazoa (Animalia);D_10__Neoptera;D_11__Coleoptera;D_12__Ascetoderes vittatus	0	0	0	11.6382	0	18.9269
D_0__Eukaryota;D_1__Opisthokonta;D_2__Holozoa;D_3__Metazoa (Animalia);D_10__Neoptera;D_11__Coleoptera;D_12__Murmidius sp. CO1013	0	0	0	4.1565	0	7.88621
D_0__Eukaryota;D_1__Opisthokonta;D_2__Holozoa;D_3__Metazoa (Animalia);D_10__Neoptera;D_11__Coleoptera;D_12__Murmidius sp. n. CO915	0	0	0	3.3252	0	7.09759
D_0__Eukaryota;D_1__Opisthokonta;D_2__Holozoa;D_3__Metazoa (Animalia);D_10__Neoptera;D_11__Coleoptera;D_12__Cycloxenus sp. CO924	0	0	0	3.3252	0	8.67483
D_0__Eukaryota;D_1__Opisthokonta;D_2__Holozoa;D_3__Metazoa (Animalia);D_10__Neoptera;D_11__Coleoptera;D_12__Philothermopsis sp. CO927	0.853393	1.02487	1.0637	2.4939	6.79665	0.788621
D_0__Eukaryota;D_1__Opisthokonta;D_2__Holozoa;D_3__Metazoa (Animalia);D_10__Neoptera;D_11__Coleoptera;D_12__Afrorylon sp. CO928	1.70679	3.07461	2.12741	1.6626	2.26555	0.788621
D_0__Eukaryota;D_1__Opisthokonta;D_2__Holozoa;D_3__Metazoa (Animalia);D_10__Neoptera;D_11__Coleoptera;D_12__Mychocerus sp. PNG	0	0	0	2.4939	0	10.2521
D_0__Eukaryota;D_1__Opisthokonta;D_2__Holozoa;D_3__Metazoa (Animalia);D_10__Neoptera;D_11__Coleoptera;D_12__Plotinini sp. AGNM08	0	0	0	4.9878	0	7.09759
D_0__Eukaryota;D_1__Opisthokonta;D_2__Holozoa;D_3__Metazoa (Animalia);D_10__Neoptera;D_11__Coleoptera;D_12__Exochomus sp. CO722	0	0	0	13.3008	6.79665	7.88621
D_0__Eukaryota;D_1__Opisthokonta;D_2__Holozoa;D_3__Metazoa (Animalia);D_10__Neoptera;D_11__Coleoptera;D_12__Rhyzobius sp. CO728	0.853393	0	0	3.3252	0	7.88621
D_0__Eukaryota;D_1__Opisthokonta;D_2__Holozoa;D_3__Metazoa (Animalia);D_10__Neoptera;D_11__Coleoptera;D_12__Selvadius sp. CO822	0	0	0	5.8191	0	7.88621
D_0__Eukaryota;D_1__Opisthokonta;D_2__Holozoa;D_3__Metazoa (Animalia);D_10__Neoptera;D_11__Coleoptera;D_12__Aphanocephalus sp. CO936	5.12036	4.09949	2.12741	4.9878	2.26555	2.36586
D_0__Eukaryota;D_1__Opisthokonta;D_2__Holozoa;D_3__Metazoa (Animalia);D_10__Neoptera;D_11__Coleoptera;D_12__Anthonaeus agavensis	0	0	0	5.8191	0	10.2521
D_0__Eukaryota;D_1__Opisthokonta;D_2__Holozoa;D_3__Metazoa (Animalia);D_10__Neoptera;D_11__Coleoptera;D_12__Lenax sp. CO897	0	0	0	2.4939	0	9.46345
D_0__Eukaryota;D_1__Opisthokonta;D_2__Holozoa;D_3__Metazoa (Animalia);D_10__Neoptera;D_11__Coleoptera;D_12__Priasilpha obscura	0	0	0	6.6504	0	11.0407
D_0__Eukaryota;D_1__Opisthokonta;D_2__Holozoa;D_3__Metazoa (Animalia);D_10__Neoptera;D_11__Coleoptera;D_12__Protosphindus bellus	0	0	0	80.6361	0	95.4232
D_0__Eukaryota;D_1__Opisthokonta;D_2__Holozoa;D_3__Metazoa (Animalia);D_10__Neoptera;D_11__Coleoptera;D_12__Platycotylus sp. CO1010	0	0	0	5.8191	2.26555	3.15448
D_0__Eukaryota;D_1__Opisthokonta;D_2__Holozoa;D_3__Metazoa (Animalia);D_10__Neoptera;D_11__Coleoptera;D_12__Megauchenia sp. CO1008	0	0	0	4.1565	0	6.30897
D_0__Eukaryota;D_1__Opisthokonta;D_2__Holozoa;D_3__Metazoa (Animalia);D_10__Neoptera;D_11__Coleoptera;D_12__Temnoscheila virescens	0	0	0	9.14431	2.26555	3.94311
D_0__Bacteria;D_1__Proteobacteria;D_2__Gammaproteobacteria;D_3__Enterobacteriales;D_4__Enterobacteriaceae;D_5__Enterobacter;D_6__uncultured bacterium	0	0	1.0637	4.9878	0	2.36586
D_0__Eukaryota;D_1__Opisthokonta;D_2__Holozoa;D_3__Metazoa (Animalia);D_11__Dictyoptera;D_12__Mantodea;D_13__Anaplecta sp. FL-2015	40.1095	21.5223	55.3126	0.8313	0	0.788621
D_0__Bacteria;D_1__Firmicutes;D_2__Bacilli;D_3__Lactobacillales;D_4__Lactobacillaceae;D_5__Lactobacillus;D_6__Lactobacillus plantarum subsp. plantarum	0.853393	0	2.12741	0	13.5933	3.15448
D_0__Eukaryota;D_1__Opisthokonta;D_2__Holozoa;D_3__Metazoa (Animalia);D_8__Palpata;D_9__Phyllodocida;D_10__Sphaerodoropsis cf. philippi MC-2015	7.68054	15.3731	12.7645	0.8313	0	1.57724
D_0__Eukaryota;D_1__Opisthokonta;D_2__Holozoa;D_3__Metazoa (Animalia);D_8__Palpata;D_9__Phyllodocida;D_10__Sphaerodoropsis sp. 4 MC-2015	5.12036	9.22384	10.637	0	0	0
D_0__Eukaryota;D_1__Opisthokonta;D_2__Holozoa;D_3__Metazoa (Animalia);D_8__Palpata;D_9__Phyllodocida;D_10__Sphaerodoropsis sp. 4 MC-2015	5.12036	6.14923	9.57334	0	0	0
D_0__Eukaryota;D_1__Opisthokonta;D_2__Holozoa;D_3__Metazoa (Animalia);D_8__Palpata;D_9__Phyllodocida;D_10__Sphaerodoropsis aurantica	4.26697	7.1741	2.12741	0	0	0
D_0__Eukaryota;D_1__Opisthokonta;D_2__Holozoa;D_3__Metazoa (Animalia);D_8__Palpata;D_9__Phyllodocida;D_10__Sphaerodoropsis cf. longianalpapilla MC-2015	11.0941	9.22384	9.57334	0	0	1.57724
D_0__Eukaryota;D_1__Opisthokonta;D_2__Holozoa;D_3__Metazoa (Animalia);D_8__Palpata;D_9__Phyllodocida;D_10__Sphaerodoropsis cf. martinae MC-2015	13.6543	10.2487	10.637	0.8313	0	0
D_0__Eukaryota;D_1__Opisthokonta;D_2__Holozoa;D_3__Metazoa (Animalia);D_8__Palpata;D_9__Phyllodocida;D_10__Sphaerodoridium fauchaldi	2.56018	8.19897	9.57334	0	0	1.57724
D_0__Eukaryota;D_1__Opisthokonta;D_2__Holozoa;D_3__Metazoa (Animalia);D_8__Palpata;D_9__Phyllodocida;D_10__Clavodorum cf. atlanticum MC-2015	12.8009	13.3233	10.637	0	0	0
D_0__Eukaryota;D_1__Opisthokonta;D_2__Holozoa;D_3__Metazoa (Animalia);D_8__Palpata;D_9__Phyllodocida;D_10__Sphaerodorum flavum	5.97375	1.02487	3.19111	0	4.5311	2.36586
D_0__Eukaryota;D_1__Opisthokonta;D_2__Holozoa;D_3__Metazoa (Animalia);D_8__Palpata;D_9__Phyllodocida;D_10__Sphaerodoropsis sp. 1 MC-2015	2.56018	7.1741	0	0	0	0
D_0__Eukaryota;D_1__Opisthokonta;D_2__Holozoa;D_3__Metazoa (Animalia);D_8__Palpata;D_9__Phyllodocida;D_10__Sphaerodoropsis cf. martinae MC-2015	9.38732	10.2487	8.50964	0.8313	0	0
D_0__Eukaryota;D_1__Opisthokonta;D_2__Holozoa;D_3__Metazoa (Animalia);D_8__Palpata;D_9__Phyllodocida;D_10__Sphaerodoropsis sp. 5 MC-2015	11.9475	14.3482	13.8282	0	0	0
D_0__Eukaryota;D_1__Opisthokonta;D_2__Holozoa;D_3__Metazoa (Animalia);D_8__Palpata;D_9__Phyllodocida;D_10__Sphaerodoropsis cf. discolis MC-2015	29.0154	44.0695	30.8474	0	0	0
D_0__Eukaryota;D_1__Opisthokonta;D_2__Holozoa;D_3__Metazoa (Animalia);D_8__Palpata;D_9__Phyllodocida;D_10__Ephesiella abyssorum	17.9213	14.3482	18.083	0	2.26555	0
D_0__Bacteria;D_1__Firmicutes;D_2__Bacilli;D_3__Lactobacillales;D_4__Streptococcaceae;D_5__Lactococcus;D_6__bacterium JNKLA7	0	0	0	2.4939	0	6.30897
D_0__Eukaryota;D_1__Opisthokonta;D_2__Holozoa;D_3__Metazoa (Animalia);D_9__Copepoda;D_10__Cyclopoida;D_11__Mesocyclops dissimilis	2.56018	5.12436	9.57334	0	0	1.57724
D_0__Eukaryota;D_1__Opisthokonta;D_2__Holozoa;D_3__Metazoa (Animalia);D_9__Copepoda;D_10__Cyclopoida;D_11__Mesocyclops pehpeiensis	4.26697	7.1741	3.19111	0	0	0
D_0__Eukaryota;D_1__Opisthokonta;D_2__Holozoa;D_3__Metazoa (Animalia);D_9__Copepoda;D_10__Siphonostomatoida;D_11__Haemobaphes pannosus	4.26697	4.09949	8.50964	0	0	0
D_0__Eukaryota;D_1__Opisthokonta;D_2__Holozoa;D_3__Metazoa (Animalia);D_9__Copepoda;D_10__Monstrilloida;D_11__Cymbasoma sp. SYB-2016	3.41357	2.04974	2.12741	0.8313	0	2.36586
D_0__Bacteria;D_1__Firmicutes;D_2__Bacilli;D_3__Lactobacillales;D_4__Streptococcaceae;D_5__Lactococcus;D_6__Lactococcus sp. S23	0	0	0	9.14431	4.5311	0.788621
D_0__Bacteria;D_1__Proteobacteria;D_2__Gammaproteobacteria;D_3__Pseudomonadales;D_4__Pseudomonadaceae;D_5__Pseudomonas;D_6__Pseudomonas sp. AB_40	0	0	0	41.565	0	0
D_0__Bacteria;D_1__Proteobacteria;D_2__Gammaproteobacteria;D_3__Pseudomonadales;D_4__Pseudomonadaceae;D_5__Pseudomonas;D_6__Pseudomonas fragi	0	0	0	71.4918	2.26555	0.788621
D_0__Bacteria;D_1__Proteobacteria;D_2__Gammaproteobacteria;D_3__Pseudomonadales;D_4__Pseudomonadaceae;D_5__Pseudomonas;D_6__Pseudomonas psychrophila	0	0	0	23.2764	0	0
D_0__Bacteria;D_1__Proteobacteria;D_2__Gammaproteobacteria;D_3__Pseudomonadales;D_4__Pseudomonadaceae;D_5__Pseudomonas;D_6__Pseudomonas fragi	0	0	0	88.1179	0	1.57724
D_0__Bacteria;D_1__Proteobacteria;D_2__Gammaproteobacteria;D_3__Pseudomonadales;D_4__Pseudomonadaceae;D_5__Pseudomonas;D_6__Pseudoalteromonas sp. AB_79	0	0	0	37.4085	0	0
D_0__Eukaryota;D_1__Opisthokonta;D_2__Holozoa;D_3__Metazoa (Animalia);D_7__Rhabditophora;D_8__Macrostomida;D_9__Macrostomum lignano	0	0	0	14.1321	0	7.09759
D_0__Bacteria;D_1__Firmicutes;D_2__Bacilli;D_3__Lactobacillales;D_4__Streptococcaceae;D_5__Lactococcus;D_6__Lactococcus lactis subsp. lactis	0	0	0	0.8313	4.5311	6.30897
D_0__Bacteria;D_1__Firmicutes;D_2__Bacilli;D_3__Lactobacillales;D_4__Enterococcaceae;D_5__Enterococcus;D_6__Enterococcus sp. QAUEM02	0.853393	2.04974	0	0.8313	0	7.88621
D_0__Eukaryota;D_1__Opisthokonta;D_2__Holozoa;D_3__Metazoa (Animalia);D_9__Copepoda;D_10__Monstrilloida;D_11__Monstrillopsis sp. 2 SYB-2016	2.56018	2.04974	1.0637	5.8191	0	8.67483
D_0__Bacteria;D_1__Proteobacteria;D_2__Gammaproteobacteria;D_3__Enterobacteriales;D_4__Enterobacteriaceae;D_5__Klebsiella;D_6__Klebsiella pneumoniae	0	0	0	8.313	2.26555	26.8131
D_0__Eukaryota;D_1__Opisthokonta;D_2__Nucletmycea;D_3__Fungi;D_4__Cryptomycota;D_5__uncultured eukaryote;D_6__uncultured eukaryote	0.853393	0	0	51.5406	70.2321	33.1221
D_0__Eukaryota;D_1__Opisthokonta;D_2__Holozoa;D_3__Metazoa (Animalia);D_10__Neoptera;D_11__Coleoptera;D_12__Limnebius mesatlanticus	0	0	0	6.6504	0	11.0407
D_0__Eukaryota;D_1__Opisthokonta;D_2__Holozoa;D_3__Metazoa (Animalia);D_7__Gordioida;D_8__Gordea;D_9__Gordionus alpestris	4.26697	4.09949	3.19111	0.8313	2.26555	0.788621
D_0__Bacteria;D_1__Proteobacteria;D_2__Gammaproteobacteria;D_3__Enterobacteriales;D_4__Enterobacteriaceae;D_5__Kluyvera;D_6__Kluyvera georgiana	0	0	0	2.4939	0	7.88621
D_0__Bacteria;D_1__Firmicutes;D_2__Bacilli;D_3__Bacillales;D_4__Bacillaceae;D_5__Bacillus;D_6__uncultured bacterium	0	0	0	0.8313	4.5311	7.09759
D_0__Bacteria;D_1__Proteobacteria;D_2__Gammaproteobacteria;D_3__Pseudomonadales;D_4__Moraxellaceae;D_5__Acinetobacter;D_6__Acinetobacter sp. FZW.22	10.2407	0	1.0637	0	0	0
D_0__Bacteria;D_1__Proteobacteria;D_2__Gammaproteobacteria;D_3__Pseudomonadales;D_4__Pseudomonadaceae;D_5__Pseudomonas;D_6__uncultured Klebsiella sp.	0	0	0	8.313	0	0.788621
D_0__Eukaryota;D_1__Opisthokonta;D_2__Holozoa;D_3__Metazoa (Animalia);D_10__Neoptera;D_11__Diptera;D_12__Anopheles sundaicus	18.7746	13.3233	17.0193	3.3252	4.5311	3.94311
D_0__Bacteria;D_1__Firmicutes;D_2__Bacilli;D_3__Lactobacillales;D_4__Enterococcaceae;D_5__Enterococcus;D_6__Enterococcus mundtii	0	2.04974	1.0637	0.8313	0	6.30897
D_0__Bacteria;D_1__Bacteroidetes;D_2__Flavobacteriia;D_3__Flavobacteriales;D_4__Flavobacteriaceae;D_5__Empedobacter;D_6__Empedobacter brevis	0	0	0	19.9512	0	0.788621
D_0__Bacteria;D_1__Proteobacteria;D_2__Gammaproteobacteria;D_3__Pseudomonadales;D_4__Pseudomonadaceae;D_5__Pseudomonas;D_6__Pseudomonas fragi	0	0	0	8.313	0	0
D_0__Bacteria;D_1__Proteobacteria;D_2__Gammaproteobacteria;D_3__Pseudomonadales;D_4__Pseudomonadaceae;D_5__Pseudomonas;D_6__Pseudomonas fragi	0	0	0	10.8069	0	0
D_0__Bacteria;D_1__Proteobacteria;D_2__Gammaproteobacteria;D_3__Pseudomonadales;D_4__Pseudomonadaceae;D_5__Pseudomonas;D_6__Pseudomonas fragi	0	0	0	8.313	0	0
D_0__Bacteria;D_1__Proteobacteria;D_2__Gammaproteobacteria;D_3__Enterobacteriales;D_4__Enterobacteriaceae;D_5__Dickeya;D_6__Dickeya chrysanthemi	0	0	0	4.1565	9.0622	2.36586
D_0__Eukaryota;D_1__Archaeplastida;D_2__Rhodophyceae;D_3__Florideophycidae;D_4__Rhodymeniophycidae;D_5__Gracilaria;D_6__Gracilaria textorii	7.68054	7.1741	2.12741	10.8069	11.3278	11.8293
D_0__Eukaryota;D_1__Opisthokonta;D_2__Holozoa;D_3__Metazoa (Animalia);D_7__Anopla;D_8__Heteronemertea;D_9__Micrura verrilli	0	0	0	14.1321	40.7799	15.7724
D_0__Eukaryota;D_1__Opisthokonta;D_2__Holozoa;D_3__Metazoa (Animalia);D_8__Scolecida;D_9__Spionida;D_10__Scolelepis sp. sco206	11.9475	9.22384	4.25482	0	0	0
D_0__Bacteria;D_1__Firmicutes;D_2__Clostridia;D_3__Clostridiales;D_4__Lachnospiraceae;D_5__Tyzzerella;D_6__uncultured bacterium	1.70679	4.09949	6.38223	0	0	0
D_0__Bacteria;D_1__Firmicutes;D_2__Clostridia;D_3__Clostridiales;D_4__Lachnospiraceae;D_5__Lachnoclostridium;D_6__uncultured bacterium	5.12036	11.2736	7.44593	0	0	0
D_0__Bacteria;D_1__Firmicutes;D_2__Clostridia;D_3__Clostridiales;D_4__Ruminococcaceae;D_5__uncultured;D_6__uncultured bacterium	2.56018	4.09949	5.31852	0	0	0
D_0__Eukaryota;D_1__Opisthokonta;D_2__Holozoa;D_3__Metazoa (Animalia);D_10__Neoptera;D_11__Coleoptera;D_12__Eucolaspis sp. PRCD2015a	0.853393	0	0	3.3252	0	14.1952
D_0__Bacteria;D_1__Proteobacteria;D_2__Gammaproteobacteria;D_3__Pseudomonadales;D_4__Moraxellaceae;D_5__Acinetobacter;D_6__Acinetobacter sp. BJ5	5.97375	1.02487	2.12741	0.8313	0	0
D_0__Eukaryota;D_1__Opisthokonta;D_2__Holozoa;D_3__Metazoa (Animalia);D_8__Palpata;D_9__Phyllodocida;D_10__Micospina aureobohnorum	3.41357	2.04974	5.31852	0	0	0
D_0__Bacteria;D_1__Firmicutes;D_2__Bacilli;D_3__Bacillales;D_4__Family XII;D_5__Exiguobacterium;D_6__Exiguobacterium sp. WR-24	0	0	0	4.1565	0	14.1952
D_0__Eukaryota;D_1__Opisthokonta;D_2__Holozoa;D_3__Metazoa (Animalia);D_10__Neoptera;D_11__Coleoptera;D_12__Bembidion lachnophoroides	0	1.02487	0	2.4939	9.0622	3.15448
D_0__Eukaryota;D_1__Opisthokonta;D_2__Holozoa;D_3__Metazoa (Animalia);D_10__Neoptera;D_11__Coleoptera;D_12__Cossyphus sp. KKanda KK0100	0	0	0	9.14431	0	3.94311
D_0__Eukaryota;D_1__Opisthokonta;D_2__Holozoa;D_3__Metazoa (Animalia);D_10__Neoptera;D_11__Coleoptera;D_12__Chaerodes trachyscelides	1.70679	3.07461	3.19111	4.9878	2.26555	7.88621
D_0__Eukaryota;D_1__Opisthokonta;D_2__Holozoa;D_3__Metazoa (Animalia);D_10__Neoptera;D_11__Coleoptera;D_12__Goniadera sp. KKanda KK0342	0	0	0	2.4939	2.26555	7.88621
D_0__Eukaryota;D_1__Opisthokonta;D_2__Holozoa;D_3__Metazoa (Animalia);D_10__Neoptera;D_11__Coleoptera;D_12__Phymatestes sp. KKanda KK0046	0	0	0	8.313	0	10.2521
D_0__Eukaryota;D_1__Opisthokonta;D_2__Holozoa;D_3__Metazoa (Animalia);D_10__Neoptera;D_11__Coleoptera;D_12__Laena dilutella	0	0	0	10.8069	0	24.4473
D_0__Eukaryota;D_1__Opisthokonta;D_2__Holozoa;D_3__Metazoa (Animalia);D_10__Neoptera;D_11__Coleoptera;D_12__Lorelus sp. KKanda KK0168	0	0	0	12.4695	0	22.87
D_0__Eukaryota;D_1__Opisthokonta;D_2__Holozoa;D_3__Metazoa (Animalia);D_10__Neoptera;D_11__Coleoptera;D_12__Luprops sp. KKanda KK0082	0	0	0	4.9878	0	15.7724
D_0__Eukaryota;D_1__Opisthokonta;D_2__Holozoa;D_3__Metazoa (Animalia);D_10__Neoptera;D_11__Coleoptera;D_12__Odontopezus sp. KKanda KKo042	0	0	0	3.3252	0	7.09759
D_0__Eukaryota;D_1__Opisthokonta;D_2__Holozoa;D_3__Metazoa (Animalia);D_10__Neoptera;D_11__Coleoptera;D_12__Pechalius dentiger	0.853393	0	0	4.1565	0	9.46345
D_0__Bacteria;D_1__Firmicutes;D_2__Bacilli;D_3__Lactobacillales;D_4__Streptococcaceae;D_5__Lactococcus;D_6__Lactococcus lactis	0	0	0	0.8313	6.79665	4.73173
D_0__Bacteria;D_1__Firmicutes;D_2__Clostridia;D_3__Clostridiales;D_4__Lachnospiraceae;D_5__Robinsoniella sp. MCWD5;D_6__Robinsoniella sp. MCWD5	2.56018	8.19897	10.637	0	0	0
D_0__Bacteria;D_1__Firmicutes;D_2__Bacilli;D_3__Lactobacillales;D_4__Enterococcaceae;D_5__Enterococcus;D_6__Enterococcus sp. ChroAq 6	0	0	0	0.8313	4.5311	6.30897
D_0__Bacteria;D_1__Firmicutes;D_2__Bacilli;D_3__Bacillales;D_4__Staphylococcaceae;D_5__Staphylococcus;D_6__Staphylococcus haemolyticus	0	0	1.0637	0	0	7.88621
D_0__Bacteria;D_1__Firmicutes;D_2__Bacilli;D_3__Lactobacillales;D_4__Streptococcaceae;D_5__Lactococcus;D_6__Lactococcus lactis	0	0	0	13.3008	79.2943	96.2118
D_0__Eukaryota;D_1__Opisthokonta;D_2__Holozoa;D_3__Metazoa (Animalia);D_4__Placozoa;D_5__Trichoplax;D_6__Trichoplax adhaerens	0	0	0	3.3252	0	5.52035
D_0__Eukaryota;D_1__Opisthokonta;D_2__Holozoa;D_3__Metazoa (Animalia);D_8__Arachnida;D_9__Acari;D_10__Derocheilocaris typicus	4.26697	2.04974	4.25482	0.8313	0	2.36586
D_0__Eukaryota;D_1__Opisthokonta;D_2__Holozoa;D_3__Metazoa (Animalia);D_10__Tetrapoda;D_11__Mammalia;D_12__Homo sapiens (human)	16.2145	14.3482	6.38223	0	0	0
D_0__Eukaryota;D_1__Opisthokonta;D_2__Holozoa;D_3__Metazoa (Animalia);D_10__Tetrapoda;D_11__Mammalia;D_12__Homo sapiens (human)	3.41357	5.12436	1.0637	0	0	0
D_0__Eukaryota;D_1__Opisthokonta;D_2__Holozoa;D_3__Metazoa (Animalia);D_10__Tetrapoda;D_11__Mammalia;D_12__Homo sapiens (human)	2.56018	4.09949	8.50964	0.8313	0	0
D_0__Eukaryota;D_1__Opisthokonta;D_2__Holozoa;D_3__Metazoa (Animalia);D_10__Tetrapoda;D_11__Mammalia;D_12__Homo sapiens (human)	2.56018	3.07461	4.25482	0	0	0
D_0__Eukaryota;D_1__Opisthokonta;D_2__Holozoa;D_3__Metazoa (Animalia);D_10__Tetrapoda;D_11__Mammalia;D_12__Homo sapiens (human)	4.26697	4.09949	1.0637	0	0	0
D_0__Eukaryota;D_1__Opisthokonta;D_2__Holozoa;D_3__Metazoa (Animalia);D_10__Tetrapoda;D_11__Mammalia;D_12__Homo sapiens (human)	6.82715	10.2487	11.7008	0	0	0
D_0__Eukaryota;D_1__Opisthokonta;D_2__Holozoa;D_3__Metazoa (Animalia);D_10__Tetrapoda;D_11__Mammalia;D_12__Homo sapiens (human)	4.26697	4.09949	6.38223	0	0	0
D_0__Eukaryota;D_1__Opisthokonta;D_2__Holozoa;D_3__Metazoa (Animalia);D_10__Tetrapoda;D_11__Mammalia;D_12__Homo sapiens (human)	3.41357	10.2487	5.31852	0	0	2.36586
D_0__Eukaryota;D_1__Opisthokonta;D_2__Holozoa;D_3__Metazoa (Animalia);D_10__Tetrapoda;D_11__Mammalia;D_12__Homo sapiens (human)	3.41357	5.12436	7.44593	0	0	0
D_0__Eukaryota;D_1__Archaeplastida;D_2__Chloroplastida;D_3__Charophyta;D_8__Spermatophyta;D_9__Magnoliophyta;D_10__Gossypium hirsutum (upland cotton)	253.458	319.76	226.569	19.9512	13.5933	15.7724
D_0__Eukaryota;D_1__Archaeplastida;D_2__Chloroplastida;D_3__Charophyta;D_8__Spermatophyta;D_9__Magnoliophyta;D_10__Gossypium hirsutum (upland cotton)	0	4.09949	1.0637	1.6626	0	4.73173
D_0__Eukaryota;D_1__Archaeplastida;D_2__Chloroplastida;D_3__Charophyta;D_8__Spermatophyta;D_9__Magnoliophyta;D_10__Gossypium hirsutum (upland cotton)	1.70679	2.04974	1.0637	12.4695	65.701	18.1383
D_0__Eukaryota;D_1__Archaeplastida;D_2__Chloroplastida;D_3__Charophyta;D_8__Spermatophyta;D_9__Magnoliophyta;D_10__Gossypium hirsutum (upland cotton)	0	0	4.25482	0	0	5.52035
D_0__Eukaryota;D_1__Archaeplastida;D_2__Chloroplastida;D_3__Charophyta;D_8__Spermatophyta;D_9__Magnoliophyta;D_10__Gossypium hirsutum (upland cotton)	193.72	197.8	205.295	0	0	0
D_0__Eukaryota;D_1__Opisthokonta;D_2__Holozoa;D_3__Metazoa (Animalia);D_10__Tetrapoda;D_11__Mammalia;D_12__Homo sapiens (human)	2.56018	6.14923	1.0637	0	0	0
D_0__Eukaryota;D_1__Opisthokonta;D_2__Holozoa;D_3__Metazoa (Animalia);D_10__Tetrapoda;D_11__Mammalia;D_12__Homo sapiens (human)	1.70679	6.14923	3.19111	0	0	0
D_0__Eukaryota;D_1__Opisthokonta;D_2__Holozoa;D_3__Metazoa (Animalia);D_10__Tetrapoda;D_11__Mammalia;D_12__Homo sapiens (human)	3.41357	5.12436	2.12741	0.8313	0	0
D_0__Eukaryota;D_1__Opisthokonta;D_2__Holozoa;D_3__Metazoa (Animalia);D_10__Tetrapoda;D_11__Mammalia;D_12__Homo sapiens (human)	11.0941	15.3731	9.57334	0	0	0
D_0__Eukaryota;D_1__Opisthokonta;D_2__Holozoa;D_3__Metazoa (Animalia);D_7__Kinorhyncha;D_8__Cyclorhagida;D_9__Tubulideres seminoli	3.41357	2.04974	6.38223	0.8313	0	0
D_0__Eukaryota;D_1__Opisthokonta;D_2__Holozoa;D_3__Metazoa (Animalia);D_6__Gastrotricha;D_7__Macrodasyida;D_8__Cephalodasys sp. SY001	23.895	45.0943	30.8474	0	0	0
D_0__Eukaryota;D_1__Opisthokonta;D_2__Holozoa;D_3__Metazoa (Animalia);D_10__Tetrapoda;D_11__Mammalia;D_12__Homo sapiens (human)	4.26697	3.07461	0	1.6626	4.5311	6.30897
D_0__Eukaryota;D_1__Opisthokonta;D_2__Holozoa;D_3__Metazoa (Animalia);D_10__Tetrapoda;D_11__Mammalia;D_12__Homo sapiens (human)	4.26697	2.04974	3.19111	0	0	0
D_0__Eukaryota;D_1__Opisthokonta;D_2__Holozoa;D_3__Metazoa (Animalia);D_10__Tetrapoda;D_11__Mammalia;D_12__Homo sapiens (human)	9.38732	10.2487	6.38223	0	0	0
D_0__Eukaryota;D_1__Opisthokonta;D_2__Holozoa;D_3__Metazoa (Animalia);D_10__Tetrapoda;D_11__Mammalia;D_12__Homo sapiens (human)	13.6543	10.2487	4.25482	0	0	0
D_0__Eukaryota;D_1__Opisthokonta;D_2__Holozoa;D_3__Metazoa (Animalia);D_10__Tetrapoda;D_11__Mammalia;D_12__Homo sapiens (human)	6.82715	7.1741	6.38223	0	0	0
D_0__Eukaryota;D_1__Opisthokonta;D_2__Holozoa;D_3__Metazoa (Animalia);D_10__Tetrapoda;D_11__Mammalia;D_12__Homo sapiens (human)	12.8009	8.19897	10.637	0	0	0
D_0__Eukaryota;D_1__Opisthokonta;D_2__Holozoa;D_3__Metazoa (Animalia);D_10__Tetrapoda;D_11__Mammalia;D_12__Homo sapiens (human)	7.68054	6.14923	4.25482	0	0	0
D_0__Eukaryota;D_1__Opisthokonta;D_2__Holozoa;D_3__Metazoa (Animalia);D_10__Tetrapoda;D_11__Mammalia;D_12__Homo sapiens (human)	4.26697	3.07461	1.0637	0.8313	0	0
D_0__Eukaryota;D_1__Opisthokonta;D_2__Holozoa;D_3__Metazoa (Animalia);D_10__Tetrapoda;D_11__Mammalia;D_12__Homo sapiens (human)	1.70679	5.12436	5.31852	0	0	0
D_0__Eukaryota;D_1__Opisthokonta;D_2__Holozoa;D_3__Metazoa (Animalia);D_10__Tetrapoda;D_11__Mammalia;D_12__Homo sapiens (human)	3.41357	3.07461	3.19111	0	0	0
D_0__Eukaryota;D_1__Opisthokonta;D_2__Holozoa;D_3__Metazoa (Animalia);D_10__Tetrapoda;D_11__Mammalia;D_12__Homo sapiens (human)	3.41357	4.09949	8.50964	0	0	0
D_0__Eukaryota;D_1__Opisthokonta;D_2__Holozoa;D_3__Metazoa (Animalia);D_10__Tetrapoda;D_11__Mammalia;D_12__Homo sapiens (human)	2.56018	7.1741	2.12741	0	0	0
D_0__Eukaryota;D_1__Opisthokonta;D_2__Holozoa;D_3__Metazoa (Animalia);D_10__Tetrapoda;D_11__Mammalia;D_12__Homo sapiens (human)	7.68054	14.3482	10.637	0	0	0
D_0__Eukaryota;D_1__Opisthokonta;D_2__Holozoa;D_3__Metazoa (Animalia);D_10__Tetrapoda;D_11__Mammalia;D_12__Homo sapiens (human)	4.26697	5.12436	4.25482	0	0	1.57724
D_0__Eukaryota;D_1__Opisthokonta;D_2__Holozoa;D_3__Metazoa (Animalia);D_10__Tetrapoda;D_11__Mammalia;D_12__Homo sapiens (human)	4.26697	5.12436	4.25482	0	0	1.57724
D_0__Eukaryota;D_1__Opisthokonta;D_2__Holozoa;D_3__Metazoa (Animalia);D_10__Tetrapoda;D_11__Mammalia;D_12__Homo sapiens (human)	2.56018	4.09949	2.12741	0	0	0.788621
D_0__Eukaryota;D_1__Opisthokonta;D_2__Holozoa;D_3__Metazoa (Animalia);D_10__Tetrapoda;D_11__Mammalia;D_12__Homo sapiens (human)	3.41357	5.12436	1.0637	0	0	0
D_0__Eukaryota;D_1__Opisthokonta;D_2__Holozoa;D_3__Metazoa (Animalia);D_10__Tetrapoda;D_11__Mammalia;D_12__Homo sapiens (human)	11.0941	12.2985	6.38223	0	0	0
D_0__Eukaryota;D_1__Opisthokonta;D_2__Holozoa;D_3__Metazoa (Animalia);D_10__Tetrapoda;D_11__Mammalia;D_12__Homo sapiens (human)	2.56018	5.12436	4.25482	0	0	0
D_0__Eukaryota;D_1__Opisthokonta;D_2__Holozoa;D_3__Metazoa (Animalia);D_10__Tetrapoda;D_11__Mammalia;D_12__Homo sapiens (human)	3.41357	5.12436	2.12741	0	0	0
D_0__Eukaryota;D_1__Opisthokonta;D_2__Holozoa;D_3__Metazoa (Animalia);D_10__Tetrapoda;D_11__Mammalia;D_12__Homo sapiens (human)	0.853393	5.12436	4.25482	0	0	0
D_0__Eukaryota;D_1__Opisthokonta;D_2__Holozoa;D_3__Metazoa (Animalia);D_10__Tetrapoda;D_11__Mammalia;D_12__Homo sapiens (human)	6.82715	10.2487	5.31852	0	0	0.788621
D_0__Eukaryota;D_1__Opisthokonta;D_2__Holozoa;D_3__Metazoa (Animalia);D_10__Tetrapoda;D_11__Mammalia;D_12__Homo sapiens (human)	8.53393	4.09949	5.31852	0.8313	0	0
D_0__Eukaryota;D_1__Opisthokonta;D_2__Holozoa;D_3__Metazoa (Animalia);D_10__Tetrapoda;D_11__Mammalia;D_12__Homo sapiens (human)	5.12036	9.22384	3.19111	0	0	0
D_0__Eukaryota;D_1__Opisthokonta;D_2__Holozoa;D_3__Metazoa (Animalia);D_10__Neoptera;D_11__Hymenoptera;D_12__Diachasma alloeum	1.70679	0	0	0.8313	0	8.67483
D_0__Eukaryota;D_1__Opisthokonta;D_2__Holozoa;D_3__Metazoa (Animalia);D_7__Chromadorea;D_8__Tylenchida;D_9__Rotylenchulus reniformis	1.70679	1.02487	3.19111	0	54.3732	3.15448
D_0__Eukaryota;D_1__Opisthokonta;D_2__Holozoa;D_3__Metazoa (Animalia);D_10__Tetrapoda;D_11__Mammalia;D_12__Homo sapiens (human)	5.97375	8.19897	2.12741	0	0	0
D_0__Eukaryota;D_1__Opisthokonta;D_2__Holozoa;D_3__Metazoa (Animalia);D_10__Tetrapoda;D_11__Mammalia;D_12__Homo sapiens (human)	3.41357	5.12436	1.0637	17.4573	2.26555	14.9838
D_0__Eukaryota;D_1__Opisthokonta;D_2__Holozoa;D_3__Metazoa (Animalia);D_10__Tetrapoda;D_11__Mammalia;D_12__Homo sapiens (human)	4.26697	6.14923	5.31852	0	0	0
D_0__Eukaryota;D_1__Opisthokonta;D_2__Holozoa;D_3__Metazoa (Animalia);D_10__Tetrapoda;D_11__Mammalia;D_12__Homo sapiens (human)	7.68054	6.14923	7.44593	0	2.26555	0
D_0__Eukaryota;D_1__Opisthokonta;D_2__Holozoa;D_3__Metazoa (Animalia);D_10__Tetrapoda;D_11__Mammalia;D_12__Homo sapiens (human)	5.12036	3.07461	1.0637	0	0	0
D_0__Eukaryota;D_1__Opisthokonta;D_2__Holozoa;D_3__Metazoa (Animalia);D_10__Tetrapoda;D_11__Mammalia;D_12__Homo sapiens (human)	3.41357	5.12436	0	0	0	0.788621
D_0__Eukaryota;D_1__Opisthokonta;D_2__Holozoa;D_3__Metazoa (Animalia);D_10__Tetrapoda;D_11__Mammalia;D_12__Homo sapiens (human)	0	10.2487	2.12741	0	0	0
D_0__Eukaryota;D_1__Opisthokonta;D_2__Holozoa;D_3__Metazoa (Animalia);D_10__Tetrapoda;D_11__Mammalia;D_12__Homo sapiens (human)	2.56018	5.12436	3.19111	0	2.26555	0
D_0__Eukaryota;D_1__Opisthokonta;D_2__Holozoa;D_3__Metazoa (Animalia);D_7__Rhabditophora;D_8__Macrostomida;D_9__Macrostomum lignano	3.41357	2.04974	4.25482	0	0	0.788621
D_0__Eukaryota;D_1__Opisthokonta;D_2__Holozoa;D_3__Metazoa (Animalia);D_7__Rhabditophora;D_8__Macrostomida;D_9__Macrostomum lignano	844.006	972.603	622.267	16.626	4.5311	11.8293
D_0__Eukaryota;D_1__Opisthokonta;D_2__Holozoa;D_3__Metazoa (Animalia);D_7__Rhabditophora;D_8__Macrostomida;D_9__Macrostomum lignano	913.131	904.961	652.051	27.4329	2.26555	9.46345
D_0__Eukaryota;D_1__Opisthokonta;D_2__Holozoa;D_3__Metazoa (Animalia);D_7__Rhabditophora;D_8__Macrostomida;D_9__Macrostomum lignano	891.796	955.18	600.993	21.6138	2.26555	14.1952
D_0__Eukaryota;D_1__Opisthokonta;D_2__Holozoa;D_3__Metazoa (Animalia);D_7__Rhabditophora;D_8__Macrostomida;D_9__Macrostomum lignano	3.41357	2.04974	4.25482	0	0	0.788621
D_0__Eukaryota;D_1__Opisthokonta;D_2__Holozoa;D_3__Metazoa (Animalia);D_7__Rhabditophora;D_8__Macrostomida;D_9__Macrostomum lignano	10.2407	9.22384	12.7645	0	0	0
D_0__Eukaryota;D_1__Opisthokonta;D_2__Holozoa;D_3__Metazoa (Animalia);D_7__Rhabditophora;D_8__Macrostomida;D_9__Macrostomum lignano	0	9.22384	4.25482	1.6626	2.26555	5.52035
D_0__Eukaryota;D_1__Opisthokonta;D_2__Holozoa;D_3__Metazoa (Animalia);D_10__Tetrapoda;D_11__Mammalia;D_12__Kitasatospora sp. MY 5-36	5.12036	7.1741	2.12741	4.9878	0	3.15448
D_0__Eukaryota;D_1__Opisthokonta;D_2__Holozoa;D_3__Metazoa (Animalia);D_10__Neoptera;D_11__Hymenoptera;D_12__Neodiprion lecontei (redheaded pine sawfly)	1.70679	0	0	4.1565	6.79665	3.94311
D_0__Eukaryota;D_1__Opisthokonta;D_2__Holozoa;D_3__Metazoa (Animalia);D_10__Neoptera;D_11__Hymenoptera;D_12__Neodiprion lecontei (redheaded pine sawfly)	1.70679	2.04974	2.12741	2.4939	2.26555	4.73173
D_0__Eukaryota;D_1__Opisthokonta;D_2__Holozoa;D_3__Metazoa (Animalia);D_10__Neoptera;D_11__Hymenoptera;D_12__Neodiprion lecontei (redheaded pine sawfly)	0.853393	0	0	1.6626	0	7.88621
D_0__Bacteria;D_1__Proteobacteria;D_2__Gammaproteobacteria;D_3__Enterobacteriales;D_4__Enterobacteriaceae;D_5__Klebsiella;D_6__Klebsiella pneumoniae	1.70679	1.02487	1.0637	59.0223	199.368	4.73173
D_0__Eukaryota;D_1__Opisthokonta;D_2__Holozoa;D_3__Metazoa (Animalia);D_10__Neoptera;D_11__Hymenoptera;D_12__Habropoda laboriosa	2.56018	7.1741	8.50964	3.3252	0	3.94311
D_0__Eukaryota;D_1__Opisthokonta;D_2__Holozoa;D_3__Metazoa (Animalia);D_10__Neoptera;D_11__Hymenoptera;D_12__Melipona quadrifasciata	1.70679	1.02487	1.0637	7.4817	0	5.52035
D_0__Bacteria;D_1__Firmicutes;D_2__Bacilli;D_3__Lactobacillales;D_4__Streptococcaceae;D_5__Lactococcus;D_6__Lactococcus lactis subsp. cremoris	0	1.02487	0	55.6971	97.4187	399.042
D_0__Eukaryota;D_1__Opisthokonta;D_2__Nucletmycea;D_3__Fungi;D_7__Saccharomycetes;D_8__Saccharomycetales;D_9__Saccharomyces cerevisiae W303	149.344	156.805	138.282	92.2744	124.605	89.9028
D_0__Eukaryota;D_1__Opisthokonta;D_2__Holozoa;D_3__Metazoa (Animalia);D_10__Tetrapoda;D_11__Mammalia;D_12__Homo sapiens (human)	2.56018	7.1741	6.38223	0	0	0
D_0__Eukaryota;D_1__Opisthokonta;D_2__Holozoa;D_3__Metazoa (Animalia);D_10__Tetrapoda;D_11__Mammalia;D_12__Homo sapiens (human)	9.38732	3.07461	5.31852	0	0	0
D_0__Eukaryota;D_1__Opisthokonta;D_2__Holozoa;D_3__Metazoa (Animalia);D_10__Tetrapoda;D_11__Mammalia;D_12__Homo sapiens (human)	7.68054	5.12436	2.12741	0	0	0
D_0__Eukaryota;D_1__Opisthokonta;D_2__Holozoa;D_3__Metazoa (Animalia);D_10__Tetrapoda;D_11__Mammalia;D_12__Homo sapiens (human)	6.82715	4.09949	3.19111	0.8313	0	0.788621
D_0__Bacteria;D_1__Proteobacteria;D_2__Gammaproteobacteria;D_3__Enterobacteriales;D_4__Enterobacteriaceae;D_5__Escherichia-Shigella;D_6__Citrobacter koseri	0	0	0	2.4939	0	5.52035
D_0__Eukaryota;D_1__Opisthokonta;D_2__Holozoa;D_3__Metazoa (Animalia);D_7__Chromadorea;D_8__Spirurida;D_9__Ascaris lumbricoides (common roundworm)	3.41357	2.04974	3.19111	1.6626	0	2.36586
D_0__Eukaryota;D_1__Opisthokonta;D_2__Holozoa;D_3__Metazoa (Animalia);D_10__Neoptera;D_11__Hymenoptera;D_12__Trachymyrmex cornetzi	0.853393	1.02487	0	2.4939	0	3.94311
D_0__Eukaryota;D_1__Opisthokonta;D_2__Holozoa;D_3__Metazoa (Animalia);D_10__Tetrapoda;D_11__Mammalia;D_12__Homo sapiens (human)	2.56018	3.07461	5.31852	0	0	1.57724
D_0__Eukaryota;D_1__Opisthokonta;D_2__Holozoa;D_3__Metazoa (Animalia);D_10__Tetrapoda;D_11__Mammalia;D_12__Homo sapiens (human)	3.41357	4.09949	4.25482	0.8313	0	0
D_0__Eukaryota;D_1__Opisthokonta;D_2__Holozoa;D_3__Metazoa (Animalia);D_10__Tetrapoda;D_11__Mammalia;D_12__Homo sapiens (human)	11.9475	21.5223	10.637	0	0	0.788621
D_0__Eukaryota;D_1__Opisthokonta;D_2__Holozoa;D_3__Metazoa (Animalia);D_10__Tetrapoda;D_11__Mammalia;D_12__Homo sapiens (human)	4.26697	2.04974	7.44593	0.8313	0	0
D_0__Eukaryota;D_1__Opisthokonta;D_2__Holozoa;D_3__Metazoa (Animalia);D_10__Tetrapoda;D_11__Mammalia;D_12__Homo sapiens (human)	7.68054	10.2487	3.19111	0.8313	0	0
D_0__Eukaryota;D_1__Archaeplastida;D_2__Chloroplastida;D_3__Charophyta;D_8__Spermatophyta;D_9__Magnoliophyta;D_10__Cucumis sativus (cucumber)	0	0	0	4.1565	0	5.52035
D_0__Eukaryota;D_1__Archaeplastida;D_2__Chloroplastida;D_3__Charophyta;D_8__Spermatophyta;D_9__Magnoliophyta;D_10__Cucumis sativus (cucumber)	0	0	0	4.1565	2.26555	3.15448
D_0__Eukaryota;D_1__Archaeplastida;D_2__Chloroplastida;D_3__Charophyta;D_8__Spermatophyta;D_9__Magnoliophyta;D_10__Cucumis sativus (cucumber)	134.836	141.432	110.625	71.4918	178.978	60.7238
D_0__Eukaryota;D_1__Opisthokonta;D_2__Holozoa;D_3__Metazoa (Animalia);D_8__Eucestoda;D_9__Diphyllobothriidea;D_10__Schistocephalus solidus	0.853393	1.02487	0	1.6626	0	4.73173
D_0__Eukaryota;D_1__Opisthokonta;D_2__Holozoa;D_3__Metazoa (Animalia);D_8__Eucestoda;D_9__Diphyllobothriidea;D_10__Schistocephalus solidus	5.12036	4.09949	3.19111	0	0	0
D_0__Eukaryota;D_1__Opisthokonta;D_2__Holozoa;D_3__Metazoa (Animalia);D_10__Tetrapoda;D_11__Mammalia;D_12__Homo sapiens (human)	0.853393	5.12436	7.44593	0.8313	0	0
D_0__Eukaryota;D_1__Opisthokonta;D_2__Holozoa;D_3__Metazoa (Animalia);D_10__Tetrapoda;D_11__Mammalia;D_12__Homo sapiens (human)	5.12036	4.09949	4.25482	0	0	0.788621
D_0__Eukaryota;D_1__Opisthokonta;D_2__Holozoa;D_3__Metazoa (Animalia);D_10__Tetrapoda;D_11__Mammalia;D_12__Homo sapiens (human)	4.26697	4.09949	4.25482	2.4939	0	0
D_0__Eukaryota;D_1__Opisthokonta;D_2__Holozoa;D_3__Metazoa (Animalia);D_10__Tetrapoda;D_11__Mammalia;D_12__Homo sapiens (human)	3.41357	5.12436	2.12741	0.8313	0	0
D_0__Eukaryota;D_1__Opisthokonta;D_2__Holozoa;D_3__Metazoa (Animalia);D_10__Tetrapoda;D_11__Mammalia;D_12__Homo sapiens (human)	3.41357	6.14923	1.0637	0	0	0
D_0__Eukaryota;D_1__Opisthokonta;D_2__Holozoa;D_3__Metazoa (Animalia);D_10__Tetrapoda;D_11__Mammalia;D_12__Homo sapiens (human)	2.56018	6.14923	4.25482	0	0	0
D_0__Bacteria;D_1__Proteobacteria;D_2__Gammaproteobacteria;D_3__Enterobacteriales;D_4__Enterobacteriaceae;D_5__Citrobacter;D_6__uncultured bacterium	0	0	0	4.1565	0	3.94311
D_0__Bacteria;D_1__Proteobacteria;D_2__Gammaproteobacteria;D_3__Enterobacteriales;D_4__Enterobacteriaceae;D_5__Kluyvera;D_6__uncultured bacterium	0	0	2.12741	4.9878	0	21.2928
D_0__Eukaryota;D_1__Opisthokonta;D_2__Holozoa;D_3__Metazoa (Animalia);D_8__Dorylaimia;D_9__Mermithida;D_10__Strelkovimermis spiculatus	0	0	1.0637	82.2987	11.3278	140.375
D_0__Bacteria;D_1__Bacteroidetes;D_2__Bacteroidia;D_3__Bacteroidales;D_4__Porphyromonadaceae;D_5__Parabacteroides;D_6__Parabacteroides faecis	9.38732	4.09949	2.12741	0	0	0
D_0__Eukaryota;D_1__Opisthokonta;D_2__Holozoa;D_3__Metazoa (Animalia);D_9__Myxini;D_10__Myxiniformes;D_11__Eptatretus stoutii (Pacific hagfish)	9.38732	11.2736	8.50964	2.4939	0	0
D_0__Eukaryota;D_1__Opisthokonta;D_2__Holozoa;D_3__Metazoa (Animalia);D_9__Myxini;D_10__Myxiniformes;D_11__Myxine glutinosa (Atlantic hagfish)	11.9475	15.3731	12.7645	0	0	0
D_0__Eukaryota;D_1__Opisthokonta;D_2__Holozoa;D_3__Metazoa (Animalia);D_10__Neoptera;D_11__Hemiptera;D_12__Trioza eugeniae (eugenia psyllid)	5.97375	7.1741	3.19111	2.4939	2.26555	4.73173
D_0__Eukaryota;D_1__Opisthokonta;D_2__Holozoa;D_3__Metazoa (Animalia);D_8__Lingulata;D_9__Lingulida;D_10__Glottidia pyramidata	27.3086	33.8208	41.4845	39.9024	0	45.74
D_0__Eukaryota;D_1__Opisthokonta;D_2__Holozoa;D_3__Metazoa (Animalia);D_10__Neoptera;D_11__Diptera;D_12__Corethrella wirthi	0	0	0	6.6504	4.5311	6.30897
D_0__Eukaryota;D_1__Opisthokonta;D_2__Holozoa;D_3__Metazoa (Animalia);D_8__Scolecida;D_9__Spionida;D_10__Polydora ciliata	1.70679	4.09949	7.44593	0	0	0
D_0__Eukaryota;D_1__Archaeplastida;D_2__Chloroplastida;D_3__Chlorophyta;D_5__Sphaeropleales;D_6__Bracteacoccus;D_7__Bracteacoccus grandis	5.97375	12.2985	2.12741	0	0	0
D_0__Eukaryota;D_1__Archaeplastida;D_2__Chloroplastida;D_3__Chlorophyta;D_5__Chlamydomonadales;D_6__Ascochloris;D_7__Ascochloris multinucleata	8.53393	10.2487	12.7645	0	0	0
D_0__Eukaryota;D_1__Opisthokonta;D_2__Holozoa;D_3__Metazoa (Animalia);D_7__Hexacorallia;D_8__Actiniaria;D_9__Anemonia sulcata (snake-locks sea anemone)	23.895	14.3482	20.2104	0	0	0
D_0__Eukaryota;D_1__Opisthokonta;D_2__Holozoa;D_3__Metazoa (Animalia);D_8__Ascidiacea;D_9__Stolidobranchia;D_10__Herdmania momus	10.2407	13.3233	8.50964	0	0	0
D_0__Eukaryota;D_1__Opisthokonta;D_2__Holozoa;D_3__Metazoa (Animalia);D_7__Polyplacophora;D_8__Neoloricata;D_9__Lepidozona coreanica	7.68054	2.04974	10.637	0	0	0
D_0__Eukaryota;D_1__Opisthokonta;D_2__Holozoa;D_3__Metazoa (Animalia);D_7__Gastropoda;D_8__Caenogastropoda;D_9__Tectarius striatus	16.2145	4.09949	15.9556	0	0	0
D_0__Eukaryota;D_1__Opisthokonta;D_2__Holozoa;D_3__Metazoa (Animalia);D_7__Gastropoda;D_8__Caenogastropoda;D_9__Littorina saxatilis	6.82715	1.02487	1.0637	0	0	0.788621
D_0__Eukaryota;D_1__Opisthokonta;D_2__Holozoa;D_3__Metazoa (Animalia);D_7__Gastropoda;D_8__Caenogastropoda;D_9__Echinolittorina punctata	16.2145	14.3482	15.9556	0	0	0
D_0__Eukaryota;D_1__Archaeplastida;D_2__Chloroplastida;D_3__Chlorophyta;D_5__Cladophorales;D_6__Valonia;D_7__Valonia utricularis	0	0	0	0.8313	9.0622	4.73173
D_0__Eukaryota;D_1__Opisthokonta;D_2__Holozoa;D_3__Metazoa (Animalia);D_6__Echinodermata;D_7__Holothuroidea;D_8__Lipotrapeza vestiens	0.853393	2.04974	0	3.3252	0	4.73173
D_0__Eukaryota;D_1__Opisthokonta;D_2__Holozoa;D_3__Metazoa (Animalia);D_7__Chromadorea;D_8__Spirurida;D_9__Gnathostoma binucleatum	8.53393	6.14923	8.50964	1.6626	0	2.36586
D_0__Eukaryota;D_1__Opisthokonta;D_2__Holozoa;D_3__Metazoa (Animalia);D_10__Neoptera;D_11__Orthoptera;D_12__Ceuthophilus carlsbadensis	2.56018	0	0	1.6626	6.79665	1.57724
D_0__Eukaryota;D_1__Opisthokonta;D_2__Holozoa;D_3__Metazoa (Animalia);D_10__Neoptera;D_11__Orthoptera;D_12__Homeomastax dentata	0.853393	0	2.12741	0.8313	4.5311	3.15448
D_0__Eukaryota;D_1__Opisthokonta;D_2__Holozoa;D_3__Metazoa (Animalia);D_10__Neoptera;D_11__Orthoptera;D_12__Pyrgomorpha conica	0	1.02487	0	2.4939	0	4.73173
D_0__Eukaryota;D_1__Opisthokonta;D_2__Holozoa;D_3__Metazoa (Animalia);D_10__Neoptera;D_11__Orthoptera;D_12__Rhainopomma montanum	0	0	1.0637	3.3252	15.8589	3.94311
[truncated: 5 more rows]
