# Supplementary material for: Effects of enhanced insect feeding on the faecal microbiota and transcriptome of a family of captive common marmosets (Callithrix jacchus)
Source: PLoS One. 2022 Dec 22;17(12):e0279380. doi: 10.1371/journal.pone.0279380 (PMC9779035; doi:10.1371/journal.pone.0279380)
Supplement: S4 Table — (XLSX) [file pone.0279380.s004.xlsx]

## Sheet: Transcriptome_insects
Supporting information of the paper “Effects of enhanced insect feeding on the faecal microbiome and transcriptome of a family of captive common marmosets (Callithrix jacchus)” by Yumiko Yamazaki, Shigeharu Moriya, Shinpei Kawarai, Hidetoshi Morita, Takefumi Kikusui, and Atsushi Iriki
S4 Table. Normalized counts of the transcripts of the insects.
	Normalized counts
	House crickets (Acheta domestica)			Giant mealworm (Zophobas atratus)
Protein ID	AdG1.y	AdG2.y	AdG3.y	ZoG1.y	ZoG2.y	ZoG3.y
TRINITY_DN145_c0_g1::TRINITY_DN145_c0_g1_i1::g.55::m.55	8.28055	10.0463	18.4588	0	0	0
TRINITY_DN145_c0_g1::TRINITY_DN145_c0_g1_i1::g.56::m.56	14.1952	8.61115	18.4588	0	0	0
TRINITY_DN151_c0_g1::TRINITY_DN151_c0_g1_i1::g.65::m.65	24.8417	50.2317	184.588	0	0	0
TRINITY_DN151_c0_g1::TRINITY_DN151_c0_g1_i1::g.66::m.66	0	5.74077	9.22939	0	0	0
TRINITY_DN154_c0_g1::TRINITY_DN154_c0_g1_i1::g.70::m.70	27.2075	142.084	115.367	0	0	0
TRINITY_DN164_c0_g1::TRINITY_DN164_c0_g1_i1::g.81::m.81	20.1099	78.9356	56.9146	0	0	0
TRINITY_DN165_c0_g1::TRINITY_DN165_c0_g1_i1::g.83::m.83	930.97	1221.35	1301.34	340.543	121.199	163.603
TRINITY_DN165_c0_g1::TRINITY_DN165_c0_g1_i10::g.86::m.86	403.381	582.688	455.317	470.806	92.7295	221.462
TRINITY_DN165_c0_g1::TRINITY_DN165_c0_g1_i10::g.87::m.87	27.2075	45.9261	39.994	48.3832	31.7233	27.2671
TRINITY_DN165_c0_g1::TRINITY_DN165_c0_g1_i12::g.88::m.88	403.381	561.16	493.773	417.77	125.266	230.108
TRINITY_DN165_c0_g1::TRINITY_DN165_c0_g1_i12::g.89::m.89	42.5857	28.7038	30.7646	45.5919	27.6562	39.238
TRINITY_DN165_c0_g1::TRINITY_DN165_c0_g1_i5::g.84::m.84	437.686	618.568	503.002	458.71	125.266	237.423
TRINITY_DN165_c0_g1::TRINITY_DN165_c0_g1_i5::g.85::m.85	43.7686	35.8798	30.7646	53.9659	17.0818	34.5827
TRINITY_DN169_c1_g1::TRINITY_DN169_c1_g1_i3::g.90::m.90	14.1952	11.4815	18.4588	27.9134	201.727	31.9225
TRINITY_DN172_c0_g1::TRINITY_DN172_c0_g1_i1::g.91::m.91	20.1099	8.61115	9.22939	134.915	8.13417	127.025
TRINITY_DN174_c0_g1::TRINITY_DN174_c0_g1_i1::g.94::m.94	41.4028	18.6575	21.5353	84.6706	74.8344	65.8401
TRINITY_DN174_c0_g1::TRINITY_DN174_c0_g1_i5::g.95::m.95	31.9393	22.9631	26.15	44.6614	45.5514	30.5924
TRINITY_DN174_c0_g1::TRINITY_DN174_c0_g1_i5::g.96::m.96	27.2075	20.0927	30.7646	109.793	129.333	77.811
TRINITY_DN177_c1_g1::TRINITY_DN177_c1_g1_i1::g.97::m.97	16.5611	31.5742	18.4588	19.5394	18.7086	18.6214
TRINITY_DN177_c1_g1::TRINITY_DN177_c1_g1_i2::g.98::m.98	17.744	24.3983	12.3059	13.0262	21.1488	22.6118
TRINITY_DN177_c1_g1::TRINITY_DN177_c1_g1_i3::g.99::m.99	5.91468	11.4815	9.22939	5.58268	11.3878	13.9661
TRINITY_DN178_c0_g1::TRINITY_DN178_c0_g1_i2::g.101::m.101	16.5611	12.9167	10.7676	64.2008	61.0063	27.2671
TRINITY_DN178_c0_g3::TRINITY_DN178_c0_g3_i7::g.103::m.103	7.09761	11.4815	4.6147	0	0	0
TRINITY_DN189_c0_g1::TRINITY_DN189_c0_g1_i1::g.104::m.104	11.8294	10.0463	27.6882	32.5656	29.283	19.9515
TRINITY_DN189_c0_g1::TRINITY_DN189_c0_g1_i2::g.105::m.105	9.46349	17.2223	10.7676	30.7047	25.2159	17.2913
TRINITY_DN190_c0_g1::TRINITY_DN190_c0_g1_i1::g.106::m.106	75.7079	51.6669	78.4499	89.3228	188.713	50.5439
TRINITY_DN194_c0_g1::TRINITY_DN194_c0_g1_i1::g.111::m.111	46.1345	38.7502	29.2264	0	0.813417	0
TRINITY_DN194_c0_g1::TRINITY_DN194_c0_g1_i4::g.113::m.113	4.73174	7.17596	4.6147	0	0	0
TRINITY_DN196_c0_g1::TRINITY_DN196_c0_g1_i1::g.114::m.114	36.671	30.139	19.997	33.4961	26.0293	20.6166
TRINITY_DN197_c0_g2::TRINITY_DN197_c0_g2_i2::g.115::m.115	7.09761	2.87038	7.69116	0	0.813417	1.3301
TRINITY_DN200_c0_g2::TRINITY_DN200_c0_g2_i5::g.118::m.118	9.46349	10.0463	12.3059	4.65223	26.0293	5.98546
TRINITY_DN200_c0_g2::TRINITY_DN200_c0_g2_i6::g.119::m.119	39.0369	37.315	58.4528	5.58268	9.761	0.665052
TRINITY_DN200_c0_g2::TRINITY_DN200_c0_g2_i7::g.120::m.120	39.0369	10.0463	36.9176	3.72178	21.9623	1.3301
TRINITY_DN201_c0_g3::TRINITY_DN201_c0_g3_i1::g.121::m.121	81.6226	58.8429	58.4528	33.4961	28.4696	76.4809
TRINITY_DN201_c0_g3::TRINITY_DN201_c0_g3_i1::g.122::m.122	53.2321	31.5742	43.0705	38.1483	19.522	64.51
TRINITY_DN203_c0_g1::TRINITY_DN203_c0_g1_i1::g.123::m.123	11.8294	10.0463	15.3823	6.51312	8.94759	11.9709
TRINITY_DN205_c1_g1::TRINITY_DN205_c1_g1_i1::g.124::m.124	8.28055	11.4815	4.6147	0	1.62683	0.665052
TRINITY_DN205_c1_g1::TRINITY_DN205_c1_g1_i2::g.125::m.125	16.5611	20.0927	26.15	0	0	0.665052
TRINITY_DN205_c1_g1::TRINITY_DN205_c1_g1_i4::g.126::m.126	8.28055	8.61115	7.69116	0	4.8805	0.665052
TRINITY_DN205_c1_g1::TRINITY_DN205_c1_g1_i7::g.128::m.128	28.3905	48.7965	35.3793	0.930446	4.06709	0.665052
TRINITY_DN205_c1_g1::TRINITY_DN205_c1_g1_i8::g.129::m.129	16.5611	21.5279	26.15	0	0	0.665052
TRINITY_DN206_c0_g1::TRINITY_DN206_c0_g1_i3::g.130::m.130	4.73174	5.74077	4.6147	0.930446	38.2306	15.9612
TRINITY_DN210_c0_g1::TRINITY_DN210_c0_g1_i3::g.133::m.133	14.1952	12.9167	12.3059	57.6877	192.78	77.811
TRINITY_DN213_c1_g1::TRINITY_DN213_c1_g1_i1::g.134::m.134	136.038	205.232	152.285	56.7572	32.5367	35.9128
TRINITY_DN214_c2_g1::TRINITY_DN214_c2_g1_i3::g.135::m.135	7.09761	10.0463	18.4588	2.79134	1.62683	0
TRINITY_DN214_c2_g1::TRINITY_DN214_c2_g1_i4::g.136::m.136	4.73174	5.74077	6.15293	1.86089	0.813417	2.66021
TRINITY_DN218_c1_g2::TRINITY_DN218_c1_g2_i1::g.141::m.141	11.8294	5.74077	6.15293	9.30446	0.813417	5.32041
TRINITY_DN220_c1_g2::TRINITY_DN220_c1_g2_i4::g.150::m.150	4096.51	4753.36	3656.38	33.4961	4.8805	97.7626
TRINITY_DN223_c0_g2::TRINITY_DN223_c0_g2_i1::g.154::m.154	2.36587	7.17596	6.15293	6.51312	40.6709	9.97577
TRINITY_DN223_c0_g3::TRINITY_DN223_c0_g3_i2::g.156::m.156	2.36587	4.30558	9.22939	19.5394	31.7233	10.6408
TRINITY_DN224_c0_g1::TRINITY_DN224_c0_g1_i2::g.158::m.158	10.6464	2.87038	3.07646	0	0	0
TRINITY_DN226_c0_g1::TRINITY_DN226_c0_g1_i1::g.159::m.159	70.9761	63.1485	55.3764	62.3399	6.50734	24.6069
TRINITY_DN228_c0_g2::TRINITY_DN228_c0_g2_i2::g.160::m.160	13.0123	4.30558	15.3823	27.9134	137.467	11.9709
TRINITY_DN231_c0_g1::TRINITY_DN231_c0_g1_i1::g.161::m.161	29.5734	15.7871	38.4558	82.8097	1269.74	337.846
TRINITY_DN232_c0_g2::TRINITY_DN232_c0_g2_i1::g.165::m.165	4.73174	2.87038	6.15293	0	0	0
TRINITY_DN233_c0_g2::TRINITY_DN233_c0_g2_i1::g.171::m.171	16.5611	24.3983	9.22939	1.86089	5.69392	1.99515
TRINITY_DN233_c0_g4::TRINITY_DN233_c0_g4_i1::g.172::m.172	4.73174	2.87038	6.15293	0	0.813417	6.65052
TRINITY_DN236_c1_g1::TRINITY_DN236_c1_g1_i2::g.174::m.174	11.8294	4.30558	18.4588	17.6785	15.4549	58.5245
TRINITY_DN238_c0_g1::TRINITY_DN238_c0_g1_i2::g.177::m.177	7.09761	2.87038	7.69116	4.65223	6.50734	1.3301
TRINITY_DN241_c0_g5::TRINITY_DN241_c0_g5_i1::g.183::m.183	8.28055	2.87038	6.15293	4.65223	6.50734	0
TRINITY_DN249_c0_g1::TRINITY_DN249_c0_g1_i3::g.185::m.185	20.1099	15.7871	13.8441	12.0958	8.94759	29.9273
TRINITY_DN249_c0_g1::TRINITY_DN249_c0_g1_i5::g.186::m.186	14.1952	10.0463	16.9206	24.1916	33.3501	45.2235
TRINITY_DN254_c0_g1::TRINITY_DN254_c0_g1_i2::g.199::m.199	56.7809	31.5742	38.4558	131.193	341.635	146.311
TRINITY_DN257_c0_g1::TRINITY_DN257_c0_g1_i1::g.201::m.201	128.94	387.502	292.264	0	0	0
TRINITY_DN259_c0_g1::TRINITY_DN259_c0_g1_i3::g.203::m.203	31.9393	25.8335	15.3823	50.2441	462.834	82.4664
TRINITY_DN262_c0_g1::TRINITY_DN262_c0_g1_i4::g.204::m.204	150.233	199.492	183.05	152.593	148.042	76.4809
TRINITY_DN262_c0_g1::TRINITY_DN262_c0_g1_i6::g.205::m.205	21.2928	22.9631	12.3059	0	0	3.32526
TRINITY_DN264_c0_g1::TRINITY_DN264_c0_g1_i1::g.206::m.206	50.8662	53.1021	44.6087	14.8871	28.4696	25.937
TRINITY_DN264_c0_g2::TRINITY_DN264_c0_g2_i1::g.207::m.207	13.0123	15.7871	12.3059	2.79134	9.761	12.636
TRINITY_DN270_c0_g1::TRINITY_DN270_c0_g1_i1::g.211::m.211	106.464	31.5742	55.3764	25.122	26.8428	33.9176
TRINITY_DN270_c0_g1::TRINITY_DN270_c0_g1_i2::g.212::m.212	55.598	21.5279	47.6852	135.845	86.2222	158.282
TRINITY_DN270_c0_g1::TRINITY_DN270_c0_g1_i3::g.213::m.213	7.09761	5.74077	6.15293	5.58268	9.761	1.99515
TRINITY_DN270_c0_g1::TRINITY_DN270_c0_g1_i4::g.214::m.214	17.744	25.8335	16.9206	40.0092	6.50734	29.9273
TRINITY_DN273_c0_g1::TRINITY_DN273_c0_g1_i10::g.285::m.285	0	0	32.3029	0	0	0
TRINITY_DN273_c0_g1::TRINITY_DN273_c0_g1_i6::g.256::m.256	0	0	21.5353	0	0	0
TRINITY_DN273_c0_g1::TRINITY_DN273_c0_g1_i7::g.260::m.260	0	0	18.4588	0	0	0
TRINITY_DN273_c0_g1::TRINITY_DN273_c0_g1_i8::g.269::m.269	0	0	18.4588	0	0	0
TRINITY_DN273_c0_g1::TRINITY_DN273_c0_g1_i9::g.276::m.276	0	0	18.4588	0	0	0
TRINITY_DN281_c3_g9::TRINITY_DN281_c3_g9_i3::g.317::m.317	5.91468	11.4815	3.07646	0.930446	17.0818	4.65536
TRINITY_DN282_c0_g1::TRINITY_DN282_c0_g1_i2::g.303::m.303	3.54881	4.30558	6.15293	2.79134	4.8805	3.32526
TRINITY_DN286_c1_g2::TRINITY_DN286_c1_g2_i1::g.319::m.319	50.8662	25.8335	49.2234	12.0958	318.859	62.5148
TRINITY_DN293_c1_g1::TRINITY_DN293_c1_g1_i1::g.336::m.336	29.5734	10.0463	35.3793	85.601	65.0734	39.9031
TRINITY_DN293_c1_g1::TRINITY_DN293_c1_g1_i2::g.337::m.337	35.4881	17.2223	23.0735	76.2966	61.0063	49.8789
TRINITY_DN295_c0_g2::TRINITY_DN295_c0_g2_i1::g.338::m.338	4.73174	2.87038	6.15293	1.86089	0.813417	0.665052
TRINITY_DN295_c0_g4::TRINITY_DN295_c0_g4_i3::g.339::m.339	7.09761	5.74077	10.7676	15.8176	69.1405	41.8982
TRINITY_DN298_c2_g1::TRINITY_DN298_c2_g1_i1::g.341::m.341	559.529	731.948	815.263	265.177	23.5891	247.399
TRINITY_DN298_c2_g1::TRINITY_DN298_c2_g1_i4::g.344::m.344	107.647	139.214	130.75	93.975	2.44025	40.5681
TRINITY_DN298_c2_g2::TRINITY_DN298_c2_g2_i2::g.342::m.342	8.28055	10.0463	1.53823	372.178	666.189	275.996
TRINITY_DN298_c2_g2::TRINITY_DN298_c2_g2_i5::g.343::m.343	4.73174	8.61115	4.6147	359.152	715.807	287.967
TRINITY_DN300_c3_g1::TRINITY_DN300_c3_g1_i1::g.377::m.377	10.6464	0	12.3059	0	0	0
TRINITY_DN300_c3_g1::TRINITY_DN300_c3_g1_i2::g.379::m.379	10.6464	7.17596	4.6147	0	0	0
TRINITY_DN300_c4_g1::TRINITY_DN300_c4_g1_i1::g.380::m.380	4677.33	5208.31	5454.57	594.555	16.2683	806.708
TRINITY_DN301_c1_g1::TRINITY_DN301_c1_g1_i2::g.345::m.345	10.6464	15.7871	21.5353	4.65223	8.13417	5.98546
TRINITY_DN301_c2_g2::TRINITY_DN301_c2_g2_i1::g.346::m.346	5.91468	7.17596	6.15293	0	0	0
TRINITY_DN301_c2_g3::TRINITY_DN301_c2_g3_i1::g.347::m.347	16.5611	0	12.3059	10.2349	74.8344	15.9612
